# Supplementary material for: A Phytophthora receptor-like kinase regulates oospore development and can activate pattern-triggered plant immunity
Source: Nat Commun. 2023 Jul 31;14:4593. doi: 10.1038/s41467-023-40171-7 (PMC10390575; doi:10.1038/s41467-023-40171-7)
Supplement: Supplementary file 4 — Supplementary Data 1 [file 41467_2023_40171_MOESM4_ESM.xlsx]

## Sheet: Sheet1
Supplementary Table 1. List of all PsRLK6 homologs in selected species.
Index	ID	Amino acid sequence of full length	Amino acid sequence of ECD	Species
1	CCI46758.1	MWVSIVYLVCCLPVYLVQVHGQAVPSLSWCTDSANTVLTTCGQACETDQPCVQYAKRASCIDASRNECKSRVVDGSACVYQCLNTAYNTAASKFTLFVKEPKATDHFDSEGTVSSSAFPSATITSISSSAFSSEVRNVQITGFDSTSVQKGSIKSVDLTKKPFKDADLLETLVLTNLDLSTFPEDLVSKTTLVSLWLENCNLIELPAFLAAISGLTELILSKNKLESLSDGKKYAKALEAITNLDLSENSLKSFDWSLPQVTSLNLANNAISSFPTVIFTLSKLNTLNLNGNQINKLTITTTQANFLKRLDDDTKLGILSMSGSCGSKATELKIHDSIVCIDDSSGSNKTTIIAVCVSLVLTLLLVLGVFFWFRRKKRNLEYLNSPTFATMERARGRVS…	MWVSIVYLVCCLPVYLVQVHGQAVPSLSWCTDSANTVLTTCGQACETDQPCVQYAKRASCIDASRNECKSRVVDGSACVYQCLNTAYNTAASKFTLFVKEPKATDHFDSEGTVSSSAFPSATITSISSSAFSSEVRNVQITGFDSTSVQKGSIKSVDLTKKPFKDADLLETLVLTNLDLSTFPEDLVSKTTLVSLWLENCNLIELPAFLAAISGLTELILSKNKLESLSDGKKYAKALEAITNLDLSENSLKSFDWSLPQVTSLNLANNAISSFPTVIFTLSKLNTLNLNGNQINKLTITTTQANFLKRLDDDTKLGILSMSGSCGSKATELKIHDSIVCIDDSSGSNKT	Albugo candida
2	CCA15806.1	MHQKAHLYPALTLPTPSIRFVLVTIPPSVRVTNRCRVGSMRLSIVFLCCLPVYLVHGQSVLWCTDPSNTVLTTCGQACETDQPCVQYAKKATCNEASRNECKSRMTDGSACLYQCLNTAYNTAASKFTVFVKEPKATDHFDSDGAVSSSAFPSATVTSISSSAFSSEVRIIQITGFDSTSVQRGSIKSVDLSKKPFKDAALLETLVLTNLDLSAFPEDLVPKTTLSSLWLENCNLVALPAFLASITGLTELVLSKNKLESLSDGDEYTKALEAVTSLDVSENSLHSFDWNLPQVVSLNLANNALSSFPKVIFTLAKLNTLNLDGNQIKKLTITTAQANFLKRLNDETKLGILSMSGSCGGKAIERRIHDSIVCVDDSSGSNKTTIIAVCVSVALALLLV…	MHQKAHLYPALTLPTPSIRFVLVTIPPSVRVTNRCRVGSMRLSIVFLCCLPVYLVHGQSVLWCTDPSNTVLTTCGQACETDQPCVQYAKKATCNEASRNECKSRMTDGSACLYQCLNTAYNTAASKFTVFVKEPKATDHFDSDGAVSSSAFPSATVTSISSSAFSSEVRIIQITGFDSTSVQRGSIKSVDLSKKPFKDAALLETLVLTNLDLSAFPEDLVPKTTLSSLWLENCNLVALPAFLASITGLTELVLSKNKLESLSDGDEYTKALEAVTSLDVSENSLHSFDWNLPQVVSLNLANNALSSFPKVIFTLAKLNTLNLDGNQIKKLTITTAQANFLKRLNDETKLGILSMSGSCGGKAIERRIHDSIVCVDDSSGSNKT	Albugo laibachii
3	TDH70755.1	MRLLLPSIGLSVGSAAAASSSSSSSSSVSWCSNPSAYAVLTNCGDVCTAGDPCVQYSSSSSCNEASRNDCIEQSSSCTYQCLSAYNTVARKFTVFVKIPSSSDMWTNTSGVSASAFPSAEIDTVSGVVFAETTRNIQITGFDETEVQKGSLKTVAFDEDTFSTAITLEELILANLDLNPLPDNFLPNTISLLSMENCNLAFLPSQFGNFAQRNLKTLNLSKNRLASITGDDKSVAEALQRLDFLNLSDNMISVFTLDLPSIITLDLSHNQLSDFPLVIFNMTNLNVLKIAGNTIETLSVTSTQFNFLRKLSSESTLSINSGDCSSTSATNVLDSVVCVSDFVASMSNESSNSSSSSTLVIIVVVLGVLVVFGGAGFFFYRRRLKDHALNGSNTPDMVGL…	MRLLLPSIGLSVGSAAAASSSSSSSSSVSWCSNPSAYAVLTNCGDVCTAGDPCVQYSSSSSCNEASRNDCIEQSSSCTYQCLSAYNTVARKFTVFVKIPSSSDMWTNTSGVSASAFPSAEIDTVSGVVFAETTRNIQITGFDETEVQKGSLKTVAFDEDTFSTAITLEELILANLDLNPLPDNFLPNTISLLSMENCNLAFLPSQFGNFAQRNLKTLNLSKNRLASITGDDKSVAEALQRLDFLNLSDNMISVFTLDLPSIITLDLSHNQLSDFPLVIFNMTNLNVLKIAGNTIETLSVTSTQFNFLRKLSSESTLSINSGDCSSTSATNVLDSVVCVSDFVASMSNESSNSSSSS	Bremia lactucae
4	KAF1332362.1	MRLPVLRLMRVLPALFLTIASVAQGVRMANVTYCSDTSHVALTTCNTGAVPCGADQPCVQYPSSAATKCSEASRNDCQAHDATCTFQCLGTYNMVSAKWTLFVKDPKTTDVAVVGSTDPFPSAPVDKITSAAFSDETKTIQITGFDSTNVQKGSVKKVTFDADAFSAVAVLETLVVTNVDMSTASSGLLPQSVSALYLENCNLNAFPQGIATMRNLAELYVVMNVYLLLMWRDIHFTKNVIAEMPANDSTVATALQKVKLFISSLQLTQEQYTMLKRLSAGALGISSVSGSCASGATEGKVLDSVVCVSASADGGTTTKGKKGSSSSVIIIVCIVAGVVLVAGIGFFVYRRHKARSKDNYFATMSYNNNTGQSGPRTNPNSRPSGFGSMGQRPSTLQNN…	MRLPVLRLMRVLPALFLTIASVAQGVRMANVTYCSDTSHVALTTCNTGAVPCGADQPCVQYPSSAATKCSEASRNDCQAHDATCTFQCLGTYNMVSAKWTLFVKDPKTTDVAVVGSTDPFPSAPVDKITSAAFSDETKTIQITGFDSTNVQKGSVKKVTFDADAFSAVAVLETLVVTNVDMSTASSGLLPQSVSALYLENCNLNAFPQGIATMRNLAELYVVMNVYLLLMWRDIHFTKNVIAEMPANDSTVATALQKVKLFISSLQLTQEQYTMLKRLSAGALGISSVSGSCASGATEGKVLDSVVCVSASADGGTTTKGKKGSSSS	Globisporangium splendens
5	KAG6960079.1	MRLPVLLLALTAGGASAASSSSSSAVSWCSNSTASAVLTNCGDVCTTGDPCVQYSSSSSCSEASRNDCVRHSSSCTYQCLDAYNSVAKKFTVFVKEPSSSDAWTSSASGSSAAAFPSAEIDTVSGMEYAEATRNIQITGFDDTNVQKGSLKSVTFDEDTFSTATVLEQLILTNLDLGTLPTDFLPTTISLLTMENCNLASLPSQLGNLANKNLVTLNLNKNTMTSITDSGNSVTEALQALTTLNLTDNSIATFEVALPSVTTLDLSDNKLTEFPSVIFNMTNLNVLNIAGNSISSMTVTSTQYSFLRKLSSDSTLSITTSACSSGTATDVLDSVVCVSDDAASSSSSDESSSSSSSTLIIVVVVLAVVVVLGVAGFFFYRRRMKTRGFYLSNTPDMVGV…	MRLPVLLLALTAGGASAASSSSSSAVSWCSNSTASAVLTNCGDVCTTGDPCVQYSSSSSCSEASRNDCVRHSSSCTYQCLDAYNSVAKKFTVFVKEPSSSDAWTSSASGSSAAAFPSAEIDTVSGMEYAEATRNIQITGFDDTNVQKGSLKSVTFDEDTFSTATVLEQLILTNLDLGTLPTDFLPTTISLLTMENCNLASLPSQLGNLANKNLVTLNLNKNTMTSITDSGNSVTEALQALTTLNLTDNSIATFEVALPSVTTLDLSDNKLTEFPSVIFNMTNLNVLNIAGNSISSMTVTSTQYSFLRKLSSDSTLSITTSACSSGTATDVLDSVVCVSDDAASSSSSDESSSSSSS	Phytophthora aleatoria
6	KAF1788073.1	MRLPVLLLALAAGGASAASSSSSSAVSWCSNSTASAVLTNCGDVCTTGDPCVQYSSSSSCSEASRNDCVRHSSSCTYQCLDAYNSVAKKFTVFVKEPSSSDAWTSSASGSSAAAFPSAEIDTVSGMEYAEATRNIQITGFDDTNVQKGSLKSVTFDEDTFSTATVLEQLILTNLDLGTLPTDFLPTTISLLTMENCNLASLPSQLGNLANKNLVTLNLNKNTMTSITDSGNSVTEALQALTTLNLTDNSIATFEVALPSVTTLDLSDNKLTEFPSVIFNMTNLNVLNIAGNSISSMTVTSTQYSFLRKLSSDSTLSITTSACSSGTATDVLDSVVCVSDDAASSSSSDESSSSSSSTLIIVVVVLAVVVVLGVAGFFFYRRRMKTRGFYLSNTPDMVGV…	MRLPVLLLALAAGGASAASSSSSSAVSWCSNSTASAVLTNCGDVCTTGDPCVQYSSSSSCSEASRNDCVRHSSSCTYQCLDAYNSVAKKFTVFVKEPSSSDAWTSSASGSSAAAFPSAEIDTVSGMEYAEATRNIQITGFDDTNVQKGSLKSVTFDEDTFSTATVLEQLILTNLDLGTLPTDFLPTTISLLTMENCNLASLPSQLGNLANKNLVTLNLNKNTMTSITDSGNSVTEALQALTTLNLTDNSIATFEVALPSVTTLDLSDNKLTEFPSVIFNMTNLNVLNIAGNSISSMTVTSTQYSFLRKLSSDSTLSITTSACSSGTATDVLDSVVCVSDDAASSSSSDESSSSSSS	Phytophthora cactorum
7	KAF1788504.1	MRLPVLLLALAAGGASAASSSSSSAVSWCSNSTASAVLTNCGDVCTTGDPCVQYSSSSSCSEASRNDCVRHSSSCTYQCLDAYNSVAKKFTVFVKEPSSSDAWTSSASGSSAAAFPSAEIDTVSGMEYAEATRNIQITGFDDTNVQKGSLKSVTFDEDTFSTATVLEQLILTNLDLGTLPTDFLPTTISLLTMENCNLASLPSQLGNLANKNLVTLNLNKNTMTSITDSGNSVTEALQALTTLNLTDNSIATFEVALPSVTTLDLSDNKLTEFPSVIFNMTNLNVLNIAGNSISSMTVTSTQYSFLRKLSSDSTLSITTSACSSGTATDVLDSVVCVSDDAASSSSSDESSSSSSSTLIIVVVVLAVVVVLGVAGFFFYRRRMKTRGFYLSNTPDMVGV…	MRLPVLLLALAAGGASAASSSSSSAVSWCSNSTASAVLTNCGDVCTTGDPCVQYSSSSSCSEASRNDCVRHSSSCTYQCLDAYNSVAKKFTVFVKEPSSSDAWTSSASGSSAAAFPSAEIDTVSGMEYAEATRNIQITGFDDTNVQKGSLKSVTFDEDTFSTATVLEQLILTNLDLGTLPTDFLPTTISLLTMENCNLASLPSQLGNLANKNLVTLNLNKNTMTSITDSGNSVTEALQALTTLNLTDNSIATFEVALPSVTTLDLSDNKLTEFPSVIFNMTNLNVLNIAGNSISSMTVTSTQYSFLRKLSSDSTLSITTSACSSGTATDVLDSVVCVSDDAASSSSSDESSSSSSS
8	KAG2782218.1	MRLPVLLLALAAGGASAASSSSSSAVSWCSNSTASAVLTNCGDVCTTGDPCVQYSSSSSCSEASRNDCVRHSSSCTYQCLDAYNSVAKKFTVFVKEPSSSDAWTSSASGSSAAAFPSAEIDTVSGMEYAEATRNIQITGFDDTNVQKGSLKSVTFDEDTFSTATVLEQLILTNLDLGTLPTDFLPTTISLLTMENCNLASLPSQLGNLANKNLVTLNLNKNTMTSITDSGNSVTEALQALTTLNLTDNSIATFEVALPSVTTLDLSDNKLTEFPSVIFNMTNLNVLNIAGNSISSMTVTSTQYSFLRKLSSDSTLSITTSACSSGTATDVLDSVVCVSDDAASSSSSDESSSSSSSTLIIVVVVLAVVVVLGVAGFFFYRRRMKTRGFYLSNTPDMVGV…	MRLPVLLLALAAGGASAASSSSSSAVSWCSNSTASAVLTNCGDVCTTGDPCVQYSSSSSCSEASRNDCVRHSSSCTYQCLDAYNSVAKKFTVFVKEPSSSDAWTSSASGSSAAAFPSAEIDTVSGMEYAEATRNIQITGFDDTNVQKGSLKSVTFDEDTFSTATVLEQLILTNLDLGTLPTDFLPTTISLLTMENCNLASLPSQLGNLANKNLVTLNLNKNTMTSITDSGNSVTEALQALTTLNLTDNSIATFEVALPSVTTLDLSDNKLTEFPSVIFNMTNLNVLNIAGNSISSMTVTSTQYSFLRKLSSDSTLSITTSACSSGTATDVLDSVVCVSDDAASSSSSDESSSSSSS
9	KAG2804081.1	MRLPVLLLALAAGGASAASSSSSSAVSWCSNSTASAVLTNCGDVCTTGDPCVQYSSSSSCSEASRNDCVRHSSSCTYQCLDAYNSVAKKFTVFVKEPSSSDAWTSSASGSSAAAFPSAEIDTVSGMEYAEATRNIQITGFDDTNVQKGSLKSVTFDEDTFSTATVLEQLILTNLDLGTLPTDFLPTTISLLTMENCNLASLPSQLGNLANKNLVTLNLNKNTMTSITDSGNSVTEALQALTTLNLTDNSIATFEVALPSVTTLDLSDNKLTEFPSVIFNMTNLNVLNIAGNSISSMTVTSTQYSFLRKLSSDSTLSITTSACSSGTATDVLDSVVCVSDDAASSSSSDESSSSSSSTLIIVVVVLAVVVVLGVAGFFFYRRRMKTRGFYLSNTPDMVGV…	MRLPVLLLALAAGGASAASSSSSSAVSWCSNSTASAVLTNCGDVCTTGDPCVQYSSSSSCSEASRNDCVRHSSSCTYQCLDAYNSVAKKFTVFVKEPSSSDAWTSSASGSSAAAFPSAEIDTVSGMEYAEATRNIQITGFDDTNVQKGSLKSVTFDEDTFSTATVLEQLILTNLDLGTLPTDFLPTTISLLTMENCNLASLPSQLGNLANKNLVTLNLNKNTMTSITDSGNSVTEALQALTTLNLTDNSIATFEVALPSVTTLDLSDNKLTEFPSVIFNMTNLNVLNIAGNSISSMTVTSTQYSFLRKLSSDSTLSITTSACSSGTATDVLDSVVCVSDDAASSSSSDESSSSSSS
10	KAG2804083.1	MRLPVLLLALAAGGASAASSSSSSAVSWCSNSTASAVLTNCGDVCTTGDPCVQYSSSSSCSEASRNDCVRHSSSCTYQCLDAYNSVAKKFTVFVKEPSSSDAWTSSASGSSAAAFPSAEIDTVSGMEYAEATRNIQITGFDDTNVQKGSLKSVTFDEDTFSTATVLEQLILTNLDLGTLPTDFLPTTISLLTMENCNLASLPSQLGNLANKNLVTLNLNKNTMTSITDSGNSVTEALQALTTLNLTDNSIATFEVALPSVTTLDLSDNKLTEFPSVIFNMTNLNVLNIAGNSISSMTVTSTQYSFLRKLSSDSTLSITTSACSSGTATDVLDSVVCVSDDAASSSSSDESSSSSSSTLIIVVVVLAVVVVLGVAGFFFYRRRMKTRGFYLSNTPDMVGV…	MRLPVLLLALAAGGASAASSSSSSAVSWCSNSTASAVLTNCGDVCTTGDPCVQYSSSSSCSEASRNDCVRHSSSCTYQCLDAYNSVAKKFTVFVKEPSSSDAWTSSASGSSAAAFPSAEIDTVSGMEYAEATRNIQITGFDDTNVQKGSLKSVTFDEDTFSTATVLEQLILTNLDLGTLPTDFLPTTISLLTMENCNLASLPSQLGNLANKNLVTLNLNKNTMTSITDSGNSVTEALQALTTLNLTDNSIATFEVALPSVTTLDLSDNKLTEFPSVIFNMTNLNVLNIAGNSISSMTVTSTQYSFLRKLSSDSTLSITTSACSSGTATDVLDSVVCVSDDAASSSSSDESSSSSSS
11	KAG2824774.1	MRLPVLLLALAAGGASAASSSSSSAVSWCSNSTASAVLTNCGDVCTTGDPCVQYSSSSSCSEASRNDCVRHSSSCTYQCLDAYNSVAKKFTVFVKEPSSSDAWTSSASGSSAAAFPSAEIDTVSGMEYAEATRNIQITGFDDTNVQKGSLKSVTFDEDTFSTATVLEQLILTNLDLGTLPTDFLPTTISLLTMENCNLASLPSQLGNLANKNLVTLNLNKNTMTSITDSGNSVTEALQALTTLNLTDNSIATFEVALPSVTTLDLSDNKLTEFPSVIFNMTNLNVLNIAGNSISSMTVTSTQYSFLRKLSSDSTLSITTSACSSGTATDVLDSVVCVSDDAASSSSSDESSSSSSSTLIIVVVVLAVVVVLGVAGFFFYRRRMKTRGFYLSNTPDMVGV…	MRLPVLLLALAAGGASAASSSSSSAVSWCSNSTASAVLTNCGDVCTTGDPCVQYSSSSSCSEASRNDCVRHSSSCTYQCLDAYNSVAKKFTVFVKEPSSSDAWTSSASGSSAAAFPSAEIDTVSGMEYAEATRNIQITGFDDTNVQKGSLKSVTFDEDTFSTATVLEQLILTNLDLGTLPTDFLPTTISLLTMENCNLASLPSQLGNLANKNLVTLNLNKNTMTSITDSGNSVTEALQALTTLNLTDNSIATFEVALPSVTTLDLSDNKLTEFPSVIFNMTNLNVLNIAGNSISSMTVTSTQYSFLRKLSSDSTLSITTSACSSGTATDVLDSVVCVSDDAASSSSSDESSSSSSS
12	KAG2824775.1	MRLPVLLLALAAGGASAASSSSSSAVSWCSNSTASAVLTNCGDVCTTGDPCVQYSSSSSCSEASRNDCVRHSSSCTYQCLDAYNSVAKKFTVFVKEPSSSDAWTSSASGSSAAAFPSAEIDTVSGMEYAEATRNIQITGFDDTNVQKGSLKSVTFDEDTFSTATVLEQLILTNLDLGTLPTDFLPTTISLLTMENCNLASLPSQLGNLANKNLVTLNLNKNTMTSITDSGNSVTEALQALTTLNLTDNSIATFEVALPSVTTLDLSDNKLTEFPSVIFNMTNLNVLNIAGNSISSMTVTSTQYSFLRKLSSDSTLSITTSACSSGTATDVLDSVVCVSDDAASSSSSDESSSSSSSTLIIVVVVLAVVVVLGVAGFFFYRRRMKTRGFYLSNTPDMVGV…	MRLPVLLLALAAGGASAASSSSSSAVSWCSNSTASAVLTNCGDVCTTGDPCVQYSSSSSCSEASRNDCVRHSSSCTYQCLDAYNSVAKKFTVFVKEPSSSDAWTSSASGSSAAAFPSAEIDTVSGMEYAEATRNIQITGFDDTNVQKGSLKSVTFDEDTFSTATVLEQLILTNLDLGTLPTDFLPTTISLLTMENCNLASLPSQLGNLANKNLVTLNLNKNTMTSITDSGNSVTEALQALTTLNLTDNSIATFEVALPSVTTLDLSDNKLTEFPSVIFNMTNLNVLNIAGNSISSMTVTSTQYSFLRKLSSDSTLSITTSACSSGTATDVLDSVVCVSDDAASSSSSDESSSSSSS
13	KAG2860940.1	MRLPVLLLALAAGGASAASSSSSSAVSWCSNSTASAVLTNCGDVCTTGDPCVQYSSSSSCSEASRNDCVRHSSSCTYQCLDAYNSVAKKFTVFVKEPSSSDAWTSSASGSSAAAFPSAEIDTVSGMEYAEATRNIQITGFDDTNVQKGSLKSVTFDEDTFSTATVLEQLILTNLDLGTLPTDFLPTTISLLTMENCNLASLPSQLGNLANKNLVTLNLNKNTMTSITDSGNSVTEALQALTTLNLTDNSIATFEVALPSVTTLDLSDNKLTEFPSVIFNMTNLNVLNIAGNSISSMTVTSTQYSFLRKLSSDSTLSITTSACSSGTATDVLDSVVCVSDDAASSSSSDESSSSSSSTLIIVVVVLAVVVVLGVAGFFFYRRRMKTRGFYLSNTPDMVGV…	MRLPVLLLALAAGGASAASSSSSSAVSWCSNSTASAVLTNCGDVCTTGDPCVQYSSSSSCSEASRNDCVRHSSSCTYQCLDAYNSVAKKFTVFVKEPSSSDAWTSSASGSSAAAFPSAEIDTVSGMEYAEATRNIQITGFDDTNVQKGSLKSVTFDEDTFSTATVLEQLILTNLDLGTLPTDFLPTTISLLTMENCNLASLPSQLGNLANKNLVTLNLNKNTMTSITDSGNSVTEALQALTTLNLTDNSIATFEVALPSVTTLDLSDNKLTEFPSVIFNMTNLNVLNIAGNSISSMTVTSTQYSFLRKLSSDSTLSITTSACSSGTATDVLDSVVCVSDDAASSSSSDESSSSSSS
14	KAG2915126.1	MRLPVLLLALAAGGASAASSSSSSAVSWCSNSTASAVLTNCGDVCTTGDPCVQYSSSSSCSEASRNDCVRHSSSCTYQCLDAYNSVAKKFTVFVKEPSSSDAWTSSASGSSAAAFPSAEIDTVSGMEYAEATRNIQITGFDDTNVQKGSLKSVTFDEDTFSTATVLEQLILTNLDLGTLPTDFLPTTISLLTMENCNLASLPSQLGNLANKNLVTLNLNKNTMTSITDSGNSVTEALQALTTLNLTDNSIATFEVALPSVTTLDLSDNKLTEFPSVIFNMTNLNVLNIAGNSISSMTVTSTQYSFLRKLSSDSTLSITTSACSSGTATDVLDSVVCVSDDAASSSSSDESSSSSSSTLIIVVVVLAVVVVLGVAGFFFYRRRMKTRGFYLSNTPDMVGV…	MRLPVLLLALAAGGASAASSSSSSAVSWCSNSTASAVLTNCGDVCTTGDPCVQYSSSSSCSEASRNDCVRHSSSCTYQCLDAYNSVAKKFTVFVKEPSSSDAWTSSASGSSAAAFPSAEIDTVSGMEYAEATRNIQITGFDDTNVQKGSLKSVTFDEDTFSTATVLEQLILTNLDLGTLPTDFLPTTISLLTMENCNLASLPSQLGNLANKNLVTLNLNKNTMTSITDSGNSVTEALQALTTLNLTDNSIATFEVALPSVTTLDLSDNKLTEFPSVIFNMTNLNVLNIAGNSISSMTVTSTQYSFLRKLSSDSTLSITTSACSSGTATDVLDSVVCVSDDAASSSSSDESSSSSSS
15	KAG2946176.1	MRLPVLLLALAAGGASAASSSSSSAVSWCSNSTASAVLTNCGDVCTTGDPCVQYSSSSSCSEASRNDCVRHSSSCTYQCLDAYNSVAKKFTVFVKEPSSSDAWTSSASGSSAAAFPSAEIDTVSGMEYAEATRNIQITGFDDTNVQKGSLKSVTFDEDTFSTATVLEQLILTNLDLGTLPTDFLPTTISLLTMENCNLASLPSQLGNLANKNLVTLNLNKNTMTSITDSGNSVTEALQALTTLNLTDNSIATFEVALPSVTTLDLSDNKLTEFPSVIFNMTNLNVLNIAGNSISSMTVTSTQYSFLRKLSSDSTLSITTSACSSGTATDVLDSVVCVSDDAASSSSSDESSSSSSSTLIIVVVVLAVVVVLGVAGFFFYRRRMKTRGFYLSNTPDMVGV…	MRLPVLLLALAAGGASAASSSSSSAVSWCSNSTASAVLTNCGDVCTTGDPCVQYSSSSSCSEASRNDCVRHSSSCTYQCLDAYNSVAKKFTVFVKEPSSSDAWTSSASGSSAAAFPSAEIDTVSGMEYAEATRNIQITGFDDTNVQKGSLKSVTFDEDTFSTATVLEQLILTNLDLGTLPTDFLPTTISLLTMENCNLASLPSQLGNLANKNLVTLNLNKNTMTSITDSGNSVTEALQALTTLNLTDNSIATFEVALPSVTTLDLSDNKLTEFPSVIFNMTNLNVLNIAGNSISSMTVTSTQYSFLRKLSSDSTLSITTSACSSGTATDVLDSVVCVSDDAASSSSSDESSSSSSS
16	KAG3083362.1	MRLPVLLLALAAGGASAASSSSSSAVSWCSNSTASAVLTNCGDVCTTGDPCVQYSSSSSCSEASRNDCVRHSSSCTYQCLDAYNSVAKKFTVFVKEPSSSDAWTSSASGSSAAAFPSAEIDTVSGMEYAEATRNIQITGFDDTNVQKGSLKSVTFDEDTFSTATVLEQLILTNLDLGTLPTDFLPTTISLLTMENCNLASLPSQLGNLANKNLVTLNLNKNTMTSITDSGNSVTEALQALTTLNLTDNSIATFEVALPSVTTLDLSDNKLTEFPSVIFNMTNLNVLNIAGNSISSMTVTSTQYSFLRKLSSDSTLSITTSACSSGTATDVLDSVVCVSDDAASSSSSDESSSSSSSTLIIVVVVLAVVVVLGVAGFFFYRRRMKTRGFYLSNTPDMVGV…	MRLPVLLLALAAGGASAASSSSSSAVSWCSNSTASAVLTNCGDVCTTGDPCVQYSSSSSCSEASRNDCVRHSSSCTYQCLDAYNSVAKKFTVFVKEPSSSDAWTSSASGSSAAAFPSAEIDTVSGMEYAEATRNIQITGFDDTNVQKGSLKSVTFDEDTFSTATVLEQLILTNLDLGTLPTDFLPTTISLLTMENCNLASLPSQLGNLANKNLVTLNLNKNTMTSITDSGNSVTEALQALTTLNLTDNSIATFEVALPSVTTLDLSDNKLTEFPSVIFNMTNLNVLNIAGNSISSMTVTSTQYSFLRKLSSDSTLSITTSACSSGTATDVLDSVVCVSDDAASSSSSDESSSSSSS
17	KAG3137396.1	MRLPVLLLALAAGGASAASSSSSSAVSWCSNSTASAVLTNCGDVCTTGDPCVQYSSSSSCSEASRNDCVRHSSSCTYQCLDAYNSVAKKFTVFVKEPSSSDAWTSSASGSSAAAFPSAEIDTVSGMEYAEATRNIQITGFDDTNVQKGSLKSVTFDEDTFSTATVLEQLILTNLDLGTLPTDFLPTTISLLTMENCNLASLPSQLGNLANKNLVTLNLNKNTMTSITDSGNSVTEALQALTTLNLTDNSIATFEVALPSVTTLDLSDNKLTEFPSVIFNMTNLNVLNIAGNSISSMTVTSTQYSFLRKLSSDSTLSITTSACSSGTATDVLDSVVCVSDDAASSSSSDESSSSSSSTLIIVVVVLAVVVVLGVAGFFFYRRRMKTRGFYLSNTPDMVGV…	MRLPVLLLALAAGGASAASSSSSSAVSWCSNSTASAVLTNCGDVCTTGDPCVQYSSSSSCSEASRNDCVRHSSSCTYQCLDAYNSVAKKFTVFVKEPSSSDAWTSSASGSSAAAFPSAEIDTVSGMEYAEATRNIQITGFDDTNVQKGSLKSVTFDEDTFSTATVLEQLILTNLDLGTLPTDFLPTTISLLTMENCNLASLPSQLGNLANKNLVTLNLNKNTMTSITDSGNSVTEALQALTTLNLTDNSIATFEVALPSVTTLDLSDNKLTEFPSVIFNMTNLNVLNIAGNSISSMTVTSTQYSFLRKLSSDSTLSITTSACSSGTATDVLDSVVCVSDDAASSSSSDESSSSSSS
18	KAG3137397.1	MRLPVLLLALAAGGASAASSSSSSAVSWCSNSTASAVLTNCGDVCTTGDPCVQYSSSSSCSEASRNDCVRHSSSCTYQCLDAYNSVAKKFTVFVKEPSSSDAWTSSASGSSAAAFPSAEIDTVSGMEYAEATRNIQITGFDDTNVQKGSLKSVTFDEDTFSTATVLEQLILTNLDLGTLPTDFLPTTISLLTMENCNLASLPSQLGNLANKNLVTLNLNKNTMTSITDSGNSVTEALQALTTLNLTDNSIATFEVALPSVTTLDLSDNKLTEFPSVIFNMTNLNVLNIAGNSISSMTVTSTQYSFLRKLSSDSTLSITTSACSSGTATDVLDSVVCVSDDAASSSSSDESSSSSSSTLIIVVVVLAVVVVLGVAGFFFYRRRMKTRGFYLSNTPDMVGV…	MRLPVLLLALAAGGASAASSSSSSAVSWCSNSTASAVLTNCGDVCTTGDPCVQYSSSSSCSEASRNDCVRHSSSCTYQCLDAYNSVAKKFTVFVKEPSSSDAWTSSASGSSAAAFPSAEIDTVSGMEYAEATRNIQITGFDDTNVQKGSLKSVTFDEDTFSTATVLEQLILTNLDLGTLPTDFLPTTISLLTMENCNLASLPSQLGNLANKNLVTLNLNKNTMTSITDSGNSVTEALQALTTLNLTDNSIATFEVALPSVTTLDLSDNKLTEFPSVIFNMTNLNVLNIAGNSISSMTVTSTQYSFLRKLSSDSTLSITTSACSSGTATDVLDSVVCVSDDAASSSSSDESSSSSSS
19	KAG3187793.1	MRLPVLLLALAAGGASAASSSSSSAVSWCSNSTASAVLTNCGDVCTTGDPCVQYSSSSSCSEASRNDCVRHSSSCTYQCLDAYNSVAKKFTVFVKEPSSSDAWTSSASGSSAAAFPSAEIDTVSGMEYAEATRNIQITGFDDTNVQKGSLKSVTFDEDTFSTATVLEQLILTNLDLGTLPTDFLPTTISLLTMENCNLASLPSQLGNLANKNLVTLNLNKNTMTSITDSGNSVTEALQALTTLNLTDNSIATFEVALPSVTTLDLSDNKLTEFPSVIFNMTNLNVLNIAGNSISSMTVTSTQYSFLRKLSSDSTLSITTSACSSGTATDVLDSVVCVSDDAASSSSSDESSSSSSSTLIIVVVVLAVVVVLGVAGFFFYRRRMKTRGFYLSNTPDMVGV…	MRLPVLLLALAAGGASAASSSSSSAVSWCSNSTASAVLTNCGDVCTTGDPCVQYSSSSSCSEASRNDCVRHSSSCTYQCLDAYNSVAKKFTVFVKEPSSSDAWTSSASGSSAAAFPSAEIDTVSGMEYAEATRNIQITGFDDTNVQKGSLKSVTFDEDTFSTATVLEQLILTNLDLGTLPTDFLPTTISLLTMENCNLASLPSQLGNLANKNLVTLNLNKNTMTSITDSGNSVTEALQALTTLNLTDNSIATFEVALPSVTTLDLSDNKLTEFPSVIFNMTNLNVLNIAGNSISSMTVTSTQYSFLRKLSSDSTLSITTSACSSGTATDVLDSVVCVSDDAASSSSSDESSSSSSS
20	KAG3211000.1	MRLPVLLLALAAGGASAASSSSSSAVSWCSNSTASAVLTNCGDVCTTGDPCVQYSSSSSCSEASRNDCVRHSSSCTYQCLDAYNSVAKKFTVFVKEPSSSDAWTSSASGSSAAAFPSAEIDTVSGMEYAEATRNIQITGFDDTNVQKGSLKSVTFDEDTFSTATVLEQLILTNLDLGTLPTDFLPTTISLLTMENCNLASLPSQLGNLANKNLVTLNLNKNTMTSITDSGNSVTEALQALTTLNLTDNSIATFEVALPSVTTLDLSDNKLTEFPSVIFNMTNLNVLNIAGNSISSMTVTSTQYSFLRKLSSDSTLSITTSACSSGTATDVLDSVVCVSDDAASSSSSDESSSSSSSTLIIVVVVLAVVVVLGVAGFFFYRRRMKTRGFYLSNTPDMVGV…	MRLPVLLLALAAGGASAASSSSSSAVSWCSNSTASAVLTNCGDVCTTGDPCVQYSSSSSCSEASRNDCVRHSSSCTYQCLDAYNSVAKKFTVFVKEPSSSDAWTSSASGSSAAAFPSAEIDTVSGMEYAEATRNIQITGFDDTNVQKGSLKSVTFDEDTFSTATVLEQLILTNLDLGTLPTDFLPTTISLLTMENCNLASLPSQLGNLANKNLVTLNLNKNTMTSITDSGNSVTEALQALTTLNLTDNSIATFEVALPSVTTLDLSDNKLTEFPSVIFNMTNLNVLNIAGNSISSMTVTSTQYSFLRKLSSDSTLSITTSACSSGTATDVLDSVVCVSDDAASSSSSDESSSSSSS
21	KAG4044222.1	MRLPVLLLALAAGGASAASSSSSSAVSWCSNSTASAVLTNCGDVCTTGDPCVQYSSSSSCSEASRNDCVRHSSSCTYQCLDAYNSVAKKFTVFVKEPSSSDAWTSSASGSSAAAFPSAEIDTVSGMEYAEATRNIQITGFDDTNVQKGSLKSVTFDEDTFSTATVLEQLILTNLDLGTLPTDFLPTTISLLTMENCNLASLPSQLGNLANKNLVTLNLNKNTMTSITDSGNSVTEALQALTTLNLTDNSIATFEVALPSVTTLDLSDNKLTEFPSVIFNMTNLNVLNIAGNSISSMTVTSTQYSFLRKLSSDSTLSITTSACSSGTATDVLDSVVCVSDDAASSSSSDESSSSSSSTLIIVVVVLAVVVVLGVAGFFFYRRRMKTRGFYLSNTPDMVGV…	MRLPVLLLALAAGGASAASSSSSSAVSWCSNSTASAVLTNCGDVCTTGDPCVQYSSSSSCSEASRNDCVRHSSSCTYQCLDAYNSVAKKFTVFVKEPSSSDAWTSSASGSSAAAFPSAEIDTVSGMEYAEATRNIQITGFDDTNVQKGSLKSVTFDEDTFSTATVLEQLILTNLDLGTLPTDFLPTTISLLTMENCNLASLPSQLGNLANKNLVTLNLNKNTMTSITDSGNSVTEALQALTTLNLTDNSIATFEVALPSVTTLDLSDNKLTEFPSVIFNMTNLNVLNIAGNSISSMTVTSTQYSFLRKLSSDSTLSITTSACSSGTATDVLDSVVCVSDDAASSSSSDESSSSSSS
22	KAG4044224.1	MRLPVLLLALAAGGASAASSSSSSAVSWCSNSTASAVLTNCGDVCTTGDPCVQYSSSSSCSEASRNDCVRHSSSCTYQCLDAYNSVAKKFTVFVKEPSSSDAWTSSASGSSAAAFPSAEIDTVSGMEYAEATRNIQITGFDDTNVQKGSLKSVTFDEDTFSTATVLEQLILTNLDLGTLPTDFLPTTISLLTMENCNLASLPSQLGNLANKNLVTLNLNKNTMTSITDSGNSVTEALQALTTLNLTDNSIATFEVALPSVTTLDLSDNKLTEFPSVIFNMTNLNVLNIAGNSISSMTVTSTQYSFLRKLSSDSTLSITTSACSSGTATDVLDSVVCVSDDAASSSSSDESSSSSSSTLIIVVVVLAVVVVLGVAGFFFYRRRMKTRGFYLSNTPDMVGV…	MRLPVLLLALAAGGASAASSSSSSAVSWCSNSTASAVLTNCGDVCTTGDPCVQYSSSSSCSEASRNDCVRHSSSCTYQCLDAYNSVAKKFTVFVKEPSSSDAWTSSASGSSAAAFPSAEIDTVSGMEYAEATRNIQITGFDDTNVQKGSLKSVTFDEDTFSTATVLEQLILTNLDLGTLPTDFLPTTISLLTMENCNLASLPSQLGNLANKNLVTLNLNKNTMTSITDSGNSVTEALQALTTLNLTDNSIATFEVALPSVTTLDLSDNKLTEFPSVIFNMTNLNVLNIAGNSISSMTVTSTQYSFLRKLSSDSTLSITTSACSSGTATDVLDSVVCVSDDAASSSSSDESSSSSSS
23	KAG4245187.1	MRLPVLLLALAAGGASAASSSSSSAVSWCSNSTASAVLTNCGDVCTTGDPCVQYSSSSSCSEASRNDCVRHSSSCTYQCLDAYNSVAKKFTVFVKEPSSSDAWTSSASGSSAAAFPSAEIDTVSGMEYAEATRNIQITGFDDTNVQKGSLKSVTFDEDTFSTATVLEQLILTNLDLGTLPTDFLPTTISLLTMENCNLASLPSQLGNLANKNLVTLNLNKNTMTSITDSGNSVTEALQALTTLNLTDNSIATFEVALPSVTTLDLSDNKLTEFPSVIFNMTNLNVLNIAGNSISSMTVTSTQYSFLRKLSSDSTLSITTSACSSGTATDVLDSVVCVSDDAASSSSSDESSSSSSSTLIIVVVVLAVVVVLGVAGFFFYRRRMKTRGFYLSNTPDMVGV…	MRLPVLLLALAAGGASAASSSSSSAVSWCSNSTASAVLTNCGDVCTTGDPCVQYSSSSSCSEASRNDCVRHSSSCTYQCLDAYNSVAKKFTVFVKEPSSSDAWTSSASGSSAAAFPSAEIDTVSGMEYAEATRNIQITGFDDTNVQKGSLKSVTFDEDTFSTATVLEQLILTNLDLGTLPTDFLPTTISLLTMENCNLASLPSQLGNLANKNLVTLNLNKNTMTSITDSGNSVTEALQALTTLNLTDNSIATFEVALPSVTTLDLSDNKLTEFPSVIFNMTNLNVLNIAGNSISSMTVTSTQYSFLRKLSSDSTLSITTSACSSGTATDVLDSVVCVSDDAASSSSSDESSSSSSS
24	KAG1705222.1	MRLLLPLAIATGGAWAASSSSSSSVSWCSNSTASAVLTYCGDVCTTGDPCVQYTSSSSCSEASRNDCVRHSSSCTYQCLSAYNTVAKKFTVFVKDPSSSDTWTSSASGSSAAAFPSAEIDTINGVEYAEATRNIQITGFDDTNVQKGSLKSVTFDEDTFATATVLEQLILTNLDLGSLPTGFLPTTISLLTMENCNLATLPTQLGNLANKNLVTLNLNKNTMTSITDSDTSVTETLQGLTTLNLTANSISTFDVSLPSVTTLDLSDNKLTEFPSTIFKMTNLNVLKIDGNSISSLTVTSTQYSFLRKLSSESTLSISTGSCASGTATDVLDSVVCVSNDASSSSSSDGSSSSSSSTLIIVIVVLAVAVVLGAAGFFFYRRRMKNRGFYLSNTPDMVGVA…	MRLLLPLAIATGGAWAASSSSSSSVSWCSNSTASAVLTYCGDVCTTGDPCVQYTSSSSCSEASRNDCVRHSSSCTYQCLSAYNTVAKKFTVFVKDPSSSDTWTSSASGSSAAAFPSAEIDTINGVEYAEATRNIQITGFDDTNVQKGSLKSVTFDEDTFATATVLEQLILTNLDLGSLPTGFLPTTISLLTMENCNLATLPTQLGNLANKNLVTLNLNKNTMTSITDSDTSVTETLQGLTTLNLTANSISTFDVSLPSVTTLDLSDNKLTEFPSTIFKMTNLNVLKIDGNSISSLTVTSTQYSFLRKLSSESTLSISTGSCASGTATDVLDSVVCVSNDASSSSSSDGSSSSSSS	Phytophthora capsici
25	KAG1705223.1	MENCNLATLPTQLGNLANKNLVTLNLNKNTMTSITDSDTSVTETLQGLTTLNLTANSISTFDVSLPSVTTLDLSDNKLTEFPSTIFKMTNLNVLKIDGNSISSLTVTSTQYSFLRKLSSESTLSISTGSCASGTATDVLDSVVCVSNDASSSSSSDGSSSSSSSTLIIVIVVLAVAVVLGAAGFFFYRRRMKNRGFYLSNTPDMVGVATPPSSHNTPARNRAGSRGRASSQQRPPTAGGRTPRSSIPNILLAGFSDHGKKMSDAQPRRSSVQSTLPVGGEARRSRSSIISASVVQIPSDELNYTRKIAKGAFGEVWLALYGKDLVAVKKLITVEGTSVQDFVSELNLLASLSHRCILSLIGACWDDELTDIQIVMEYMDSGDLLSVLRKNPPSVLTWDN…	MENCNLATLPTQLGNLANKNLVTLNLNKNTMTSITDSDTSVTETLQGLTTLNLTANSISTFDVSLPSVTTLDLSDNKLTEFPSTIFKMTNLNVLKIDGNSISSLTVTSTQYSFLRKLSSESTLSISTGSCASGTATDVLDSVVCVSNDASSSSSSDGSSSSSSS
26	KAE8890022.1	MRPVVLWALVLGGASAASSSSSSSSSVSWCSNSTASAVLTYCGSSCSTGDPCVQYTSSSSCSEASRNDCVKHSSSCTYQCLDAYNSVAKKFTVFVKDPESSDVWTASDSGSSAAAFPSAEIDTVSGVDYAEATRNIQITGFDDTNVEKGSLKSVAFDDDTFSTATVLEQLILTNLDLGSLPTGFLPTTVSLLTLENCNLASLPTQLGNLANKNLVTLNLNKNTMTSITDSDSSVTETLQSLTTLNLTDNSIATFDVELPSITTLDLSDNKLTEFPSVIFNMTNLNVLNIAGNSISSLTVTSSQYSFLRKLSSESTLDVTSSACTTGTATDVLDSVVCVSDEASSSSGSGGSSSSSSTLIIVIVVLAVVVVLGVGGFFCYRRRVKNRGFYLSNTPDMVGV…	MRPVVLWALVLGGASAASSSSSSSSSVSWCSNSTASAVLTYCGSSCSTGDPCVQYTSSSSCSEASRNDCVKHSSSCTYQCLDAYNSVAKKFTVFVKDPESSDVWTASDSGSSAAAFPSAEIDTVSGVDYAEATRNIQITGFDDTNVEKGSLKSVAFDDDTFSTATVLEQLILTNLDLGSLPTGFLPTTVSLLTLENCNLASLPTQLGNLANKNLVTLNLNKNTMTSITDSDSSVTETLQSLTTLNLTDNSIATFDVELPSITTLDLSDNKLTEFPSVIFNMTNLNVLNIAGNSISSLTVTSSQYSFLRKLSSESTLDVTSSACTTGTATDVLDSVVCVSDEASSSSGSGGSSSSSS	Phytophthora fragariae
27	KAE8930693.1	MRPVVLWALVLGGASAASSSSSSSSSVSWCSNSTASAVLTYCGSSCSTGDPCVQYTSSSSCSEASRNDCVKHSSSCTYQCLDAYNSVAKKFTVFVKDPESSDVWTASDSGSSAAAFPSAEIDTVSGVDYAEATRNIQITGFDDTNVEKGSLKSVAFDDDTFSTATVLEQLILTNLDLGSLPTGFLPTTVSLLTLENCNLASLPTQLGNLANKNLVTLNLNKNTMTSITDSDSSVTETLQSLTTLNLTDNSIATFDVELPSITTLDLSDNKLTEFPSVIFNMTNLNVLNIAGNSISSLTVTSSQYSFLRKLSSESTLDVTSSACTTGTATDVLDSVVCVSDEASSSSGSGGSSSSSSTLIIVIVVLAVVVVLGVGGFFCYRRRVKNRGFYLSNTPDMVGV…	MRPVVLWALVLGGASAASSSSSSSSSVSWCSNSTASAVLTYCGSSCSTGDPCVQYTSSSSCSEASRNDCVKHSSSCTYQCLDAYNSVAKKFTVFVKDPESSDVWTASDSGSSAAAFPSAEIDTVSGVDYAEATRNIQITGFDDTNVEKGSLKSVAFDDDTFSTATVLEQLILTNLDLGSLPTGFLPTTVSLLTLENCNLASLPTQLGNLANKNLVTLNLNKNTMTSITDSDSSVTETLQSLTTLNLTDNSIATFDVELPSITTLDLSDNKLTEFPSVIFNMTNLNVLNIAGNSISSLTVTSSQYSFLRKLSSESTLDVTSSACTTGTATDVLDSVVCVSDEASSSSGSGGSSSSSS
28	KAE8993722.1	MRPVVLWALVLGGASAASSSSSSSSSVSWCSNSTASAVLTYCGSSCSTGDPCVQYTSSSSCSEASRNDCVKHSSSCTYQCLDAYNSVAKKFTVFVKDPESSDVWTASDSGSSAAAFPSAEIDTVSGVDYAEATRNIQITGFDDTNVEKGSLKSVAFDDDTFSTATVLEQLILTNLDLGSLPTGFLPTTVSLLTLENCNLASLPTQLGNLANKNLVTLNLNKNTMTSITDSDSSVTETLQSLTTLNLTDNSIATFDVELPSITTLDLSDNKLTEFPSVIFNMTNLNVLNIAGNSISSLTVTSSQYSFLRKLSSESTLDVTSSACTTGTATDVLDSVVCVSDEASSSSGSGGSSSSSSTLIIVIVVLAVVVVLGVGGFFCYRRRVKNRGFYLSNTPDMVAV…	MRPVVLWALVLGGASAASSSSSSSSSVSWCSNSTASAVLTYCGSSCSTGDPCVQYTSSSSCSEASRNDCVKHSSSCTYQCLDAYNSVAKKFTVFVKDPESSDVWTASDSGSSAAAFPSAEIDTVSGVDYAEATRNIQITGFDDTNVEKGSLKSVAFDDDTFSTATVLEQLILTNLDLGSLPTGFLPTTVSLLTLENCNLASLPTQLGNLANKNLVTLNLNKNTMTSITDSDSSVTETLQSLTTLNLTDNSIATFDVELPSITTLDLSDNKLTEFPSVIFNMTNLNVLNIAGNSISSLTVTSSQYSFLRKLSSESTLDVTSSACTTGTATDVLDSVVCVSDEASSSSGSGGSSSSSS
29	KAE9093246.1	MRPVVLWALVLGGASAASSSSSSSSSVSWCSNSTASAVLTYCGSSCSTGDPCVQYTSSSSCSEASRNDCVKHSSSCTYQCLDAYNSVAKKFTVFVKDPESSDVWTASDSGSSAAAFPSAEIDTVSGVDYAEATRNIQITGFDDTNVEKGSLKSVAFDDDTFSTATVLEQLILTNLDLGSLPTGFLPTTVSLLTLENCNLASLPTQLGNLANKNLVTLNLNKNTMTSITDSDSSVTETLQSLTTLNLTDNSIATFDVELPSITTLDLSDNKLTEFPSVIFNMTNLNVLNIAGNSISSLTVTSSQYSFLRKLSSESTLDVTSSACTTGTATDVLDSVVCVSDEASSSSGSGGSSSSSSTLIIVIVVLAVVVVLGVGGFFCYRRRVKNRGFYLSNTPDMVGV…	MRPVVLWALVLGGASAASSSSSSSSSVSWCSNSTASAVLTYCGSSCSTGDPCVQYTSSSSCSEASRNDCVKHSSSCTYQCLDAYNSVAKKFTVFVKDPESSDVWTASDSGSSAAAFPSAEIDTVSGVDYAEATRNIQITGFDDTNVEKGSLKSVAFDDDTFSTATVLEQLILTNLDLGSLPTGFLPTTVSLLTLENCNLASLPTQLGNLANKNLVTLNLNKNTMTSITDSDSSVTETLQSLTTLNLTDNSIATFDVELPSITTLDLSDNKLTEFPSVIFNMTNLNVLNIAGNSISSLTVTSSQYSFLRKLSSESTLDVTSSACTTGTATDVLDSVVCVSDEASSSSGSGGSSSSSS
30	KAE9124534.1	MRPVVLWALVLGGASAASSSSSSSSSVSWCSNSTASAVLTYCGSSCSTGDPCVQYTSSSSCSEASRNDCVKHSSSCTYQCLDAYNSVAKKFTVFVKDPESSDVWTASDSGSSAAAFPSAEIDTVSGVDYAEATRNIQITGFDDTNVEKGSLKSVAFDDDTFSTATVLEQLILTNLDLGSLPTGFLPTTVSLLTLENCNLASLPTQLGNLANKNLVTLNLNKNTMTSITDSDSSVTETLQSLTTLNLTDNSIATFDVELPSITTLDLSDNKLTEFPSVIFNMTNLNVLNIAGNSISSLTVTSSQYSFLRKLSSESTLDVTSSACTTGTATDVLDSVVCVSDEASSSSGSGGSSSSSSTLIIVIVVLAVVVVLGVGGFFCYRRRVKNRGFYLSNTPDMVGV…	MRPVVLWALVLGGASAASSSSSSSSSVSWCSNSTASAVLTYCGSSCSTGDPCVQYTSSSSCSEASRNDCVKHSSSCTYQCLDAYNSVAKKFTVFVKDPESSDVWTASDSGSSAAAFPSAEIDTVSGVDYAEATRNIQITGFDDTNVEKGSLKSVAFDDDTFSTATVLEQLILTNLDLGSLPTGFLPTTVSLLTLENCNLASLPTQLGNLANKNLVTLNLNKNTMTSITDSDSSVTETLQSLTTLNLTDNSIATFDVELPSITTLDLSDNKLTEFPSVIFNMTNLNVLNIAGNSISSLTVTSSQYSFLRKLSSESTLDVTSSACTTGTATDVLDSVVCVSDEASSSSGSGGSSSSSS
31	KAE9193296.1	MRPVVLWALVLGGASAASSSSSSSSSVSWCSNSTASAVLTYCGSSCSTGDPCVQYTSSSSCSEASRNDCVKHSSSCTYQCLDAYNSVAKKFTVFVKDPESSDVWTASDSGSSAAAFPSAEIDTVSGVDYAEATRNIQITGFDDTNVEKGSLKSVAFDDDTFSTATVLEQLILTNLDLGSLPTGFLPTTVSLLTLENCNLASLPTQLGNLANKNLVTLNLNKNTMTSITDSDSSVTETLQSLTTLNLTDNSIATFDVELPSITTLDLSDNKLTEFPSVIFNMTNLNVLNIAGNSISSLTVTSSQYSFLRKLSSESTLDVTSSACTTGTATDVLDSVVCVSDEASSSSGSGGSSSSSSTLIIVIVVLAVVVVLGVGGFFCYRRRVKNRGFYLSNTPDMVGV…	MRPVVLWALVLGGASAASSSSSSSSSVSWCSNSTASAVLTYCGSSCSTGDPCVQYTSSSSCSEASRNDCVKHSSSCTYQCLDAYNSVAKKFTVFVKDPESSDVWTASDSGSSAAAFPSAEIDTVSGVDYAEATRNIQITGFDDTNVEKGSLKSVAFDDDTFSTATVLEQLILTNLDLGSLPTGFLPTTVSLLTLENCNLASLPTQLGNLANKNLVTLNLNKNTMTSITDSDSSVTETLQSLTTLNLTDNSIATFDVELPSITTLDLSDNKLTEFPSVIFNMTNLNVLNIAGNSISSLTVTSSQYSFLRKLSSESTLDVTSSACTTGTATDVLDSVVCVSDEASSSSGSGGSSSSSS
32	KAE9207313.1	MRPVVLWALVLGGASAASSSSSSSSSVSWCSNSTASAVLTYCGSSCSTGDPCVQYTSSSSCSEASRNDCVKHSSSCTYQCLDAYNSVAKKFTVFVKDPESSDVWTASDSGSSAAAFPSAEIDTVSGVDYAEATRNIQITGFDDTNVEKGSLKSVAFDDDTFSTATVLEQLILTNLDLGSLPTGFLPTTVSLLTLENCNLASLPTQLGNLANKNLVTLNLNKNTMTSITDSDSSVTETLQSLTTLNLTDNSIATFDVELPSITTLDLSDNKLTEFPSVIFNMTNLNVLNIAGNSISSLTVTSSQYSFLRKLSSESTLDVTSSACTTGTATDVLDSVVCVSDEASSSSGSGGSSSSSSTLIIVIVVLAVVVVLGVGGFFCYRRRVKNRGFYLSNTPDMVGV…	MRPVVLWALVLGGASAASSSSSSSSSVSWCSNSTASAVLTYCGSSCSTGDPCVQYTSSSSCSEASRNDCVKHSSSCTYQCLDAYNSVAKKFTVFVKDPESSDVWTASDSGSSAAAFPSAEIDTVSGVDYAEATRNIQITGFDDTNVEKGSLKSVAFDDDTFSTATVLEQLILTNLDLGSLPTGFLPTTVSLLTLENCNLASLPTQLGNLANKNLVTLNLNKNTMTSITDSDSSVTETLQSLTTLNLTDNSIATFDVELPSITTLDLSDNKLTEFPSVIFNMTNLNVLNIAGNSISSLTVTSSQYSFLRKLSSESTLDVTSSACTTGTATDVLDSVVCVSDEASSSSGSGGSSSSSS
33	KAE9297568.1	MRPVVLWALVLGGASAASSSSSSSSSVSWCSNSTASAVLTYCGSSCSTGDPCVQYTSSSSCSEASRNDCVKHSSSCTYQCLDAYNSVAKKFTVFVKDPESSDVWTASDSGSSAAAFPSAEIDTVSGVDYAEATRNIQITGFDDTNVEKGSLKSVAFDDDTFSTATVLEQLILTNLDLGSLPTGFLPTTVSLLTLENCNLASLPTQLGNLANKNLVTLNLNKNTMTSITDSDSSVTETLQSLTTLNLTDNSIATFDVELPSITTLDLSDNKLTEFPSVIFNMTNLNVLNIAGNSISSLTVTSSQYSFLRKLSSESTLDVTSSACTTGTATDVLDSVVCVSDEASSSSGSGGSSSSSSTLIIVIVVLAVVVVLGIPYQTLGLEESMIVQQVAVGKLRPKVS…	MRPVVLWALVLGGASAASSSSSSSSSVSWCSNSTASAVLTYCGSSCSTGDPCVQYTSSSSCSEASRNDCVKHSSSCTYQCLDAYNSVAKKFTVFVKDPESSDVWTASDSGSSAAAFPSAEIDTVSGVDYAEATRNIQITGFDDTNVEKGSLKSVAFDDDTFSTATVLEQLILTNLDLGSLPTGFLPTTVSLLTLENCNLASLPTQLGNLANKNLVTLNLNKNTMTSITDSDSSVTETLQSLTTLNLTDNSIATFDVELPSITTLDLSDNKLTEFPSVIFNMTNLNVLNIAGNSISSLTVTSSQYSFLRKLSSESTLDVTSSACTTGTATDVLDSVVCVSDEASSSSGSGGSSSSSS
34	KAG3115205.1	MRLPVLLLALAAGGASAASSSSSSAVSWCSNSTASAVLTNCGGVCTTGDPCVQYSSSSSCSEASRNDCVRHSSSCTYQCLDAYNSVAKKFTVFVKEPSSSDAWTSSASGSSAAAFPSAEIDTVSDMEYAEATRNIQITGFDDTNVQKGSLKSVTFDEDTFSTATVLEQLILTNLDLGTLPTDFLPTTISLLTMENCNLASLPSQLGNLANKNLVTLNLNKNTMTSITDSGNSVTEALQALTTLNLTDNSIATFEVALPSVTTLDLSDNKLTEFPSVIFNMTNLNVLNIAGNSISSMTVTSTQYSFLRKLSSDSTLSITTSACSSGTATDVLDSVVCVSDDAASSSSSDESSSSSSSTLIIVVVVLAVVVVLGVAGFFFYRRRMKTRGFYLSNTPDMVGM…	MRLPVLLLALAAGGASAASSSSSSAVSWCSNSTASAVLTNCGGVCTTGDPCVQYSSSSSCSEASRNDCVRHSSSCTYQCLDAYNSVAKKFTVFVKEPSSSDAWTSSASGSSAAAFPSAEIDTVSDMEYAEATRNIQITGFDDTNVQKGSLKSVTFDEDTFSTATVLEQLILTNLDLGTLPTDFLPTTISLLTMENCNLASLPSQLGNLANKNLVTLNLNKNTMTSITDSGNSVTEALQALTTLNLTDNSIATFEVALPSVTTLDLSDNKLTEFPSVIFNMTNLNVLNIAGNSISSMTVTSTQYSFLRKLSSDSTLSITTSACSSGTATDVLDSVVCVSDDAASSSSSDESSSSSSS	Phytophthora idaei
35	KAG3163590.1	MRLPVLLLALAAGGASAASSSSSSAVSWCSNSTASAVLTNCGGVCTTGDPCVQYSSSSSCSEASRNDCVRHSSSCTYQCLDAYNSVAKKFTVFVKEPSSSDAWTSSASGSSAAAFPSAEIDTVSDMEYAEATRNIQITGFDDTNVQKGSLKSVTFDEDTFSTATVLEQLILTNLDLGTLPTDFLPTTISLLTMENCNLASLPSQLGNLANKNLVTLNLNKNTMTSITDSGNSVTEALQALTTLNLTDNSIATFEVALPSVTTLDLSDNKLTEFPSVIFNMTNLNVLNIAGNSISSMTVTSTQYSFLRKLSSDSTLSITTSACSSGTATDVLDSVVCVSDDAASSSSSDESSSSSSSTLIIVVVVLAVVVVLGVAGFFFYRRRMKTRGFYLSNTPDMVGM…	MRLPVLLLALAAGGASAASSSSSSAVSWCSNSTASAVLTNCGGVCTTGDPCVQYSSSSSCSEASRNDCVRHSSSCTYQCLDAYNSVAKKFTVFVKEPSSSDAWTSSASGSSAAAFPSAEIDTVSDMEYAEATRNIQITGFDDTNVQKGSLKSVTFDEDTFSTATVLEQLILTNLDLGTLPTDFLPTTISLLTMENCNLASLPSQLGNLANKNLVTLNLNKNTMTSITDSGNSVTEALQALTTLNLTDNSIATFEVALPSVTTLDLSDNKLTEFPSVIFNMTNLNVLNIAGNSISSMTVTSTQYSFLRKLSSDSTLSITTSACSSGTATDVLDSVVCVSDDAASSSSSDESSSSSSS
36	KAG3250192.1	MRLPVLLLALAAGGASAASSSSSSAVSWCSNSTASAVLTNCGGVCTTGDPCVQYSSSSSCSEASRNDCVRHSSSCTYQCLDAYNSVAKKFTVFVKEPSSSDAWTSSASGSSAAAFPSAEIDTVSDMEYAEATRNIQITGFDDTNVQKGSLKSVTFDEDTFSTATVLEQLILTNLDLGTLPTDFLPTTISLLTMENCNLASLPSQLGNLANKNLVTLNLNKNTMTSITDSGNSVTEALQALTTLNLTDNSIATFEVALPSVTTLDLSDNKLTEFPSVIFNMTNLNVLNIAGNSISSMTVTSTQYSFLRKLSSDSTLSITTSACSSGTATDVLDSVVCVSDDAASSSSSDESSSSSSSTLIIVVVVLAVVVVLGVAGFFFYRRRMKTRGFYLSNTPDMVGM…	MRLPVLLLALAAGGASAASSSSSSAVSWCSNSTASAVLTNCGGVCTTGDPCVQYSSSSSCSEASRNDCVRHSSSCTYQCLDAYNSVAKKFTVFVKEPSSSDAWTSSASGSSAAAFPSAEIDTVSDMEYAEATRNIQITGFDDTNVQKGSLKSVTFDEDTFSTATVLEQLILTNLDLGTLPTDFLPTTISLLTMENCNLASLPSQLGNLANKNLVTLNLNKNTMTSITDSGNSVTEALQALTTLNLTDNSIATFEVALPSVTTLDLSDNKLTEFPSVIFNMTNLNVLNIAGNSISSMTVTSTQYSFLRKLSSDSTLSITTSACSSGTATDVLDSVVCVSDDAASSSSSDESSSSSSS
37	KAF4136641.1	MRLLVPSLALAVGGASAASSSSSSSVSWCSNSTSSAVLTYCGDVCTTGDPCVQYSSSSSCSEASRNDCVRHSSSCTYQCLDAYNSVAKKITVFVKEPSSSDTWTSSASGSSAAAFPSAEIDTVSGVEYAEATRNIQITGFDDTNVQKGSLKSVTFDEDTFATATVLEQLILTNLDLALLPSGFLPTTISLLTMENCNLATLPSQLGNLANKNLVTLNLNKNTMTSITDTDSSVTQALQGLTSLNLTDNSIATFDMALPSVTTLDLSNNKLTEFPSVIFDMANLNVLNIGGNSITSLTVTPTQYSFLRKLSSDSTLSVTASACSSGTATDVLDSVVCVSTEAASSSSSDGSDSSSSSTLIIVVVVLAVVVVLGVAGFFLYRRKMKNHGFYLSNTPDMVGV…	MRLLVPSLALAVGGASAASSSSSSSVSWCSNSTSSAVLTYCGDVCTTGDPCVQYSSSSSCSEASRNDCVRHSSSCTYQCLDAYNSVAKKITVFVKEPSSSDTWTSSASGSSAAAFPSAEIDTVSGVEYAEATRNIQITGFDDTNVQKGSLKSVTFDEDTFATATVLEQLILTNLDLALLPSGFLPTTISLLTMENCNLATLPSQLGNLANKNLVTLNLNKNTMTSITDTDSSVTQALQGLTSLNLTDNSIATFDMALPSVTTLDLSNNKLTEFPSVIFDMANLNVLNIGGNSITSLTVTPTQYSFLRKLSSDSTLSVTASACSSGTATDVLDSVVCVSTEAASSSSSDGSDSSSSS	Phytophthora infestans
38	XP_002907094.1	MRLLVPSLALAVGGASAASSSSSSSVSWCSNSTSSAVLTYCGDVCTTGDPCVQYSSSSSCSEASRNDCVRHSSSCTYQCLDAYNSVAKKITVFVKEPSSSDTWTSSASGSSAAAFPSAEIDTVSGVEYAEATRNIQITGFDDTNVQKGSLKSVTFDEDTFATATVLEQLILTNLDLALLPSGFLPTTISLLTMENCNLATLPSQLGNLANKNLVTLNLTDNSIATFDMALPSVTTLDLSNNKLTEFPSVIFDMANLNVLNIGGNSITSLTVTPTQYSFLRKLSSDSTLSVTASACSSGTATDVLDSVVCVSTEAASSSSSDGSDSSSSSTLIIVVVVLAVVVVLGVAGFFLYRRKMKNHGFYLSNTPDMVGVATPLSSNNTPARNRAGSRGRASSQQRP…	MRLLVPSLALAVGGASAASSSSSSSVSWCSNSTSSAVLTYCGDVCTTGDPCVQYSSSSSCSEASRNDCVRHSSSCTYQCLDAYNSVAKKITVFVKEPSSSDTWTSSASGSSAAAFPSAEIDTVSGVEYAEATRNIQITGFDDTNVQKGSLKSVTFDEDTFATATVLEQLILTNLDLALLPSGFLPTTISLLTMENCNLATLPSQLGNLANKNLVTLNLTDNSIATFDMALPSVTTLDLSNNKLTEFPSVIFDMANLNVLNIGGNSITSLTVTPTQYSFLRKLSSDSTLSVTASACSSGTATDVLDSVVCVSTEAASSSSSDGSDSSSSS
39	KAF4319391.1	MCLDAYNSVSKKVTVFVKEPASSDAWTDSASGSSAAAFPSAAIDTVSGVQYAEATRNIQITGFDDTNVQKGSLKEVSFNENSFSTATVLEDLTMENCNLASLPSQLGDLSGKNLVTLNLNKNTLTSITDSDDSVTTTLQSLTSLNLSDNSIATFDVVLSAITTLDLSDNKLDAFPSVIFNMSDLNILHIAGNSISSLSVTPTQYSFLRKLSSESTLAITSSSCDSGGTATDVLDSVVCLSDDTASSTDGSSSSSSSSSNTLIIVVVVLAVVVVLGVAGFFFYRRRVKNRGFYLSNTPNMLPTPPSMINNTPGHTTGSRGRASSQQQLPTVGSQPRSSIPNIFQPASILEKNKNMLDVQPRRSSAQSTVPIGVGGRHSRSSVINPNVYRIPSDEINFTRT…	MCLDAYNSVSKKVTVFVKEPASSDAWTDSASGSSAAAFPSAAIDTVSGVQYAEATRNIQITGFDDTNVQKGSLKEVSFNENSFSTATVLEDLTMENCNLASLPSQLGDLSGKNLVTLNLNKNTLTSITDSDDSVTTTLQSLTSLNLSDNSIATFDVVLSAITTLDLSDNKLDAFPSVIFNMSDLNILHIAGNSISSLSVTPTQYSFLRKLSSESTLAITSSSCDSGGTATDVLDSVVCLSDDTASSTDGSSSSSSSSSN	Phytophthora kernoviae
40	RLN45256.1	MCLDAYNSVSKKITVFVKEPASSDAWTDSASGSSAAAFPSAAIDTVSGVQYAEATRNIQITGFDDTNVQKGSLKEVSFNEKSFSTATVLEDLTMENCNLASLPSQLGDLSGKNLVTLNLNKNTLTSITDSDDAVTTTLQSLTSLNLSDNSIATFDVVLSAITTLDLSDNKLDAFPSVIFNMSDLNILHIAGNSISSLSVTPTQYSFLRKLSSESTLAITSSSCDSGGTATDVLDSVVCLSDDTASSTDGSSSSSSSSSNTLIIVVVVLAVVVVLGVAGFFFYRRRVKNRGFYLSSTPNMLPTPPSMINNTPGHTTGSRGRASSQQQLPTVGSQPRSSIPNIFQPASILEKNKNMLDVQPRRSSAQSTVPIGVGGRHSRSSVINPNVYRIPSDEINFTRT…	MCLDAYNSVSKKITVFVKEPASSDAWTDSASGSSAAAFPSAAIDTVSGVQYAEATRNIQITGFDDTNVQKGSLKEVSFNEKSFSTATVLEDLTMENCNLASLPSQLGDLSGKNLVTLNLNKNTLTSITDSDDAVTTTLQSLTSLNLSDNSIATFDVVLSAITTLDLSDNKLDAFPSVIFNMSDLNILHIAGNSISSLSVTPTQYSFLRKLSSESTLAITSSSCDSGGTATDVLDSVVCLSDDTASSTDGSSSSSSSSSN
41	KUF91090.1	MRLLLPSLALAAGGASAASSSSSSSVSWCSNSTASAVLTNCGDVCTTGDPCVQYTSSSSCSEASRNDCVRHSSSCTYQCLDAYNSVAKKFTVFVKDPSSSDTWTSSASGSSAAAFPSAEIDTVNGMEYAEATRNIQITGFDDTNVQKGSLKSVTFDEDTFSTATVLEQLTMENCNLASLPAQLGNLANKNLVTLNLNKNTMTSITDSDSSVTEALQGLTTLNLTDNSIATFEVSLPSVTTLDLSDNKLTEFPSVIFNMTDLNVLNIAGNSISSLTVTSAQYSFLRKLSSESTLSISTSACSSGTATDVLDSVVCVSDDAASSSSDDSSSSSTLVIVVVVLAVVVVLGVAGFFFYRRKMKNRGFFLSNTPDMVGVATPPSAHNTPARNRAGSRGRASSQQ…	MRLLLPSLALAAGGASAASSSSSSSVSWCSNSTASAVLTNCGDVCTTGDPCVQYTSSSSCSEASRNDCVRHSSSCTYQCLDAYNSVAKKFTVFVKDPSSSDTWTSSASGSSAAAFPSAEIDTVNGMEYAEATRNIQITGFDDTNVQKGSLKSVTFDEDTFSTATVLEQLTMENCNLASLPAQLGNLANKNLVTLNLNKNTMTSITDSDSSVTEALQGLTTLNLTDNSIATFEVSLPSVTTLDLSDNKLTEFPSVIFNMTDLNVLNIAGNSISSLTVTSAQYSFLRKLSSESTLSISTSACSSGTATDVLDSVVCVSDDAASSSSDDSSSSS	Phytophthora nicotianae
42	ETP38252.1	MRLLLPSLALAAGGASAASSSSSSSVSWCSNSTASAVLTNCGDVCTTGDPCVQYTSSSSCSEASRNDCVRHSSSCTYQCLDAYNSVAKKFTVFVKDPSSSDTWTSSASGSSAAAFPSAEIDTVNGMEYAEATRNIQITGFDDTNVQKGSLKSVTFDEDTFSTATVLEQLILTNLDLGSLPTGFLPTTISLLTMENCNLASLPAQLGNLANKNLVTLNLNKNTMTSITDSDSSVTEALQGLTTLNLTDNSIATFEVSLPSVTTLDLSDNKLTEFPSVIFNMTDLNVLNIAGNSISSLTVTSAQYSFLRKLSSESTLSISTSACSSGTATDVLDSVVCVSDDAASSSSDDSSSSSTLVIVVVVLAVVVVLGVAGFFFYRRKMKNRGFFLSNTPDMVGVATP…	MRLLLPSLALAAGGASAASSSSSSSVSWCSNSTASAVLTNCGDVCTTGDPCVQYTSSSSCSEASRNDCVRHSSSCTYQCLDAYNSVAKKFTVFVKDPSSSDTWTSSASGSSAAAFPSAEIDTVNGMEYAEATRNIQITGFDDTNVQKGSLKSVTFDEDTFSTATVLEQLILTNLDLGSLPTGFLPTTISLLTMENCNLASLPAQLGNLANKNLVTLNLNKNTMTSITDSDSSVTEALQGLTTLNLTDNSIATFEVSLPSVTTLDLSDNKLTEFPSVIFNMTDLNVLNIAGNSISSLTVTSAQYSFLRKLSSESTLSISTSACSSGTATDVLDSVVCVSDDAASSSSDDSSSSS	Phytophthora parasitica
43	XP_008909825.1	MRLLLPSLALAAGGASAASSSSSSSVSWCSNSTASAVLTNCGDVCTTGDPCVQYTSSSSCSEASRNDCVRHSSSCTYQCLDAYNSVAKKFTVFVKDPSSSDTWTSSASGSSAAAFPSAEIDTVNGMEYAEATRNIQITGFDDTNVQKGSLKSVTFDEDTFSTATVLEQLILTNLDLGSLPTGFLPTTISLLTMENCNLASLPAQLGNLANKNLVTLNLNKNTMTSITDSDSSVTEALQGLTTLNLTDNSIATFEVSLPSVTTLDLSDNKLTEFPSVIFNMTDLNVLNIAGNSISSLTVTSAQYSFLRKLSSESTLSISTSACSSGTATDVLDSVVCVSDDAASSSSDDSSSSSTLVIVVVVLAVVVVLGVAGFFFYRRKMKNRGFFLSNTPDMVGVATP…	MRLLLPSLALAAGGASAASSSSSSSVSWCSNSTASAVLTNCGDVCTTGDPCVQYTSSSSCSEASRNDCVRHSSSCTYQCLDAYNSVAKKFTVFVKDPSSSDTWTSSASGSSAAAFPSAEIDTVNGMEYAEATRNIQITGFDDTNVQKGSLKSVTFDEDTFSTATVLEQLILTNLDLGSLPTGFLPTTISLLTMENCNLASLPAQLGNLANKNLVTLNLNKNTMTSITDSDSSVTEALQGLTTLNLTDNSIATFEVSLPSVTTLDLSDNKLTEFPSVIFNMTDLNVLNIAGNSISSLTVTSAQYSFLRKLSSESTLSISTSACSSGTATDVLDSVVCVSDDAASSSSDDSSSSS
44	KAG7390103.1	MALPALWLSPPSRNIRAVPHFSAQQSNFNCKMRALLLLAAAGGASAASSSSSSSSVSWCSNATASAALTYCGGVCTTGDPCVQYAAASSCSEASRNDCVKHSSSCTYQCLDAYNSVAKKFTVFVKDPSASDTWTASASGSSAAAFPSAGIDAVSGVEYAEATRNIQITGFDDASVQKGSLKSVTFDEDTFATATVLEQLILTNLDLGSLPTGFLPTTISLLTMENCNLASLPSQLGNLANKNLATLNLNKNTMTSITASDSSVTETLQGLTTLNLTDNSITTFEVKLPSITTLDLSDNKLADFPSVIFSMTNLNVLNIAGNSISSVTVTSDQYSFLRKLSTGSTLGITASACSSGTATDVLDSVVCVSDDASSSSDGSSSSSSTLIIVVVVLAVVVVLG…	MALPALWLSPPSRNIRAVPHFSAQQSNFNCKMRALLLLAAAGGASAASSSSSSSSVSWCSNATASAALTYCGGVCTTGDPCVQYAAASSCSEASRNDCVKHSSSCTYQCLDAYNSVAKKFTVFVKDPSASDTWTASASGSSAAAFPSAGIDAVSGVEYAEATRNIQITGFDDASVQKGSLKSVTFDEDTFATATVLEQLILTNLDLGSLPTGFLPTTISLLTMENCNLASLPSQLGNLANKNLATLNLNKNTMTSITASDSSVTETLQGLTTLNLTDNSITTFEVKLPSITTLDLSDNKLADFPSVIFSMTNLNVLNIAGNSISSVTVTSDQYSFLRKLSTGSTLGITASACSSGTATDVLDSVVCVSDDASSSSDGSSSSSS	Phytophthora pseudosyringae
45	KAE9012030.1	MRPVVLWALVLGGASAASSSSSSSSSVSWCSNSTASAVLTYCGSSCSTGDPCVQYTSSSSCSEASRNDCVKHSSSCTYQCLDAYNSVAKKFTVFVKDPESSDVWTASDSGSSAAAFPSAEIDTVSGVEYAEATRNIQITGFDDTNVQKGSLKSVAFDDDTFSTATVLEQLILTNLDLGSLPTGFLPTTVSLLTLENCNLASLPTQLGNLANKNLVTLNLNKNTMTSITDSDSSVTETLQSLTTLNLTDNSIATFDVELPSITTLDLSDNKLTEFPSVIFNMTNLNVLNIAGNSISSLTVTSSQYSFLRKLSSESTLDVTSSACTTGTATDVLDSVVCVSDEASSSSGSGGSSSSSSTLIIVIVVLAVVVVLGVGGFFCYRRRVKNRGFYLSNTPDMVGV…	MRPVVLWALVLGGASAASSSSSSSSSVSWCSNSTASAVLTYCGSSCSTGDPCVQYTSSSSCSEASRNDCVKHSSSCTYQCLDAYNSVAKKFTVFVKDPESSDVWTASDSGSSAAAFPSAEIDTVSGVEYAEATRNIQITGFDDTNVQKGSLKSVAFDDDTFSTATVLEQLILTNLDLGSLPTGFLPTTVSLLTLENCNLASLPTQLGNLANKNLVTLNLNKNTMTSITDSDSSVTETLQSLTTLNLTDNSIATFDVELPSITTLDLSDNKLTEFPSVIFNMTNLNVLNIAGNSISSLTVTSSQYSFLRKLSSESTLDVTSSACTTGTATDVLDSVVCVSDEASSSSGSGGSSSSSS	Phytophthora rubi
46	KAE9016461.1	MRPVVLWALVLGGASAASSSSSSSSSVSWCSNSTASAVLTYCGSSCSTGDPCVQYTSSSSCSEASRNDCVKHSSSCTYQCLDAYNSVAKKFTVFVKDPESSDVWTASDSGSSAAAFPSAEIDTVSGVEYAEATRNIQITGFDDTNVQKGSLKSVAFDDDTFSTATVLEQLILTNLDLGSLPTGFLPTTVSLLTLENCNLASLPTQLGNLANKNLVTLNLNKNTMTSITDSDSSVTETLQSLTTLNLTDNSIATFDVELPSITTLDLSDNKLTEFPSVIFNMTNLNVLNIAGNSISSLTVTSSQYSFLRKLSSESTLDVTSSACTTGTATDVLDSVVCVSDEASSSSGSGGSSSSSSTMIIVIVVLAVVVVLGVGGFFCYRRRVKNRGFYLSNTPDMVGV…	MRPVVLWALVLGGASAASSSSSSSSSVSWCSNSTASAVLTYCGSSCSTGDPCVQYTSSSSCSEASRNDCVKHSSSCTYQCLDAYNSVAKKFTVFVKDPESSDVWTASDSGSSAAAFPSAEIDTVSGVEYAEATRNIQITGFDDTNVQKGSLKSVAFDDDTFSTATVLEQLILTNLDLGSLPTGFLPTTVSLLTLENCNLASLPTQLGNLANKNLVTLNLNKNTMTSITDSDSSVTETLQSLTTLNLTDNSIATFDVELPSITTLDLSDNKLTEFPSVIFNMTNLNVLNIAGNSISSLTVTSSQYSFLRKLSSESTLDVTSSACTTGTATDVLDSVVCVSDEASSSSGSGGSSSSSS
47	KAE9331021.1	MRPVVLWALVLGGASAASSSSSSSSSVSWCSNSTASAVLTYCGSSCSTGDPCVQYTSSSSCSEASRNDCVKHSSSCTYQCLDAYNSVAKKFTVFVKDPESSDVWTASDSGSSAAAFPSAEIDTVSGVEYAEATRNIQITGFDDTNVQKGSLKSVAFDDDTFSTATVLEQLILTNLDLGSLPTGFLPTTVSLLTLENCNLASLPTQLGNLANKNLVTLNLNKNTMTSITDSDSSVTETLQSLTTLNLTDNSIATFDVELPSITTLDLSDNKLTEFPSVIFNMTNLNVLNIAGNSISSLTVTSSQYSFLRKLSSESTLDVTSSACTTGTATDVLDSVVCVSDEASSSSGSGGSSSSSSTLIIVIVVLAVVVVLGVGGFFCYRRRVKNRGFYLSNTPDMVGV…	MRPVVLWALVLGGASAASSSSSSSSSVSWCSNSTASAVLTYCGSSCSTGDPCVQYTSSSSCSEASRNDCVKHSSSCTYQCLDAYNSVAKKFTVFVKDPESSDVWTASDSGSSAAAFPSAEIDTVSGVEYAEATRNIQITGFDDTNVQKGSLKSVAFDDDTFSTATVLEQLILTNLDLGSLPTGFLPTTVSLLTLENCNLASLPTQLGNLANKNLVTLNLNKNTMTSITDSDSSVTETLQSLTTLNLTDNSIATFDVELPSITTLDLSDNKLTEFPSVIFNMTNLNVLNIAGNSISSLTVTSSQYSFLRKLSSESTLDVTSSACTTGTATDVLDSVVCVSDEASSSSGSGGSSSSSS
48	XP_024580435.1	MQYAEATRNIQITGFDDTNVQKGSLKSVTFDQNTFSTAKVLEQLILINLDLGSLPTGFLPSTISLLTMENCNLATLPSQLGNLANRNLVTLNLNKNTMTSITDSDSSVSEALQGLTTLNLTDNAIATFNVALPSVTSLDLSNNKLTEFPPVIFNMTNLNILNIAGNNIQSLTVTSTQHNFLRKLSAQSALSIKTSECSSGIATELLDSVICVSDDAFLSSESSSSSSSTLVIVVVVLAVILVFGVAGFFIYRHHMKSRGYRLSNTPDMVGVVSPPSLNDNPARNRAGSRGRAFSQQRRSSGPNILLAGLSDHGKKMSDAQPRRSSGQFTVPVRGCDRPVKSSIISANVVKIPSEELNHTRKIAKGAFGEVWLALHGKDLVAVKKLISVDGTSVQDFVSE…	MQYAEATRNIQITGFDDTNVQKGSLKSVTFDQNTFSTAKVLEQLILINLDLGSLPTGFLPSTISLLTMENCNLATLPSQLGNLANRNLVTLNLNKNTMTSITDSDSSVSEALQGLTTLNLTDNAIATFNVALPSVTSLDLSNNKLTEFPPVIFNMTNLNILNIAGNNIQSLTVTSTQHNFLRKLSAQSALSIKTSECSSGIATELLDSVICVSDDAFLSSESSSSSSS	Plasmopara halstedii
49	Pap00622	MRLPFLLAAVSTVVHAAADDWCTIANEITLSDCAETCSPDQACAQYPATKESKCNNNTRNVCETYAAESCMYQCLSVFRASDSAWTLFVKEPAKTDAYNNATLNVPFPAALISSIPKYQISAEVKIVQITGYDAITIAKGSTVSVSFNTKFFDKASTVETLYITSIDMSKISANFLPKSVSTLNMSKNSIAELTTDSSTLATLQSLTTLNLRANELKSFEWILPELTTLDLRDNKLKEFPKSIFNMTKLVTLYLDGNSLSALSLTDSQVLFLNRFTKDSTLGVPAAVTCDDGQTMGTVLGSTVCVKTAAASTSAPSSSGSSSNVVMIVCIVAGVVVVLGIGGFVWYRRRSKANSEFYVSVMENNTAGSNGNSNTTGQSRSSNIFNRGARGQSTGGRPSR	MRLPFLLAAVSTVVHAAADDWCTIANEITLSDCAETCSPDQACAQYPATKESKCNNNTRNVCETYAAESCMYQCLSVFRASDSAWTLFVKEPAKTDAYNNATLNVPFPAALISSIPKYQISAEVKIVQITGYDAITIAKGSTVSVSFNTKFFDKASTVETLYITSIDMSKISANFLPKSVSTLNMSKNSIAELTTDSSTLATLQSLTTLNLRANELKSFEWILPELTTLDLRDNKLKEFPKSIFNMTKLVTLYLDGNSLSALSLTDSQVLFLNRFTKDSTLGVPAAVTCDDGQTMGTVLGSTVCVKTAAASTSAPSSSGSSSN	Pythium aphanidermatum
50	Po00002910	MAATSRSLGLMRSSTWLGAVLSSASLTVAMAASSASSSATDWCSNTASVVLTSCGDQCVSDLKLKNTPAIDVPCVQYPSKAATTCSEDARNKCTAYDDACTYQCLQVYNTVSAKWTLFVKDPALTDTFTNTSTPTDRFPAAPVQAITGYQFSEEVKMIQITGFDNANVQKGSVKTVKLGDNVFEKAAVAESLVLTNLDLSKLATNFLPLSVSSLVLENCKLSDVPTDVGNMLNLRQLSLAKNSITDLPGADNKITKALQQLTTLSLKQNDLTTFDWSLPELTSLDLSENKLTEFPMALFDLTKLTSVSLSGNSIKNLTVTQAQFSFLKRLDADSTLGLASVSGSCASGQTEDTALGSVVCISDGSGSSDSGGGSSNVLVIVIVVLAVVLVLGGVGFYCY…	MAATSRSLGLMRSSTWLGAVLSSASLTVAMAASSASSSATDWCSNTASVVLTSCGDQCVSDLKLKNTPAIDVPCVQYPSKAATTCSEDARNKCTAYDDACTYQCLQVYNTVSAKWTLFVKDPALTDTFTNTSTPTDRFPAAPVQAITGYQFSEEVKMIQITGFDNANVQKGSVKTVKLGDNVFEKAAVAESLVLTNLDLSKLATNFLPLSVSSLVLENCKLSDVPTDVGNMLNLRQLSLAKNSITDLPGADNKITKALQQLTTLSLKQNDLTTFDWSLPELTSLDLSENKLTEFPMALFDLTKLTSVSLSGNSIKNLTVTQAQFSFLKRLDADSTLGLASVSGSCASGQTEDTALGSVVCISDGSGSSDSGGGSSN	Pythium oligandrum
51	TMW63846.1	MAATSRSLGLMRSSTWLGAVLSSASLTVAMAASSASSSATDWCSNTASVVLTSCGDQCVSDLKLKNTPAIDVPCVQYPSKAATTCSEDARNKCTAYDDACTYQCLQVYNTVSAKWTLFVKDPALTDTFTNTSSPTDRFPAAPVQAITGYQFSEEVKMIQITGFDNANVQKGSVKTVKLGDNVFEKAAVAESLVLTNLDLSKLATNFLPLSVSSLVLENCKLSDVPTDVGNMLNLRQLSLAKNSITDLPGADNKITKALQQLTTLSLKQNDLTTFDWSLPELTSLDLSENKLTEFPMALFDLTKLTSVSLSGNSIKNLTVTQAQFSFLKRLDADSTLGLASVSGSCASGQTEDTALGSVVCISDGSGSSDSGGGSSNVLVIVIVVLAVVLVLGGVSFYCY…	MAATSRSLGLMRSSTWLGAVLSSASLTVAMAASSASSSATDWCSNTASVVLTSCGDQCVSDLKLKNTPAIDVPCVQYPSKAATTCSEDARNKCTAYDDACTYQCLQVYNTVSAKWTLFVKDPALTDTFTNTSSPTDRFPAAPVQAITGYQFSEEVKMIQITGFDNANVQKGSVKTVKLGDNVFEKAAVAESLVLTNLDLSKLATNFLPLSVSSLVLENCKLSDVPTDVGNMLNLRQLSLAKNSITDLPGADNKITKALQQLTTLSLKQNDLTTFDWSLPELTSLDLSENKLTEFPMALFDLTKLTSVSLSGNSIKNLTVTQAQFSFLKRLDADSTLGLASVSGSCASGQTEDTALGSVVCISDGSGSSDSGGGSSN
52	Pu012889	MTELMRALLSGAVAVGVAQGARMAGNVTYCGDASHVALTTCNTGALPCGADQPCVQYPSGAAATCSEASRNDCEAYDATCTFQCLGAYNTMSAKWTLFIKDPKTTDGAVVGSTDPFPSAPVDKITSAAFSDETKAIQITGFDNTNIQKGSVKTVSFDADAFSAVAVLENLVITNVDLSTAASGLLPQSVSSLYLENCNLNAFPQDIATMRNLANLHFTKNVIAEMPANGSTVATALQKAKLLDLSANALTKFDLVLPEVTTLDLSQNQITTFPTAVFSMTKLTSLNLTGNSISSLQLTQDQYTMLKRLSAGALGISSVSGSCASGATEGKVLDSVVCVSASAGGSTTTEEKKSSSNSVVVIRA	MTELMRALLSGAVAVGVAQGARMAGNVTYCGDASHVALTTCNTGALPCGADQPCVQYPSGAAATCSEASRNDCEAYDATCTFQCLGAYNTMSAKWTLFIKDPKTTDGAVVGSTDPFPSAPVDKITSAAFSDETKAIQITGFDNTNIQKGSVKTVSFDADAFSAVAVLENLVITNVDLSTAASGLLPQSVSSLYLENCNLNAFPQDIATMRNLANLHFTKNVIAEMPANGSTVATALQKAKLLDLSANALTKFDLVLPEVTTLDLSQNQITTFPTAVFSMTKLTSLNLTGNSISSLQLTQDQYTMLKRLSAGALGISSVSGSCASGATEGKVLDSVVCVSASAGGSTTTEEKKSSSN	Globisporangium ultimum
53	Ha814246	MRRLQWSWLPLSTSLLSPLTSASASDATASSSVSWCTNPTSSAVLTSCGDNCDAGDPCVQFRESSSCSEASRNDCERYSPTCMYQCLDAYNSVARKFTVFIKEPAPSDTWTTSASGSDAAAFPSAAFDTVTGVVYTETTRNMYVFVLDCVKGSFYLQITGFDDTNVQKGALKAVTFDANAFATATVLEQLILTNLDLQVLPTGFLPTTVSLLTIENCNLASLPSQLGNLANKNLVTLNLNKNTMTGVTDSDSSVTKALQGLTTLDLSHNKLTEFPAAVFNMTNLNIL	MRRLQWSWLPLSTSLLSPLTSASASDATASSSVSWCTNPTSSAVLTSCGDNCDAGDPCVQFRESSSCSEASRNDCERYSPTCMYQCLDAYNSVARKFTVFIKEPAPSDTWTTSASGSDAAAFPSAAFDTVTGVVYTETTRNMYVFVLDCVKGSFYLQITGFDDTNVQKGALKAVTFDANAFATATVLEQLILTNLDLQVLPTGFLPTTVSLLTIENCNLASLPSQLGNLANKNLVTLNLNKNTMTGVTDSDSSVTKALQGLTTLDLSHNKLTEFPAAVFNMTNLNIL	Hyaloperonospora arabidopsis
54	UWU45069.1	MRPVPVLLWASLLGGASAASSSSSSSSVSWCSNSSASAVLTYCGSSCSTGDPCVQYSASSSCSEASRNDCVKHSSSCTYQCLDAYNSVAKKFTVFVKEPESSDAWTSSASGSSAAAFPSAEIGTVSGVEYAEATRNIQITGFDDTNVQKGSLKSVSFDEDTFSTATVLEQLILTNLDLGSLPTGFLPTTISLLTMENCNLASLPTQLGNLASKNLVTLNLNKNTMTSITDSDSSVTETLQSLTTLNLTDNSIATFDVTLPSVTTLDLSDNKLTEFPSVIFNMTNLNVLNIAGNSISSLTVTSSQYSFLRKLSSESTLDITTSGCTTGTATDVLDSVVCVSDEASSSSGSGGSSSSSSTLIIVIVVLAVVVVLGVGGFFFYRRRVKNRGFYLSNTPDMVG…	MRPVPVLLWASLLGGASAASSSSSSSSVSWCSNSSASAVLTYCGSSCSTGDPCVQYSASSSCSEASRNDCVKHSSSCTYQCLDAYNSVAKKFTVFVKEPESSDAWTSSASGSSAAAFPSAEIGTVSGVEYAEATRNIQITGFDDTNVQKGSLKSVSFDEDTFSTATVLEQLILTNLDLGSLPTGFLPTTISLLTMENCNLASLPTQLGNLASKNLVTLNLNKNTMTSITDSDSSVTETLQSLTTLNLTDNSIATFDVTLPSVTTLDLSDNKLTEFPSVIFNMTNLNVLNIAGNSISSLTVTSSQYSFLRKLSSESTLDITTSGCTTGTATDVLDSVVCVSDEASSSSGSGGSSSSSS	Phytophthora sojae
