# Supplementary material for: A Phytophthora receptor-like kinase regulates oospore development and can activate pattern-triggered plant immunity
Source: Nat Commun. 2023 Jul 31;14:4593. doi: 10.1038/s41467-023-40171-7 (PMC10390575; doi:10.1038/s41467-023-40171-7)
Supplement: Supplementary file 5 — Supplementary Data 2 [file 41467_2023_40171_MOESM5_ESM.xlsx]

## Sheet: Sheet1
Supplementary Table 3. The list of single copy genes used in the phylogenetic analysis
ID	Amino acid sequence	Species	number
Aasta009836644.1	MQIFVKTLTGKTITLDVEPSDSIDNVKQKIQDKEGIPPDQQRLIFAGKQLEDGRTLSDYNIQKESTLHLVLRLRGGGKVHGSLSRAGKVKNQTPKVAKKEDTKKQKRGRAKKRIQYNRRFVNVVGGAGAKKLGPNSNAPKN	Aphanomyces astaci	1
Aasta009824429.1	MSTTEGAETFAFSADISQLLSLIINTFYSNKDIFLRELISNASDALDKIRYQSLTDASVLDSDKDLEIKIIPDKANGTLTLQDSGIGMTKTDLVNNLGTIAKSGTKAFMEALAAGADISMIGQFGVGFYSAYLVADRVTVHSKHNDDEQHVWESAAGGSFTVSADSSEPIKRGTRIVLKLKEDMLEYLEERKLKDLVKKHSEFISFPIKLYVEKTTEKEVTDDEDEEEEEKEGEDDKPKVEEITEGDDDKKKKTKKIKEVSHDWNHLNGQRPIWMRKPEDVTHEEYAAFYKSLTNDWEEHAAVKHFEVEGQLEFKACLFVPKRAPFDMFEGGAKKKVNNIKLYVRRVFIMDNCEELMPEYLSFVKGVVDSEDLPLNISRETLQQNKILRVIKKNLVKKC…		2
Aasta009820772.1	MAPPRRRANKKAGSDSYANLSADERKQQGGDAKTRGNAAYSSGDFATAIKEFTTAIAYEPHNHAYFSNRSAAYLNNGNAAAALQDANKCIEIDAKWSKGYARLGAAYYYVKSYEKAISAYTKGLSLEKGNKQLQAGLTQAQAALQVLEEEQSGVDMDDATRKLKRLEIEEKINKARADREESAKRAERGFSEVIGIDLGTTYSCVGVWKDGQVEIIANAEGNRTTPSWVAFNETERLIGEAAKLQAASNATNTVFDAKRIIGRNFSDPIVKKDAAHFPFKITKGEGDKPLIEVSFRGEAKSFTPEEISSMVLTRMKETAENYLGQEIKQAVVTVPAYFNDQQRQSTKDAGAIAGLDVKRIINEPTAAALAYGLDTNAGAEGKSNILIFDLGGGTFDVSI…		3
Aasta009822702.1	MLRTTTKVLKPTVASVRAFSSASGAEVIGIDLGTTNSCVAVMEGKNPRVIENSEGSRTTPSVVAILENGERLVGMPAKRQAVTNPYNTLYAVKRLIGRKFQDKETQEVAKVVSYKIVAGTNGTDAWVEAQGQKYSPSQIGSMVLTKMKETAEGFLGKTITQAVVTVPAYFNDSQRQATKDAGKIAGLDVLRIINEPTAAALAYGLDKADGKVIAVFDLGGGTFDVSILEISGGVFEVKSTNGDTLLGGEDFDEELLRHLVSEFKRESGIDLSGDGLAMQRLREAAEKAKRELDGLAQTDVSLPFITADATGPKHLNIKITRAQFEKLVNHLIERTLNPCKKCVKDAGVTKDEINEVILVGGMSRMPKVQTSVEEFFGKRPSKGVNPDEVVAMGAAIQGG…		4
Aasta009831420.1	MEVDGDVNAVAVLVDELRHDDPKLRLQAIKKVQVIASALGPQRTREELLPFLNETLDDDDEILLALAQELGEFVDLVGGPLNAYHLLSLLESLVAVDEASVRDTACKSMCKVVRQMTPEHITEHFVAVVRRLVTREWYTSRIAASGLFQVSYDQLPPATQAEMRAMFIQLCRDDLPLVRKAAATALGGFASMMDPASATAEIVPDFLTLASDRQDSVRCQTVENAVALAALVPVDVKLNQLLPVVCAAAKDSAWRVRWSVGNKLPEICAAMGPDLATSVICDQCLIPLLGDSEAEVKTVAASRAHGAAQHMSPAHLVAKVVPACVTLARDPSEHVRASLASVVMKIAPFLGRDVAVQHLLPLFLQLLSDESSEVRLNIISNLEKVNDVVGIDQLSQSLL…		5
Aasta009826737.1	MFASKVNVRRSMSSLTKKTINPRIVEAEYAVRGPLVLKSIELQKRLSAGEKLPFDKIISCNIGNPQSLGQKPIQFHREVLALVNMPGLVDHPSAPSIFKPDAISRAKRYLKRIPGGTGAYGHSKGSDVVREEVAQFLLERDGYEADPDTIFLTDGASQAVQSILLACIRDENDSILVPIPQYPLYSAAIAINGGTLSGYYLDESTGWSMSIPELKRTIADARAKGKSPRALVVINPGNPTGQILSEDNMRDIITFCKDEKLVLMADEVYQENVYVTDKTFVSFKKVLRDMESNVELASFHSTSKGFTGECGRRGGYMELVNFDDDVMEELYKLVSINLCSNIEGQLMVALMTNPPKAGEPSYDLYVAQRDEIVSSLKRRAVKLVASFNELEGVTCNVTE…		6
Aasta009842342.1	MSKAASTAAHADDNESDVEETAQERVIAEEYKIWKKNTPFLYDLVMTHALDWPALTVQWLPNVHTHSGNDYSSHKLLLGTHTDNESQNYLMVAEVRLPLEDTEIDARNYDDDSSELGGFGGASGKVEVQIKINHAGEVNRARYMPQNDLIVATKTVSSDVYIFDISKHPSTPAEGSGCNPDFRCIGHTKEGYGLCWDPHQTHHLISGSDDGIVCEWDLANAGKQVHPLNKYTGHTDVIGDVAWHMHHQKLFGSVGDDKKLLIWDMRLKSFDKPLTSVNAHDAPVNSLSFSPFSEYLLATGSSDKTVNLWDMRNLSSKLHTFAGHSEEVYQVEWSPHNETILGSCSQDRRLHVWDLSKIGEEQSAEDAEDGPPELLVRSPFLLTCSTCAENHRVVCSLFM…		7
Aasta009836542.1	MGDQLVLRGTLAGHGKNWVTAIATSRENPNLVVTSSRDKSVLVWQLTHDADPDNYGYARRRLTGHSHFVEDVVISSDGQFALSGSWDGTLRLWDLNTGITTRRFVGHSKDVLSVAFSADNRQIVSGSRDRSIKLWNTLGECKYTITEEGHTEWVSCVRFSPSSANPLIVSAGWDRLVKVWNLTNCKLRTNLCGHTGYLNTVTVSPDGSLCASGGKDGVAMLWDLNEGKRLYSLEANDIIHALVFSPNRYWLVAATSSAIKIWDLESKVVVDELVPEFENVGKKSQPPHAVSLAWSADGQTLFAGYTDGIVRVYAVGSN		8
Aasta009822450.1	MGREDRGSERVVRRERSDRDREGKDLLEGKQIEFSTTDGLDVVPTFEAMGLKEDLLRGIYAYGFEKPSAIQQRAIRPAIQGRDLIAQSQSGTGKTAVFSISILQTLDCASNETQALALSPTRELAEQTQKVLLALGDYMNVQCHACIGGKSIGEDIRRLDFGVQVVSGTPGRVFDMIRRRNLRTRNIKMLVIDEADEMLSKGFKEQIYDIYRYLPPSTQVLLISATLPAEVLEMTKKFMNEPVKVLVKRDELTLEGIKQFFVAVEKEEWKFDTLCDLYDTLTITQAVIFCNTKRKVDWLTGKMREANFTVASMHGDMPQNERDAIMQEFRSGGSRVLITTDIWGRGLDVQQVSLVICYDLPSNRELYIHRIGRSGRFGRKGVAINFVKDDDIRILRDIE…		9
Aasta009822450.1	MGREDRGSERVVRRERSDRDREGKDLLEGKQIEFSTTDGLDVVPTFEAMGLKEDLLRGIYAYGFEKPSAIQQRAIRPAIQGRDLIAQSQSGTGKTAVFSISILQTLDCASNETQALALSPTRELAEQTQKVLLALGDYMNVQCHACIGGKSIGEDIRRLDFGVQVVSGTPGRVFDMIRRRNLRTRNIKMLVIDEADEMLSKGFKEQIYDIYRYLPPSTQVLLISATLPAEVLEMTKKFMNEPVKVLVKRDELTLEGIKQFFVAVEKEEWKFDTLCDLYDTLTITQAVIFCNTKRKVDWLTGKMREANFTVASMHGDMPQNERDAIMQEFRSGGSRVLITTDIWGRGLDVQQVSLVICYDLPSNRELYIHRIGRSGRFGRKGVAINFVKDDDIRILRDIE…		10
Aasta009827724.1	MPNTGETNQPEPHEPAKDADEIVVEADEQIEDKSFLELGVNPALCESIAALGWTRPSKIQQKSLPAALAGKDIIGLAETGSGKTGAFVIPILQDLLLSPQRLFALVLAPTRELAFQISEQFEALGSSIGLKCACVVGGIDMMNQQVALAKKPHVVIATPGRLVDHLENTKGFSLRTMKYLVLDEADRMLSMDFEEEINQIIQLMPNERRTYLFSATMTSKVAKLQRASLQSPVKVEITHKFATPETLAQKYLFIPAKYKDCYLAYVLNEFAGQSMLIFASTCNGTQRITLMLRSLGFPAICLHGQMTQPNRLGALNKFKAKQRSILVCTDVASRGLDIPSVDVVINFDIPTNGKDYIHRVGRTARAGRAGIALSFVTQYDVELYQRIEHLLGKKLDTYA…		11
Aasta009837659.1	MNTPPTNEPPDTSRPRQATPETTPYDPAESIGTYASICNESIYMIPTCRGVACTGSGMFPRGMECPLYGDVGASNCSGRYCTAPEDGRCQMIKANTWGCVFPLIMDAFRSLQVGASFNSKRFEKDIKLFKNKNGPTGTGVTNTNIGAVDFFGFDKKTPIATKKVAAPPPRKDRSASMDVPLWAGAGEVAPVQKEGSKQRRKRKLSEDALAEAVVSDQDRKAVSQLLVPTTSTVTTSPKSKKKHRKKRTQRTASQDLSGDSDDDDDDNDTDDMTVFGKPTSTETSATTPHEPKAVSHADDIKALRRRLNITVEGTVVPDPILEFAQMRTTATALKTVLLRNIEDSQYKNPTPIQMQSIPSILKQRDVLGIAPTGSGKTAAFAIPMLLNLGAPDLKGIRSI…		12
Aasta009835667.1	MSGVVNPSVLDGELSFSACDFGLDKRLSKACAKMQFVHATLVQKHCIPLALQGKDLLVRARTGSGKTAAFCLPVLQKLLAAHSPTTKKSIKALILVPTKELVDQTKAHLWELMYYCRDIVSVLGLSGQTVNAQQALLRDLPDILITTPSRLVVHLDAGNVDLKHSVHTVVMDEADMILSFGYGDDVKKIFNALPKICQHFFMSATLSPELDALKKALLHNPAVVKLEEGSSDGKLTQYYLPVAKKDKDLLLYALIKLGIVHGKIIFFVNSTSAAYRLKLFFEQFLIPAAVLNSQLPHNSRQHIIEQFNRGLIDYLIATDDSMDKDEGEDEDDEDEDDDIGDDESDDEEEDVVEEEEDEGDDIGDDIGDESDDESDDDIGDDESDDEGDDDLDQGDDDLD…		13
Aasta009824696.1	MSMIFDEYGRPYIILRDQETTERIKGIEAIKSNILAARTVSSLLRTSLGPKGMDKMLVSQDGDVTISNDGATILEQMHVEHRVAHLLVELSQSQDNEIGDGTTGVVVLAGALLEQAEKLLARGLHPMRIADGFEEACSVAVKNLEAVSDRIEFSKDNTAPLIETAMTTLSSKIINKYKRQMADIAVSAVTKVCNWETRDVNFDLIKVEGKPGGTLEETKLIHGIVIDKDFSHPQMAKEIRDAKLCILTCAFEPPKPKTKHKLDITSVEAYESLYAQEQEYFHTMIQQVKDSGANVVICQWGFDDEANHLLLQNHLPAVRWVGGVELELIAIATGGRIVPRFSELTADKLGHAGVVREVAFGTTKERMLVIEDCAKSDAITVLVRGGNKMIVEEAKRALH…		14
Aasta009838890.1	MAPSAIQKAAPPARKGETLRGKAKEKDVRISNIIAAKAIANAIRTSLGPRGMDKMIQQGNGEVIISNDGATILTQMQVYHPTAKMLVDLSKSQDIEAGDGTTSVCVIAGALLSACEDLLEKGIHPTHISEAFGIASIKAEQILTAMSRPVDLANRNELIQCVTTSLSSKVISEYSDRLSPIAVDAVLNVIDIATATNVDLRDVKVVKQLGGTIDDSQLINGLVFSKGFEKTSGVDMPTMIENAKIALIQFCLSAPKTDMENNVVINDYSAMDRILREERKYILNLCKQVKKAGVNVLLIQKSILRDATNDLSLHFLAKMGIHVITDIERNDIEYISTTLGCLPVAHIESLTPDKLGTAGLVQEESLGGHKVVKITEVVKPGKTMSILVRGSNKLVLEEA…		15
Aasta009825501.1	MQHHNVLNPESQVEKGENARLASFVGAIAIADMVKTTLGPKGMDKILQSVGGPDKSISVTNDGATILKSVYIDNAAAKVLVDIAKTQDEEVGDGTTSVAVLCGELLREAEKLIEQRIHPQTIIEGWRIALSTAHKALEKSARDHSQDPIKFREDLLNIARTTLSSKLMAESKDHFAELAVDAVLRLKGSNNLDHIQIIKKQGGSLKNSYLEEGYILDKHIGVGQPKRIVNAKILIANTGMDTDKIKIYGARVKVDSMEKVASIEDAEKLKMRQKVEKIADFGINCFVNRQLIYNYPEQIFTEKGIMAIEHADFDGIERLAAVTGGEITSTFEHPELVTLGEAALIEEIMIGEDRVIRFSGVKTGQACSVVLRGASSHLLDEAERSLHDALAVLSQTVRH…		16
Aasta009842639.1	MPINVPPPLTAKSLPTDNWPTSTTRQQQETESLCTSFFVPLESLPPHELHQLQSAGFLNDRFEVRLLREKHVPYLVRGLDILDGWDAIDEAALAHYIAHRQMAVEGGYQGRTNKLVDGCYSFWQGSVPALLSFDLNFVTWSLGHYLSHTQAHQQYILLCGQQIEGGLRDKPGKSRDHYHSCYVLSGLSVAQTYGGVVVGDGANRLIPTHPAYNIGWDKVHRIHSYFHVVGKTEVDPMD		17
Aasta009822108.1	MSESLYDEFGNYIGPDLDDEDDSESEESDKQEDSDKDEDSDDDGDRPQSTTYEGQSSTALQTYREEDHRIVLHEDKQYYPDAEEVFGDAEVLVMEEDAQAIETPLVAPVKVKAFSSLEKETVKTTYSNEFLASLMDYPSMVRNVCVIGNLHAGKTVFLDLLIESTHVNKWKDQQKDSTKRMMAVDLERRYTDTRADEQARKVSIKSTPVSLVLPSSRGKSYVMNVLDCPGHVNFSDESTAAMQVSDGVILMVDVVEGVMMHTENLVKAALLAKLPLLLVVNKVDRLIIELKLPPQDAYFKLLHTIEEVNRLVEVHTPLGDKFKRLSPELGNVLFASAQHGWCFSLESFSLLYAQRQHGINPAELAKRLWGDVYYSPGTRTFKSKVPYEGAHRSFVQFIL…		18
Aasta009824932.1	MDAATLEAAIVAKGNEIRELKAAKADVTAQVADLKKLKADYKLAAGHEFGASAAAAAPKEKQLTKKELRILEKQKAAEAAAAIKTDSADPSKFGDAPLIQSRELPTKTFVDVANIDKSLAGQSFWVRGYLQNCRAKPKIAFLIVRQGAFTIQAVVTESADVSKALIKYASDIPRESVVDVFVTVIVPVNPITGTTQHDAELSVAKIFTISKALPVLPLQVEDASRSDTLVFAEGSDYVEVGLDTRLDNRVLDLRTPANQAIMRIQSGVGQLFREFLYSKGFVEIHTPKLLGGASEGGANCFSFGYFGESAVLAQSPQLHKQMACACAGLEKVFEIGPVFRAENSLTARHLCEFTGLDLEMAIKEHYSECLDVFSDLFIYVFDNLNSRFKRELDIINEQH…		19
Aasta009821610.1	MLRNLRRIKLPLALRNRQAAVSTNGVRSFHANSTSVATSIRLNSRAKFCVAQIRSFASVDIPVPSMGDSISEGTVVEWVKNVGDHVEADDVVVVIETDKVSVDVRSPHAGVITAHLADVDANVNVGAPLFQLDQGASSGSAPAASSPAPVASTPAPAAPTSDAAPVTVNVPSMGDSISEGTVVSWTKGPGDHVEADDVVLVIETDKVSVDVRAPQAGVIQQSLVNVEDVVTIGAPLFTLIPGASGATKAAAPATPVAPTPVAAAAPAPAKKQAEPTKAAPAVATNISSPLLGGSLPRGTTREKMSRMRLRIAERLKESQNTSASLTTFQEVDMSKLMALRSTYKDSFEKKHHVKLGFMSAFIKASAAALLENPGVNASIDDKHAEIIYRDFVDISVAVA…		20
Aasta009826114.1	MSSSPEVVHANPHTEYMKQSLCIFVIGASGDLAKKKTYPSLYELYVHNFLPTHTIICGYARSNKSDDEFRAFLSPFLKSSVDVDGRKKLQFLNMCVYRHGGYDSVADVGAVAAEMSSLEGSTGLGVHNRLFYFAIPPNVFVPAGTAIKHAALSTSGWNRLIVEKPFGHDLASCNELCDAMGALYDEDAIYRIDHYLGKEMVQNLLVLRFSNATLEPLWNRRHISSVTITFKEDIGTMGRGGYFDSYGIIRDVMQNHLLQVLSLVAMEPPVRCTGDDHATFVRNEKVKVLRCIEPVELDDVVLGQYVGNAKEPGYLDDKTVPPGSTTPTYCTAVLRVNNARWDGVPFIMKAGKALNERKAEVRIQFREAAGATQMFPNMVIPRNELVLRLQPSEAVYLKT…		21
Aasta009843529.1	MIRASLPFTRLPGLVTRGCFKFKNTHSAMFATFSGPTTVAAARSARAGAAVAGDRLRIAKDSVLTGPTAGSANYHSAALAVEVPDDIVPPLVVQQHQLHAASSIVAKKSVLNRLWQHIETGEENAFYVVDTSAVEARFNLWMKHLPYVKPYYAVKCNPDPSILQTLARLGAGFDCASQAEIAQVLAHGVDPRSIIYANPCKQPSHISYATQQNIDFMTFDGCDELTKMKRIDPDARVVLRLFVDDSHSQCPLGTKFGAVLNDVPAILKHAKAIGSNVVGVSFHVGSGCSDASAYTDAVVRARKAFDIGASLGFDFELLDIGGGFPGDANAPISFESIASTLNAALSTHFPSDVKIISEPGRFFAATSHTLAVNVIGRKLAPNSLAAFSAAATSSSPAKA…		22
Aasta009821527.1	MTGFAAFEAKMLAEGLSQAAIKAFEYSYSALQSGATGMIGESTIESVNDIDYLEGRAGSIRESIKPDVSLLKKTVVLKLNGGLGTSMGLDKVKSLLTIKGSDTFLDLTAKQIIEMRKNYNSNVRFILMNSFSTSDDTLEYLQKYPEIVSDVDLELLQNKIPKIDAKTLQPAEWPLNASKEWCPPGHGDLYPSLLGSGKLDKLLAQGYKYMFISNSDNLGATLDLELLTYFAQTDKPFLMECCERTENDKKGGHLARRLADQRLILRESAQCESSDEAQFQNIDKHRYFNTNNLWIRLDKLSEELKKQGGLIKLPMIKNAKTVDPKDASSTPVYQLETAMGAAIECFAGAGAVCVPRTRFAPVKKCDDLLLLRSDAYVVTDDFRLVLAPQTEGRATTVSL…		23
Aasta009845596.1	MEDIGLSTAVDIEDVSMLPEKQEQEDDMFSKFKTLERHLEFLDIQEGYIKDEMKNLKRELIRAKEEVKRIQSVPLVIGQFLEMVDANYGIVGSTAGSNYYVRILSTLDRERLKPNSSVALHRHSHAVVAILPPESDSSIQMMQMEERPDVSYSDIGGMDIQKQEVREAVELPLTHFDLYKQIGIDPPRGVLMYGPPGTGKTMLAKAVANATTASFIRVVGSEFVQKYLGEGPRMVRDVFRLAKENSPCIVFIDEVDAIATKRFDAQTGADREVQRILLELLNQMDGFDQATNVKVIMATNRADTLDPALLRPGRLDRKIEFPLPDRRQKRLIYQACTAKMNLGDEVDLEDYVNRPEKISCADIASICQEAGLQAVRKNRYVILPKDFDKGYKNAIKRAD…		24
Aasta009823671.1	MTGITDGSEGLTSYYRQKIEHLELTVRDKTMNLRRLQAQRNELNSKVRLLREELQLLQEPGSYVGEVVKQMGKSKVLVKVNPEGKYVVDVDKTIDITKCTPNTRVALRNDSYVLHKILPTKVDPLVSLMKVEKVPDSTYDMIGGLDKQIREIKEVIELPIKHPELFDALGVAQPKGVLLYGPPGTGKTLLARAVAHHTDCTFIRVSGAELVQKYIGEGSRMVRELFVMAREASPSIIFMDEIDSIGSSRMEGGGDSEVQRTMLELLNQLDGFEPAQNIKVVMATNRIDILDAALLRPGRIDRKIEFPHPTEASRMDIMRIHSRRMNLLRGINLKVIAEKMPTASGAECKAVCTEAGMFALRERRVHVTQEDFEMAVSKVMKKDSEQNMSINKLWK		25
Aasta009821227.1	MVLAELGTRLQNALSKLNRSSTVDDEMLNTILKEICGALLESDVNVRLVQQLRAKVKNAVEEEEVTSGNRRRLIHKAVVDSLVSMLEPETPSYKLKKGQSNVVMFVGLQGSGKTTTIAKYAHYYQRKGWKTCMVCADTFRAGAFDQLKQNATKLRVPFYGSYTEADPVRIAQEGVAQFRAEHYELIIVDTSGRHKQESDLFAEMQEVYDAVAPDDVVFVMDSTIGQAVHDQATAFRHAIPVGSVIITKLDGHAKGGGAMSAVAATDAAITFYGTGEHFADFESFNASSFVSRLLGMGDMKGLLEEVKSAGILDNQEEMVAKLQKGVFTLRDMYNQFQTVMKMGPLSKVMGMIPGMGAAFGDMLKGGGEEEGVKRLKRFIYMMDSMTAAELDDVVPLTPS…		26
Aasta009824900.1	MAIRTKPSTSSLSAAMLPRIMEYAGKSQTGVTLQEFLKFGSHISPSKLIHSAKFLHAELPIRLSHRVKDLDTLPYGLCQMPSVQLVKKWYVKSFEELVAFPRVRTSEDERAFAALVESIWERHNGTLYTMARGVYELKKSMLASRSAGKPTLSLSDMHDLHTFLDKFYLSRIGIRMLMSQHIALHERENGWVGCICESTSPAEVALAAVHTARHMCIRQYGDAPEVELHGHTDFVMPFVPSHLHHMLFEVLKNSMRAVVEFHGVDNPLPPIKLVVADGDDNEDVSIKISDEGGGIPRSALPRIWSYMYTTANEQAFASLEGDTPMDFGGESPLAGLGYGLPISRLFARYFGGDLQIISMEGYGTDAYLHLKRVGDASEPLP		27
Aasta009823515.1	MGCWSCEACGVVGLAAVVAPLLWLILGFVYGSIRSISPKMPVQGRKVKVTFLHPDLGIGGAENLIVNCAVALQNKGYEVHIFTSHHDPNHCFRETRGDGPLAKWVVVHGDFLPRTVFGRLYALCAFVRMVYITLYLFLTQWNTDVFFLDQVSLPIPLLRAYFNRPVYFYGHYPDKLLCIDRSSVLKQVYRWPLDTLEEATTRAADTMVVNSKYTASVFEAAFPSLHARHHLSILYPPVDISTFERPATLPLPPPSTTSNDNQALLLRALSFPALFVSLNRFERKKNIALAVHALAWLQTQVSDTVFATVHLVLAGGYDPLNAENVAHFDELAELVAAKQLTNHVTFLRSIPDATKLALLWHARAILYTPSFEHFGIVPVEAMASGTPVVAVNSGGPLES…		28
Aasta009821336.1	MPPKNTRGRRGASKGGKAAKKDTTVESVPVERTLADKLADDGIIATCAMSARSVHSNFKDINVLDFSITYYGKVLMESCDISLNYGRRYGLIGRNGSGKSTFMNVLGARGVPIPDSIDIYHLKHEIEATDMTALEAVTSVDEERNRLQAEVDDLSEKMLDESVSDDDSEAITNRLTDIYERLDEMDADTAELRARTILAGLTFTDAMMQKKTREFSGGWRMRIALARALFIQPTLLLLDEPTNHLDMEAVVWLEDYLSKWKKILLLISHSQEFMNTVCTNIIDLKAKKLEYYSGNYDTYVKTKEEKEENQMKKYAWEQDQIKHMKDYIARFGHGSAKLARQAQSKEKTLAKMVREGLTEKVVKEVEGDFKFPNPERLPPPVLMFQDLAFGYPNCPLLYK…		29
Aasta009835573.1	MTVTKVNSNVALMLMYLNRICQVFQEYFGELEEESIRDNFVIIFELLDETIDHGYPQTTEARILREYITQEGHRMESAPRPPTALTNAVSWRSEGIKHRKNEIFLDVVEKLNLLVASNGTVLHSEILGAVKMKSFLSGMPELKLGLNDKMLFEATGRSTSSKGKAVEMEDIKFHQCVRLARFETDRTISFIPPDGEFDLMTYRLQTHVKPLIWVEAVVEPHSRSRIEYMVKTKSQFKSRSIANNVEIVIPVPPDVDSPSFKCSIGSVTREYLMRAHFGLPSISNTNTV		30
Aasta009829539.1	MLSKSIQRLSRSYASKAAPSSSFPAYVLNAPATEVTTLANGLRVASEGGHGETATVGVWIGAGSRYETEANNGAAHFLEHMAFKGTAKRTQQQLEVEIENMGGHLNAYTSREQTVYYAKVFKKDVPQALDILSDILQNSKLDEAAIERERDVILREMEEVNKQQEEVIFDRLHETAFLGNGLGRTILGSEANVRSLSKGDLQDYIATHYTAPRMVIAGAGAVDHQQLVDLAQHSFGNLPTEPRVPVPAFEPVKFVGSDIRIRDDDLPLAHVAIGFESYGWTSENSFPLLVMQTLLGSWDRTSSAGLNASSKLSQVVAEQELAHSFMTFNTSYQDTGIFGVYAVADKYKLNDLTWYVMEALVRLVHKTTDDEVERAKTQLKASILMQLDGSSPVCEDIGR…		31
Aasta009841384.1	MSTAPVEEVHLQPSPSDGISCVRFSPDASDWLLASSWDKSLRLYDVPSNRLRLKVDVDHALLACSFGATRTQAFSGGVGGLVGYHDLEVANSTTKLGAHDKAAAHIRYSAATGQVFSGSWDGTVSAWDPRSTTQTTHLKQSGKVYAMSTKENLLVVGLSTKRISLYDIRRASVPIQDIDSPLKYQIRCIELFPDAQGYAIGSTEGRVALEYVDAARKGYAFKCHREKISESETYVFPINAIAFHPRFGTFATGGCDGMINVWDGENKKRINQFLQHQTARYPTSIASMDFNHDGSRLAIASSYTFEEGEKDHPDDSIFVRSVHESEVRPKKKAP		32
Aasta009833077.1	MVKRKKHDKDKYYNLARQQGYRARSAFKLIQLNKKYDFLSKAKVCIDLCAAPGGWCQVAAKYMPASSIILGIDLLPIRPIRGVKTYECDITTARCRQIIKQEMQSWSADVVLCDGAPNVGSEYSKDAYVQNELALIALKLAVDVMGKGGTFVSKVFRSQDYNALLWVFKQLFKKVSATKPLSSRNESAEIFVVCEDYLAPHSIDPKLLDPEHVFAQLEKEKDSALTIFHPKYGQQKRHREGYDETLGQTLTRTLTVSDFVGTMDAIRMLTDATSIAFGPDDDMFKDHASTTHEIKACLSDLKVLGKGDFKSLLKWRTKMQKYQDELLKAAAPEEDVDVLPVEPTPARELTEEEKNAAVREELAQLRANVLAKKKREKKKEREKKAKERVRAAFGMNEAG…		33
Aasta009824684.1	MFVATTFDSALARASESDARRRDGRACGPLDGIPVGVKDIFCMQNGVPTTASSKILQGFVAPYESTATQRLLDAGAIPLGKLNMDEFAMGSGTTYSTFGPTINPWSSDLGDRALVAGGSSGASAAAVASGCCFAALGSDTGGSVRQPAAYCGVTGLKPNYGRISRHGMIAFASSLDTPGILAKTIRDAAIVLHAIAGPDGHDSTALPDKLPSQWEPASETDATNTKQLTVGVPKEYYVKELPESILKVWDQGIEWLLQSGVRVVEASLPTTKYALPTYYILACAEASSNLSRYDGVRYGFRAELNNEAAAAAVADASNNQANALHDLYCRTRSEGFGDEVQRRILSGTFVLSAGALADYYERAVLVRQTIRDDFASTFESGIDVLLTPTTPSGPFAVHG…		34
Aasta009827426.1	MGKSRVSYFYHPEEGNFYYGPGHPMKPHRLKLAHHLVLNYDLFRKMEVFEPHWASSEEVKAFHTPEYVEFLKKISPSNEKQYQSDVNKFNVGEFTDCPVFDGIFNFCQIYSGGSLDAAYRLNHGLTDVAINWAGGLHHAKKSEASGFCYINDIVLGILELLKYHPRVLYIDIDVHHGDGVEEAFYVTDRVMTVSFHKYGDFFPGTGDIKDVGAKAGKYYAVNCPLKSGIDDENYLTIFKPVVEKVIETFRPGAIVLQCGADSLTGDRLGCFNLTVQGHGECVKYVKSFGLPTMVLGGGGYTIRNVSRCWAYETAVCLDEQVSNDIPFNEYFEYYAPTFKLHLDPNSDLENCNSRAYLEDVKIKIFEHLRMLNGAPSVQMTTMPPDYVLREEDEDATTDP…		35
Aasta009833442.1	MSAAAFDALIAKTSSIAVPTLCTGYVYNQHEKNSIIWKKRYCVLQENSLYIFHYDNAEAATQGELKGKIPYSSVHDWEGKPHGFQFYTPTNKCYKVYTDTEEEKLKWVSTMQKQLDDAPDVPDGEQVPYARFGASSPVGSPRQGGGHPSSLNRSNRSDSWRGEEVDVPTMLLELDDLRSEVSTLRSELVLFQKAEKHGEQRRPGGGRNRRGSVLDDGTAIALEPRELERMKQIFSLFDQDSSGRVNAADLKELHRRLGEPITDEEANEALAFMSPVDGTVDFISFMKWWNEDHKQEASAAIQRYQAKFKFLKARVANPAIGNIETEMTGPCPSLDFRVNFVYHNRDGSKVRISPWHDIPLYNSDGSVNFVCEIPKWTRKKFEIATGEPFNPIKQDTKNG…		36
Aasta009835154.1	MKVALKWGKQSFDVDVDLEHGTVELLRAQIYAVTNVPVDRQKLMSKAWKGMLKDDVALSSLDASKLTQIMLMGSADEVKAPEVKTVFTEDLSSSDLASAGVTYPAGLTNLGNTCYMNSTLQCLRYAPEFREALKEYKGGMTSDLAHNFTSSLRDMFYQLDANIDSIPPILFVDTLRRAFPQFAQQGPRGGYMQQDSDEFLSSLFGTLARQLKQPTTTIKSLDTTDNMVDALFGLEMEETLQCAETDNEPVISKKEKALKLVCNITKDTNHISEGITIGLEGTIEKNSDVLGRNATWKKSQKINRLPKYLCVQFMRFYWKLTPESRDHTGVKCKMLRPISFPMVLDSFAFCSDELKAVLKVGRDKNADLILNEFKDKKVDGGAAAVEVADVEMDEDAAAL…		37
Aasta009833939.1	MMLQRVWKQAKPARMGLLCGQQDLRKLLHTDDAPQDNEQGHERFDRISNYVRYPNHFPVTMTVKDFNAKYDGLPAKARETDDPVSLAGRITSIRSASKKLVFLDISNDGHDVQVLAEKKYFQGDDVANNDTEFEHVHESLRRGDIIGIHGFPGKSGKGELSIIPRGISVLSPCVLPIPNSKYGIKEPDIRFRQKYLDLLTNRGVRDIFATRAKVIRHIRRYLEDLDFIEVETPILCTSAGGAAAKPFTTESRALNTKLYLRIAPELYLKQLVIGGMDRVFEIGKVFRNEGVDQSHNPEFTMCEFYQAYADYNDLMATAEDMLSGLVKSLKNSYVVESSEHGAIDFTPPFKRISIVPGIEAAINDKLPSMLDPDLIAKLLDICHRHDVPCPAPHTAPRIL…		38
Aasta009844181.1	MSGKKSVVKNRAPAPIQITAEQILREAQERKEESVKPSRRRITDAEELDEYRMGKRKTFETEIRRQRHHLGTWIKYAQWEETQHEFARARSVFERAIDVEYKNQSLWLKYAEMEMKNKFINHARNVWDRAVSLLPRVAQFWYKYAFMEEMVGNLDAARAIFERWMEWQPDDQAWYSYIKLEVRAKETERARAVYERYLMCHVAERSYLKYAAWEEKGLELARARTIYERAMVELREDERSEKTYIAFAAFEERCKEFERARAIYKHALDTLAKESAVNLYNAFITFEKQHGDRHRIEEVVIAKRRVHYEAQVARNPMDYDTWFEYIQLEEAEGNETLTREVYERAIANVPPVHEKVFWRRYIFLWIKYAVYMELTVESVEDARQVYQQCVAIVPHRSFT…		39
Aasta009824065.1	MEQLPQSTLPILTIRDSVLFPGAYMRIAVGRESSLRLVQDSLWDAFHRSLDSAQIKPVLLGVFTEHGLKENHTLGQVGTVARIIQLQRSRSNQTFDYSMLIQALARVSIVEVTQSDPFLEATVQLEKDTFDGKTKVPLQQLISQVSSGLSLGKSMQLIAPRVQNDPNIASKLSVWLDMLAAHIQASAAEKQMVLNAINVIHRLELLWAMLQHHKGKGAGQRLTIKPQPMTAAAALRDTDDNAKANDDDDDVRSLEKKILALKPHLSDETFHMAIREHRRLKRMNANQPEHHVILTYLEFFCALPWANADTDAESISSSPSPSSLDLSAVQAQLNKDHYGMQKVKSRLVEYMAVRNLTMHNPKTRTKGLILCLVGPPGVGKTSLAQSIATATNRTLQRLA…		40
Aasta009832787.1	MGVPAFYRWLSEKYPRTIVDAVEESVMTIEGRKRFNLIDMEAANPNGQEFDNLFIDMNGIIHPCAHPENGEQPRTEEEMFLRLMEYVDRLVACVRPRRLLYMAIDGVAPRAKMNQQRSRRFRSAQEAKQHAEVDKEVREYMELMGQKPPQKQTPWDSNVITPGTKFMAKLSKYMRFYVRDRMNNCPVWKQFKVVFSDASVPGEGEHKLMSYIRTQRSQPGYDPNQHHVLHGLDADLIMLGLATHEAQFSVLREEVLFGKAKWEKDQKNNQTKLDANGVPDAVAKRKRGEFGEHDSSTAPSNLKPLQFLHVSILREYLAIEFEPLQARLPFPYDFERIVDDFVFMCFFVGNDFLPHLPCMDIRDGAVDYLLLVYAKLLPSLGGYLTKPGGDVDLDKVDVI…		41
Aasta009820980.1	MLRLGVLSRRQVQASTASVWGQSFLSSRHFSAVTNNYGNAFSHYVHAKDTAEKSPSDILKPDLATFKKLPSLDEPIPGLPVLKPASQLQAPRTETTVLPNGLRVISQETYGQASTVGLFVDAGSRFEDDSNTGVTHMMEHLGFKSSRSRSHADLVREFEDIGAQTTASSGREQLIYTVDVLRDNVDKALALLADAFVNPAILDDEIEMTKVIMKIQSEDLKENPQLFLQERVHTAAYGAHHTLGRPLQCPLEHVDALDRTAVTSYMNKFFVAPRIVLAGSGIEHAVLVEKAKEYFGALKAEAADDVAPLEPAVYRGGLEAIENADAPFSYASLAFPTGGWHHEDLVPVCVLQTLLGGGDSFSAGGPGKGMYSRLYTHVLNRYYWVESAQAFSSLHNDAG…		42
Aasta009826233.1	MDYEGKLSKSASNQLVQSIRESEIGRTKHTGRDDRATSEQVLDPRTRMMLYRMLNQGIVTEINGCLSTGKEANVYHAVLGSGGEGAIKVYKTAILVFKDRDKYVSGEFRFRHGYCKSNPRKMVKLWAEKEMRNLKRLREAGIPCPDPIMLRSHVLLMTFIGHDGYAAPRLKDARLSESQVRSAYVSCVKTMRVMYQVCKLVHGDLSEYNLLYYKSTLYFIDVSQSVEHEHPHAMEFLRKDCKNITDFFSKAGLDPMTTIELFEFVIDPRVLSEEDVDAILDTIQLNIEGRSTTRTNEEIVDEAVFMQTFIPSSLSQVLHSERDQLAYAEGRMEKSITMAISRLDVQPRLMDLLNVDELEDLDGLDDESDDDEDDDENEASGDDGGDDGDDDDETESDSE…		43
Aasta009830537.1	MMMVMSRMCRRSFSTPIKSRLDFKALSANVDDAIQNVAVRKSGGDPLRVASLYAELGSATNHVYRLRQERNIMSKQSGDKELGRALKVELSTLEAKLETLTHDLEREALLIPNHTHPRSPVGPEENSVVLRTIGTKPTFDFEPKDHFDLATHLDILEMNTKIAGARFATLKNEGALLELALVHWTMAKLRSKGFSVHLPPDVAHSAMVEGCGFQPRGDATQVYSIANTDLCLVGTSEIPLAAMFSDSVLHSTKDLPKRIAAFGHCFRTEVGHGGKETKGLYRIHQFSKVEMFAYCTMDEAETLMDDLLAVQVEIVSELGLHCQVVDMATEDLGAPAYRKWDILAWMPGRQSYNEVSSLSNCTDYQARRLNIRHKADDKKPQFVATLNGTALAVPRILIS…		44
Aasta009836884.1	MLVLFETAAGHALFKVQDEGKLTNVDDIHKHFATADKANSFVKLKAFNAFKDTTEAVAAAADCVDNTVGKSLKKFLKKHVKDAGLSDKLAVVDKAFGGVIKEKLGIQCVHDASIQELLRGIRTHMNSLISGLDDQDLKSMTLGLSHSLSRYKLKFSADKVDTMIVQAIGLLDELDKEINTYSMRVREWFGWHFPEMGKIVTDNLQYARVVLKTGTRPHVKNLDFSDILSSDVEASMREVCEVSMGTDISEEDVLNIGSLCTQVISLTEYRTQLFDYLKNRMNAIAPNLTVMVGELVGARLIAHAGSLMNLAKHPASTVQILGAEKALFRALKTKHDTPKYGLIYHASLIGQTAPKHKGKISRVLAAKTSLAVRVDALGDATEATIGFDNRAKVEARMRQ…		45
Aasta009832556.1	MSVPLSDVGLYGLAVMGQNFALNMAEHGFSVSVCNRSPDKVDTTVQRAKDEGGLPLVGHKDVKDFVLSLSRPRKIIILVQAGKPVDDTIHAISQHCEEGDIIVDGGNEWFPNSLRRAKELEPKGILFVGMGISGGEEGARKGPSLMPGGPRAAFDALEPILIKCAAQVDGSPCTTYLGEIGSGNYVKMVHNGIEYGDMQLIAEAYDVLKIAGGLSNAELGDVFKEWNSGELESFLIEITAIILKKKDDLAGADKDVYLVDKILDKTGMKGTGRWVVQEAAERSVAAPTITASLDARYLSGLKEQRVVASKILNGPTEIPSVDKQQLIDDVRQALYASKICSYAQGLNLIREAGVQNGWKIDLGECARIWKGGCIIRAAFLDRIKSAYVKDPSLNSLLID…		46
Aasta009829255.1	MLSQQRAVTKALRHTQARFASTIKKVHAREIIDSRGNPTVEVDLTTEQGLFRASVPSGASTGIHEAVELRDGGKRYLGKGVIQAVNNVKNIIGPKLEGMDPTNQSEIDLLMKQLDGTDNKGNLGANAILGVSLAVAKAGARAKSIPLFQHFADLSGNDKLVLPVPSFNVINGGSHAGNQLAFQEFMILPTGAESFSEAMVMGCEVYHHLKGVIKKKYGQDATNVGDEGGFAPNIQSNHEGVELLMLAIEKAGYTGKIGIGMDVASSEFYTESKHYDLNFKNPGSKEAPLTGEQLGQLYKDLAKEFPIISIEDPFDQDDWEHYSAFTAAIGTDVQVVGDDLLCTNPTRIAKAVGIKACNALLLKVNQIGSVSESIQAVKDAKAAGWGVMTSHRSGETEDS…		47
Aasta009831220.1	MSVKTQTEVRDITRIERIGAHSHIRGLGLDDALEPRNVSQGMVGQTDARKAAGIVLRMIEEGKIAGRAILLAGKPGTGKTAIAMGIAQALGEDTPFTTIAGSEVFSLEMSKTEALTQAFRRSIGVRIMEETEIIEGEVVEIQVDTPTGGAGDKIGRLTLRTTEMETVYDLGAKMIDQLTKEKIEAGDVITINKESGKISKLGRSFTRSKDYDAMGPQTRFVQCPEGELQKRKEVVHVVSLHEIDVINSRSQGFLALFAGDTGEIKDEVREQIDTKVSEWREEGKATIVPGVLFIDEVHMLDIECFSWLNRALESDLAPVLIIATNRGITRIRGTNYKSPHGIPIDLLDRLMIISTKPYTESDVRKILNIRCEEEDVEMSDDAKDLLTRIAMETSLRYAI…		48
Aasta009842063.1	MSVRRNVRMRREYLYRKGLEGQERAQYERKVQLKKAIESGKSIPTELRGVEDKLRAELAYDDDKHIVPKSHIDDEYQNAGMFDPKIAVTTSRDPSARLKKFAQEARLIFPNAIRLNRGAHTVGDLVDSARANEFTDLLIITETRGEPDGLVVCHLPYGPTAYFSLQNVVMRHDIEDRATISEAYPHIILNQFETTLGQRVGNILKHLFPVPKPDSKRVITFSNNNDFLSFRHHVFKQTGRNVDLLECGPRFELQLYQIKLGTFDQKEAENEWVLRPYMNTAKKRKVI		49
Aasta009824045.1	MGVLSKQALEGIAAYKYKAGSYTFLDLQLNHFWNAMVEFLPLWMAPNLVTLTGTIIVILTTVLLLAISPNMEGGAPGWAYVLSGVGLFVYQTLDAIDGKQARRTGSSSPLGQLFDHGCDALSALLNCLTACVAFSAGNSTYTFAGLSSVSVNFFAAQWDEYHTGTMSCGNGYYGVTEGQLTLIVCLLLTAAVGDDFWLTQPLLPFASITCGQVFILTCFASNVLLVYANVKNVFTAAPLAQDQVGHKDLSKLQALRQLVPVAAVIAGGYLSMIVGPARAVYLSHPLVLVGPFGLNFVLMSSRMIVCHMSKVPFSMQSRILVPLAAYLVVVYVPSAAGISIASPMVASVVYAGVATAVYIHYILSAVFEICAHLKIHLLTLPAKKSE		50
AcandI48433.1	MFAHLVIVRDWLQRVETPQNYLRMQIFVKTLTGKTITLEVESSDTIDNVKAKIQDKEGIPPDQQRLIFAGKQLEDGRTLADYNIQKESTLHLVLRLRGGAIEPTLAALAKKKNTEKKICRICYARLPISATNCRKKKCGHSSQLRMKKKLK	Albugo candida	1
AcandI39641.1	MHFAPHSGVLGSVSTESEPSENNFDDASIKGEKFEFQAEISRLMDIIIHSLYKSKEIFLRELISNASDALDKIRFLALSNDKALDSAKDLEIRISYDSDAQTLTIRDTGVGMTRDDMINNLGTVAKSGTAKFMENLQKGDTNMIGQFGVGFYSVYLVADRVRFASKNNDDEQHVWISDANASFTVAKDPRGNTLGRGSEITLFLKKDAKEFCDQDRLKSLISRYSEFITFPILMKTSTEESYEVDVDDENEEKDEKDEKDEKDEDSKDKSDDESEELESKDEDENENDEKAKKKTRTEKRTVWNWTRINDVQAIWTRPSEDISDEEYVNFFKSIRKSDNEPLTWIQFKAEGKVEFKSILYIPKEAPPNLYQKYESTSPEIKLYVRKVLITDDYDEFLPR…		2
AcandI40247.1	MTEKAVSGLSVGIDLGTTYSCVGVWQNDRVEIIANDQGNRTTPSYVAFTGNERLIGEAAKNQVAMNAENTVFDAKRLIGRKFHDQAVQQDTKHWPFRVVCGPEDKPQIVVEVKGAKKMFYAEEISAMVLSKMREIAEAYLGRQVKNAVVTVPAYFNDSQRQATKDAGVIAGINVLRILNEPTAAAIAYGLDKKGGEHNVLIFDLGGGTFDVSLLTIEEGVFEVRATAGDTHLGGEDFDNRLVEHFLAEFKRKYRKDLSQNQRALRRLRSACERAKRTLSSSAQAYIEIDSLHEGVDFNSTITRARFEDLCSDYFRKTMEPVEKVLRDAKLAKNQLHEIVLVGGSTRIPKVQQMLSDFFNGKELYKSINPDEAVAYGATVQAAILSGGSDQSERLQNVVL…		3
AcandI40247.1	MTEKAVSGLSVGIDLGTTYSCVGVWQNDRVEIIANDQGNRTTPSYVAFTGNERLIGEAAKNQVAMNAENTVFDAKRLIGRKFHDQAVQQDTKHWPFRVVCGPEDKPQIVVEVKGAKKMFYAEEISAMVLSKMREIAEAYLGRQVKNAVVTVPAYFNDSQRQATKDAGVIAGINVLRILNEPTAAAIAYGLDKKGGEHNVLIFDLGGGTFDVSLLTIEEGVFEVRATAGDTHLGGEDFDNRLVEHFLAEFKRKYRKDLSQNQRALRRLRSACERAKRTLSSSAQAYIEIDSLHEGVDFNSTITRARFEDLCSDYFRKTMEPVEKVLRDAKLAKNQLHEIVLVGGSTRIPKVQQMLSDFFNGKELYKSINPDEAVAYGATVQAAILSGGSDQSERLQNVVL…		4
AcandI41814.1	MLLHGKKNSGATLQGLNFHALLGKSTDMIRQFSRRSPTRLVFDIKAIPLHYSLVYESSILHHRRHIETSYGTIAKVGAKTTTTSVTKTHHAIIGLLLAAGISLQYGDRKKNGEEYEVSLFGKIAECCGIMGVVGKSGNASNFLLEGVTILQNRGYDSAGMSTQKSIPDENGQAPITTTKFASVDGTADSIQLLKNSKEQHDGNNVGIAHTRWATHGSKTDHNAHPHMDMHGRVSVIHNGTFTNYNEIKQELTSEGVIFASDTDTEVAAQLIGHLMGDGADVLTATRLALSRLEGTWGLCIMARDEPGKIIVARNGSPLCIGYGSNEMYVASETTAFSRYTKRFISLKDGELAVLKSDSAELDPVDEKEGFLQRFPTSRYATAPDVKVRLAPTPYPHWTI…		5
AcandI42079.1	MTVLTKELINQRIVRAEYAVRGPIVQRSVEYEQRLQQGDRSFPFDKIIPCNIGNPQILKQEPIEFHRQVLALVNVPGFVDTQEAQNLFQVDAIERARNYLRNIPGGTGAYGHSLGADIVREEVARFLEERDGHSADPNTIFLTDGASQAVQNALLALIRDNNDVIMAPIPQYPLYSAAIAINGGTLAGYYLDEEENWGLSIHEIERAHNEARKNGKVVRAVAIINPGNPTGQCLSKKNIEEVIQFCQKHNLLILADEVYQENVYAADKKFLSFKKVLRDLGAAYNNVELISFHSTSKGFTGECGRRGGYMELVNISECAREQLYKLMSINLCSNIEGQLMVGLMVNPPKKGDASYQRYCHQRDSILASLKRRALKLVAAFNKLEGVTCNATEGALYTFP…		6
AcandI40310.1	MRQVKHFVFVVFCICNLLATCFSVKQSEDSGHREESATCSIPTETDSTPATCSAPSTTVSEVPNHNAEFVATNDWQELLQGQSVPPGLHVRVNLQTGKREAKLLDANEKEADNAAVLVDSPDEGSEGVLQTSASAVGEVKEDHEATDKSYDNVEILNESESFVPKEPDWNHEKMYELLNSLPEPPKVGNMDINEAQKKLSKDEFRREIIRLWKNRQADLKLALDALQNDSKYQGELIHSFHEAGLEGKVEEQLVILEKLEWEVQDLDKTHIFHYIGGFDFVLEQLNASDLRIAASACWVIGTACKYYDDAQVWAIDAGVMPRLLQQLAVESSITSDNQDQQLSIWEARKKALYAITSIMRSQDRARKLFLQFDGERALGQFFGGSAPYNVQIKALFLVH…		7
AcandI48432.1	MADTCNIYLRGELDGHNGKCVSSIATSRENPNMLLTASHDKSVLVWQLTSDGENCGFPRRRLLGHAHYVQDVVISSDGQFALSGSWDSTLRLWDLNTGNTTRRFVGHSKDVLSVAFSADNRQIVSASRDKTIKLWNTLGECKYTITENGHSEWVSCVRFSPSSSNPLIVSCGWDKAVKIWNLTNCKLHTNLLGHTGYLNSVTVSPDGSICASGGKDGTANLWDLNEGKRLYSLVAGDVIHALVFSPNRYWLCAATSSGIKIWDLESKAVVHELNPDLEPPKGKYARVPHCVSLAWSADGSILFSGYTDGIVRVWAVGN		8
AcandI41478.1	MAEEQRPTTEQPPAGRQQEEHDDALPIPDKDIESNWDEIIDTFDAMELREDLLRGIYAYGFEKPSAIQQRAVKPILMGHDCIAQAQSGTGKTATFTVSILQKINTNLKETQALILAPTRELAQQIVKVIVAIGDYMSVNVHACVGGTAVRDDIHTLQQGVHIVVGTPGRVGDMINQGALRTEAVKMFVLDEADEMLSRGFQDQIYDVFRFLPESVQVALFSATMPQEVLEVTHKFMRDPIRIMVKRDELTLEGIKQFFVAIEREEWKFDTLCDLYETLTITQAIIYCNTRRKVDWLTEKMQSKDFTVSAMHGDMDQRQRDIIMREFRSGSSRVLITTDLLARGIDVQQVSLVINYDLPTNRENYIHRIGRSGRFGRKGVAINFLTESDVRYLKDIEKFY…		9
AcandI41478.1	MAEEQRPTTEQPPAGRQQEEHDDALPIPDKDIESNWDEIIDTFDAMELREDLLRGIYAYGFEKPSAIQQRAVKPILMGHDCIAQAQSGTGKTATFTVSILQKINTNLKETQALILAPTRELAQQIVKVIVAIGDYMSVNVHACVGGTAVRDDIHTLQQGVHIVVGTPGRVGDMINQGALRTEAVKMFVLDEADEMLSRGFQDQIYDVFRFLPESVQVALFSATMPQEVLEVTHKFMRDPIRIMVKRDELTLEGIKQFFVAIEREEWKFDTLCDLYETLTITQAIIYCNTRRKVDWLTEKMQSKDFTVSAMHGDMDQRQRDIIMREFRSGSSRVLITTDLLARGIDVQQVSLVINYDLPTNRENYIHRIGRSGRFGRKGVAINFLTESDVRYLKDIEKFY…		10
AcandI40477.1	MSANPPESDGVDSMSNSTGDKCDGFSGDQTFEQLGVDATLCEAIASLGWSKPSKIQQEAIPHGLAGRDLIGLAETGSGKTGAFVIPILQSLLRSPQRLYALVLAPTRELAYQISEQFEALGASIGLKCACVVGGIDMMNQQIALARKPHIIIATPGRLVDHLENTKGFSLRTIRFLVLDEADRMLSMDFEEEINQIVQLMPSERNTYLFSATMTSKVAKLQRASLLNPIKIEITHKFATPENLRQHYLFIPAKFKDCYLSYILNEVAGQSILIFASTCNGTQRVTLMLRNLGFQAICLHGQMSQPNRLGALNKFKAKSRKILVCTDVASRGLDIPSVDVVMNYDISTHGKDYIHRVGRTARAGRAGIAVSLVTQYDVELYQRIEFLLGKKLDAYPCDEQ…		11
AcandI43628.1	MNSDGTRSFLKSLTHGVKLDKRQISSTKQHAPTYISRQSLQEIDQEIDFFGCDQTQNTNPVSLCAQSPAKPVHDSSQPATQTRKRKTDSENDLLPDNQSSLAHNIEVVPAFKPSITKSMTKSKKQREDEQASIALFRRQMGIRVEGAHVPNPIATFESIPADQNGQEKQFRSILLHNIEASDFKEPTAIQMQAIPSLLAGRDVLGTAPTGSGKTAAFLIPMLLRLAQTQSQSSIRSIIVVPTRELAVQIEKEVNRLTVGYGFQTVVLSKSQTETIRTNFRKETSIPIDILIATPLRLVHLIQTAKIDLCGVEMITLDEADRLFELGFIEQIDEIIASCTLRDIQRAMFSATMLQGVEEAAISVLRDPIKITVGIKNAGASSIDQKLMFVGKEEGKLVAM…		12
AcandI44885.1	MTVANELLDAKQTFQECDFGLDQRLIKAIQKLNYTHATLVQVHCIPLALQGKDLIVRARTGSGKTAAFALPLIHKILVQKESKGASIASQSVTQAIILVPTRELVDQVREQLWELMHYCRNRIALLALNGQSMNIQQSLLRDTADILISTPGRIVAHLEAKNFDPSSVHTLIIDEADLILSFGSKTDLCSIFDHLPKAVQILCMSATLSPELRALKKSVFHNAAILKLEEQVTDGKLQQFYLRIAPKDKELLLYALLKLGLLHGKILFFVNATASAYRLKLFFEQFHIKSAILNAEMPHNSRKHILHEYNRGLFDNLIATDESVEAEDEYNEDNEDNEDDEDNEDFEAFEDNEDKDEKRLEDEDQELEGQSACSEASIQNESPKKSKKSRQQDALYGVS…		13
AcandI47688.1	MDKMLVSQDGDLTISNDGATILEQMHVEHRVAHLLVELSQSQDNEIGDGTTGVVVLAGALLEQAEKLLGYGIHPMRIADGFEEACEMACKRLEEISDVIQFTKEDHEPLVETAMTTLSSKIINKHKRKMAKIAVDAVLKVANFETRDVNFDLIKMEGKPGGSLEETSLINGIVIDKDFSHPQMPKEVRDAKMCILTCPFEPPKPKVN		14
AcandI44365.1	MAAATISRVPVAQRNVNPAGKGETYRAQSKEKDVRMSNIVAAKAIADAIRTSLGPRGMDKMIQQGNGEVIISNDGATILSQMQVFHPTAKMLVDLSKSQDIEAGDGTTSVCVIAGALLSVCENLLLKGIHPTNISESFGLAAKKTEEYLVGMSKPVDLGNRDELIQCVNTSLSSKVISEYSDRLSPIAVDAVLKVIDIETATNVDLDSIMVVKQLGGTIDDSELISGLVFSKGFDKSAALDAPTVIQNAKIALIQFCLSAPKADMESNVVIHDYAAMDRILREERKYILNLCKQIKKSGANVLLIQKSILRDATNDLSLHFLAKMGIRVITDIERTDIEHIATTLGCLPVANIEYLSSDKLGTAELVEEANLGGHKVVKVTGIAKHGKTMSILIRGSNK…		15
AcandI43983.1	MQQGLLDPESQIEKGENARMSSFVGAIAIADMVKTTLGPKGMDKILQPIGGNDSSISVTNDGATILRSIYVDNAAAKVLVDIAKIQDDEVGDGTTSVAVLCGELLREAEKLIDQRIHPQTIIEGWRIALETAHDALKANTFDHGNDPIKFREDLVNIAKTTLSSKLLTQEKEHFAELAVNAVLRLKGSNNLDYIQIIKKQGGALKDSYLDDGFLLDKKIGIGQPRRIENAKILIANTGMDTDKIKIYGARVKVDSMDKVSAIEDAEKKRMKQKCEKIAAFGINCFINRQLIYNYPEQIFTAKGIMAIEHADFDGIERLAAVLGGEIVSTFDHPEQVALGECKLIEEVLIGEDRLIRFSGVKTGQACSVILRGASIHVLDEAERSLHDALAVLTQTVQHT…		16
AcandI48361.1	MDQKECEQSCLLFFYPFETLPIDQQIELQTKGFIDEELKAKLLRDQHAEFLKRGLSHLSGGFVTLDASRPWLSYWMLHGLQLLEMPPTDIYDRVIRTFQHFWHSDGGFGGGPMQIGHTATTYAACLSLAIIGTSEALDTVNRSKLYDFFMTRKHSSGAFSAHEGGEVDVRVTYCVISIASLYGILSDDLKKNVVEYVISCQTYEGGFGGEPDSEAHGGYAYCSIATLWIVNALDRVKNLKGLLHWVVNRQMRFEGGYQGRTNKLVDGCYSFWQGAIPALLAPRLKEMYGLDHFQCHQLQLQKYILLCGQQLEGGMRDKPGKSRDHYHTCYCLSGLSIAQHGNILQECNSEPVVYGSTSNLLPPVHPAYNIGIDKVSFIQQYFAEKQISAK		17
AcandI41831.1	MREIMDYTKNIRNMSVIAHVDHGKSTLTDSLVSKAGIISAKHAGEARFTDTRQDEQDRCITIKSTGISMFFEYNMDVGEKATAAKVANETAETTQTSSDTVEISQNSYLINLIDSPGHVDFSSEVTAALRVTDGALVVVDCIEGVCVQTETVLRQAISERVKPVLMVNKVDRALLELHLEPEDCYQSFSRAIETVNVVIATYRDEKLGDMQVYPDHGTVAFGSGLHQWGFTLKKFARMYSKKFGIEESKMMQKLWGDWYFDAENKKWTSKNNAAGTLKRAFCQFIMDPIIKMFDAIMNDKKQKIEKMLKALGVELKSTERELGGKQLLKVVMQRWLPAADAVLEMIVVHLPSPITAQQYRVDTLYDGPLDDECANAIRKCDVNGPLVMYVSKMVPTSDR…		18
AcandI43251.1	MTEAAAVKPTDQTEQPIDAQPKKLTKKELRILERQKAAAAAAASCKLNDVFGEKPLLQSQQKYQNSANNVDQLHLVETGSQVWVRGYLQNVRSKSKIAFLLLRQSMASIQAILSESDQVPKAMIKFASGIPKESVVEMLVTITAAKQPIVSTSQKDIELQVHQLFLISKAMPELPFQVEDAARPDALVKAEGSTFADVGLDTRLNTRVLDLRTPANQAIMRIQAGVCRLFREFLDEKGFIEIHTPKLIGGASESGASVFKLKYFDQEACLAQSPQTYKQMACACGGLERVYEIGPVFRAENSNTHRHMCEFVGLDLEMVIQDHYHEVVQLFSDLFIYIFDNLTARFADQLAAVNEQHPFEPLKYKKPSLILSFEEGVKMLHEAGAKQNPEDDLSTENEK…		19
AcandI47928.1	MYLTSLSQSGASSRPYNRTFSTETINVPSMGDSISEGTVVEWVKKCGESVEQDEVIVILETDKVSVDVRSPISGILEKQLATIDQNVNVGAPLFQLNTNPDRSVESDPKSIESDKNQNSERSDQNQKSDQEVSKEAHPNSQNQETNRNAAEIVRVPSMGDSISEGTIVQWVKEKGDHVKKDEVVVVIETDKVSVDIRSPKSGILEEMLAKVDEMVQIDAPLFRISPSNDQSPHEETQQELKQSAPPPETNTHTAPSKAPEPKENDPKPAPIEKNTVTPLYKSPERSTRREKMSRMRIRTAERLKESQNTAASLTTFQEVDMTNLMQLRKQYKEAFESKHGVKLGFMSAFVKAASHALLYIPGVNAMIDDENQEIIYRDFVDVNVAVSTPKGLVTPVIRN…		20
AcandI45512.1	MSDSTIREESMETSTCDEYLAERLTIFVIGASGDLAKKKTYPSLFSLYCANYLPKHVIIVGYARSKMTDDDFRGHIGKSIEAKSDMESVKKREFLSVCLYRSGNYDSAQDVGKVSNEIENMYVEHTKQMQSLKVNHLFYFAIPPSVFVPIGSSIKQSALSVRGWNRLIVEKPFGHDLISFDKLSSDMSALYREDEFYRIDHYLGKEMVQNLLIMRFANAIFEPIWNHQYISSVLITFKEDIGTQGRGGYFDNYGIIRDVMQNHLLQVLSLIAMEPPVQASNDDHTDYIRDEKVKVLNCIDPIKLDESVLGQYDGDSELQQPGYKEDPTVPDDSITPTFATCVLKINNARWEGVPFIMKAGKALNERKAEVRIQFHRPPGVSKMFPNIQVPSQELVIRLQ…		21
AcandI49243.1	MIVVRHKSFFPRVWKLQSQLASRFGHTRCNLSTISGGQCAILPIICNSHSNWSSKHSHNAFEVTNTSIEELQWNPSIISQVMQRVQCGQEDAFYVVDLHALTKRYQLWKKYLPLVKPFYAVKCNPDQQLLHTLARLGCGFDCASRAEIEAVLRLGVRSEDIIYANPCKQPSHIRYSATQSVNLMTFDSHDELDKIKATNPDARLVLRLYVDDTKAICRLGTKFGAMLHDVPSILTHAKRLDLEVVGVSFHVGSGCYSVSAYSDAIKRARKAFDIGADLDFSFQLLDIGGGFPGTENGPITFEECAQELATSLATYFPDSSHVQVISEPGRFFAASTHTLAVCVIGRKVAPILERSLQKTAESSYMYFINDGLYGSFNCLIYDHPEIQPVVLTTEPVESK…		22
AcandI45143.1	MSGNFAPFRAKMENEGLSEAAIKAFEHSYQALVSGDSGMITENSISSVETLDYLEGKPGCIRESIVADSKLLKETVVLKLNGGLGTSMGLDKAKSLLTVKNDDTFLDLIAKQVMELRQVHHSNVRFVLMNSFSTSADTLEYLQKYPELVDDKELELLQNKVPKVDASTLAPATYSLNSSKEWCPPGHGDLYPSLAGSGKLEKLLSQGYKYMFVSNSDNLGACMDLDMLTYFAQSGKPFLMECCERTENDKKGGHLAKRNSDGRLILRESAQCEGNDEKHFQDIKKHRFFNTNNLWIRLDKLAEELETQGGLIRLPMIKNAKTVDPKDPSSTPVFQLETAMGAAIESFAGAGAVCVPRSRFAPVKKCDDLLLLRSDAYVLTSDSRPILAPECDGVAPIVA…		23
AcandI44469.1	MIEDPPLKEEPFVPISIESKSDLYTKYKSLEGHLEFLNIQEGYIKDEMKNLKRELVRAKEEVKRIQSVPLVIGQFLEMVDANYGLVGSTSGSNHYVRILSTLDREKLKPSSSVALHRHSHAVVDVLPPESDSSIQLMQMSEKPDVTYKDIGGMDVQKQEVREAVELPLTHTELYKQIGVDPPRGILMYGPPGTGKTMLAKAVANATTASFIRVVGSEFVQKYLGEGPRMVRDVFRLAKENAPSIVFIDEVDAIATKRFDAQTGADREVQRILLELLNQMDGFDQGTNIIVIMATNRADTLDPALLRPGRLDRKIEFPLPDRRQKRLIYQTCTSKMNLSDEVDLEDYVNRPEKISSADIAAICQEAGLQAVRKNRYVILPKDFDRGYKNAIKRAETTFDF…		24
AcandI49769.1	MAITIQKASEGEQILNREHFRLTSYYQQKIEQLELTVREKTQNLRRLQAQRNELNSKVRLLREELQLLQEPGSYVGEVVKQMGKSKVLVKVNPEGKYVVEVDRSIDITKCTPNTRVALRNDSYLIHKILPTKVDPLVSLMKFQISTYDMIGGLGKQIREIKEVIELPIKHPELFEALGVAQPKGVLLYGPPGTGKTLLARAVAHHTECTFIRVSGAELVQKYIGEGSRMVRELFVMAREAAPSIIFMDEIDSIGSSRMEGGSGDSEVQRTMLELLNQLDGFEPAQNIKVIMATNRIDILDAALLRPGRIDRKIEFPNPTETSRVDIIRIHSRKMNLLRGIDLKVIAEKMPNASGAECKAICTEAGMFALRERRIHVTQEDFEMAVSKVMKKDSEQNASI…		25
AcandI49496.1	MVLEQLGSKLQSALATLNTTTIVDDDVLNNILKDICAALLESDVQVQLVRQIRDNVRLTVAAHESAAGVNRRRLIQKAVLDQLIQILQSKKKPFKLKKGGCNTVMFVGLQGSGKTTSIAKYAHYYQRKGWKTCMVCADTFRAGAFDQLKQNATKLRIPFYGSYTEADPVRIAEQGVAQFRADHYELILVDTSGRHKQETDLFAEMKQVAAAVRPDDVVFVMDSTIGQAVHDQASAFVQSVDVGSVIITKLDGHAKGGGALSAVAATGSPIIFYGTGEHFSEFETFDAQRFVSRMMGMGDIRGLMEEVKQSGMFEDDKEFMAKLNKGSYTFRDLYKQLQGVMKLGPLSKVMSMIPGLPPGMNQMMNMGGGEEEGSKRLRRFLFMMDSMTDAELDGQVPIN…		26
AcandI48387.1	MMKRVRQLARVPQTGVSLQELFDYGHHINSNKLILAAKFLHHELAVRYAHRIRNLEDLPHGLNRMPSVQKVREWYLQSIEELLTFPRVETPDQELKFTDLIESIKKRHNGTLFTMARGVYELKTEWLKVHQSANLFDKKADAGDQNQEPARTVQFADLVDIHSFLDAFYMSRIGIRMLMGQHIALHEEEEGWVGCICETTSPAEIALGAIDTARNMCIRQYGDAPDVEVHGHTDFSMPYVPSHLHHMLFEVIKNSMRAVVEYHGVDSDMPPIRIIIADGEDNEDVSIKISDEGGGIPRSSLPRIWSYLYTTADAKAFERMEAPDDFGGDSPLAGLGYGLPISRLFARYFGGDLQVISMEGYGTDTYLHLKRVGDASEPLP		27
AcandI45841.1	MPFLLSSFAALALLSLLFITLVARAFVIGLYKKFVLVPKYKKKIRELHVGFLHPDFGIGGAENLIVNAAISLQKNGCRVSIFTSHHDKSHCFEETRGEGPLADCVHVYGDWLPRTILGGRFYAACAILRVLYVSLVIFARGFHREIHVFIVDQISVPIPFLRYLDLPVLFYGHYPDQLLVKLGEKSLLKRFYRLPLDFIEEVTTICSDILAVNSGYTKSVFKETFRRLQNRHLEILYPPVDLKSYEMAKTLTSSINALEFVSLNRFERKKNLVLAIKALVCLRNKLQPESFKLVKLIIAGGYDPLNQENIEHLSELRQEIVTHALEEHVEFMTSVSNNDKIRLLSTCRAVLYTPSYEHFGIVPVEAMACGTPVIAVNNGGPLETIRDKVTGFLCDSTPE…		28
AcandI10906.1	MSSRSKRERRGKKETRKAAADEKKKLELEASFDKMSLAERLAEEGIIATCSHNSRSVHRNFKDITVLNFSITYYGKVLLEDCDVSLNYGRRYGLIGRNGSGKSTFMNVLGARGVPIPESIDIYHLKHEIEAGDMTALEAVLAVDDERNKLQAEVDILSEKMTEDGISDEESGQISERLTDIYERLDELDADTAEIRARQILTGLTFSEDMMKKKTREFSGGWRMRIALARALFIQPTLLLLDEPTNHLDMEAVVWLEDYLSKWKKILLLISHSQEFMNEVCTNIIDLTSRKLEYYAGNYDTYVKTKLEKEENQMKRYQWEQDQIKHMKDYIARFGHGSAKLARQAQSKEKTLAKMVREGLTEKVMHEATGDFKFPNPETLPPPVLMFQNVSFGYPNCPL…		29
AcandI49556.1	MHLNYRGDIPMSAASKFTQYVQEKDDSEQRPVFTEDGFTFVYIKHNNLYLMTLTKVNSNVALMLMYLTRICQVFQSYFGEIEEESIRDNFVIIYELLDETMDYGYPQSTEARILREYITQEGYRMEAAPRPPTALTNAVSWRSEGIKHRKNEIFLDVVEKLNLLVSSTGTVLHSEILGAVKMKSYLSGMPELKLGLNDKALFEATGRASSKGKAVEMEDIKFHQCVRLARFETDRTISFIPPDGEFDLMTYRLSTHVKPLIWVEAVVEPHSRSRIEYMVKAKSQFKSRSIANNVEIVIPVPPDVDSPSFKSSIGNVTYVPDRDAFVWTIKQFNGAKEYLMRAHFGLPSLNNEETDDWKAPIQVKFEIPYFTVSGIQVRYLKIIEKSGYQALPWVRYITQ…		30
AcandI44798.1	MLRKLCSPKFSTYAANATVSQAVHRFPSYVINAPATEVTTLPSGLRVASEGSHGETATVGVWIGAGSRYETEKNNGAAHFLEHMAFKGTCRRTQQQLEMEIENMGGHLNAYTSREQTVYYAKVFKKDIPRALDILSDILQNSRLDEIAIARERDVILREMEEVNKQHEEVVFDRLHETAYMGNGLGRTILGPQENIRSLSKQDLRDYIATHYTADRMVIAGAGAIDHQELVQLAEKSFGNLPTTPSNSQAIKLDPARFIGSDIRVPNDSESLVHVALAFEGFSWTSEYAFPLLIMQTLIGSWDRTDGAGLNSSSKLGQAVAEHELVHSYSAFNTCYHDTGLFGVYAVADPHKLNDFMWYTLESLVRLVHKTTEEEVERAKIQLKASMLMQLDGSSPICE…		31
AcandI39543.1	MDVEITAPPTDGITCVRYCPNSKKSLLLVSSWDSFLRLYDGANLHTQIELETALLSCCFGATDSEAFTGGLDGTLYRVDLSTRGRKSIGSHKGTIRHVHYTNDYHLLCTGGWDSMIQFYDVRNKDAFVSSTKCDGKVFGMDVRSHLAVVATSERKVSVYDLRQSKQPVETYESLLKYQTRCISIFPSLDGYVIGSIEGRVALDFFSDRQKEDSDEQKEETKATKKLSYAFKCHRTKIDQDQVLVYPVNAIAFHPVHETFATGGCDGVVNVWDGQSKKRIHQLSSYPTSIAAMDFNSDGSMLAIASSYTYEEGEKDHPSDAIFLHTVQEGEVRPKKKAVAA		32
AcandI49772.1	MVKRKKHDKDKYYLLARQQGYRARSAFKLIQLNKKYDFLSTAKVCIDLCAAPGGWCQVAAKYMPASSIIIGIDLLPIRPIRGVKTFQCDITTSKCRQIIRQEMQNWQADVVLCDGAPNVGAEYSKDAYVQNELSLIALKLAADVMGQGATFVSKVFRSQDYNALLWVFRQLFKKVSATKPLSSRNESAEIFVVCEHFLAPHTIDPKLFDPKCVFEQLGDPSQNKSVTIFHPKFGVQKRHREGYNETLGITLTNEKSVQEFINDSDPIQFLTDSTSIRFNDGDTLYREHTSTTPEVVTCLQDLRVLGKADFKHLLKWRLKMIGYQKLLQQSATKEEPAGAISVENVKDDAPTSEKPDSETMIREELSQMRANTLAKKKREKKKDREKKRKLRVRVALGMN…		33
AcandI42053.1	MGGSKRFYYAAGRSAWLRKSLLEISDALTQGRISSTELTKLCIEQIESMKQLNAFVYTDFDRSIRLSKEADLRRKDGKSIGVLDGIPIGVKDNFCMKKVPTTACSKMLADFVSPYESTATKRLLDSGAIPMGKLNMDEFGMGSGTLYSEFGPTKNPWSLDWDEQAVVAGGSSGGSAAAVASGCCFAALGSDTGGSVRQPAAYCGIVGLKPSYGRVSRYGLISYASSLDTVGILAKTVGDAAVMLEAIEGPDGKDSTALQTDTSLDWSNDKWSDLIVGIPAEYHVTELSPEIIDVWNQGVEWIRRAGAKVVEVSLPTTKLCLPSYYILACAEASSNLSRYDGVQFGHRATDPTEVTTDLPSAILDDLYSRTRSEGFGKEVQRRILLGTYVLSSTAVQGYY…		34
AcandI40018.1	MGGKTRVAYFYHPDEGHFYYGPGHPMKPHRMKLTHHLVVNYDLYRKMDVFEPHWASPEEIKAFHSPEYIDFLQRVTPTNQKEYAQELQKYCPIFDGVFDFCRIYSGGTLDAAHRLNHGLCDIAINWAGGLHHAKKSEGSGFCYVNDIVLGILELLRYHPRVLYIDIDVHHGDGVEEAFYVTDRVMTVSFHKYGDFFPGTGDIKDLGAKNGKYYAVNFPLLSGMTDESYKNIFKPVIAKVMETFQPSAVVLQCGADSLTGDRLGCFNVTTKGHGECVDFVKSYGLPLLVLGGGGYTIRNVARAWAYETAVLLGEEVSNNIPYNDYFEYYAPSFKLHLDPDPELENANSKDYMEDIKIRIFENLRALDGAPSVQMAQAPPSILTREEDEDAVDPDTRAPEH…		35
AcandI11474.1	MTVTDSFNTFVSQTTQEPQHLNGEILLRGFLYKRPEQNSLLWKKRYCVIIKNSLQIVYYENEEDFEKGNIRGKIPFASVHKWDGKPNGFQFYTPTNQCYRVYTDTPKEHEDWVSIMQTQIDAAPEKEDVASMTYARPIASSPTYSTGKGCGLTRTASWQEEEADMSAMVQELEDLRSEVTTLRAELASYEKTQQRYKMKSFAGTRRGSILEDGTAVNIEPLEMERMRAIFNLFDTQGHGYISATDLIDLHSKLGEPISKEDAAEAIAHMQKNDGQINFDSFIKWWNEDHSAPNQTEAMKRYQAKFKFIKARIANPAIGNIETVAVGPFPSFEFRLNFYYNGPNGSRVQISPWHDIPLYNADGSVNFICEIPKWTRKKMEIATGEPFNPIKQDTKNGKLR…		36
AcandI41794.1	MNSSNADSVTVSIKWGKKIYENISIDKNVAISELQSKIYELTSVPIARQKLMSKAWKGILKEDSQRNQFSGLQNGSTLMLMGSAEVVTKPKEETIFLEDLTSKNIAELGVVYPAGLKNLGNTCFMNATMQCLRPVKEFREALEQHSSSMSQDLEQNVTIATQRLYKELESSLESLTPSIFVSVLRQAYPQFAQQMPRGQGYMQQDSEEFLSTLLSTLSRTLVRPVGLSSIAPAKNVIQALFGLELNETLTCLESDMEPKIEKKEDALKLVCNITIKTNLVAEGIRIGLAGVIEKHSDVLGRNAQWKKEIRVNRLPKYLCVQFMRFFWKLTPDSQDHTGVKCKMLRPITFPQVLDAYEFCSDELQATLRVAREKNAEKILNEFRESDEKGAEEEKNAVED…		37
AcandI11409.1	MSAAEADTGKWAATCSVAGENEGRTGANEPPSKNELKRRLKAEKAAKIKAEKAAKKTAEALSKPANAPSNTATHADLEEELDPTAYFSNREKMLIDMEKEGINPYPHKFHVSISLPEFHEQFNGLENGSHLESTSVSVAGRLHSKRASGSKLLFYDLRGDGAKIQVMSSLEMYESHQSFNKIHQLLRRGDIVGIEGYPGKSKKGELSIFPRKITILSPCLHMLPKAHYGLKLQDTRYRQRYLDLILNDETRNVFEIRAKIINFIRHFLDTRRFLEVETPMMNMIAGGATAKPFVTYHNDLHMNLYMRVAPELYLKQLVIGGLDRVYEVGRQFRNEGIDLTHNPEFTSCEFYMAYADYNDLMTMTEELFSTMVKEISGSYQLTIQRDPSEEPITIDFTPP…		38
AcandI47499.1	MKRSIIKNRAPAPIQITAEQILREAQDRKENVSRAPRRNIADKDELIEYRMTQRKQFEDTLRRQRQHIGTWIKYANWEEQQHEFERARSIFERALDVDYRNSSIWLKYAEMEMRNQFINHARNVWDRAVTLLPRVAQFWYKYAFMEEMVGNLPAARRIFERWMEWQPEDQAWYSYIKFEMRAEEIPRARALYERYISSHKSERAYLKFANWEEKQQHQIVLARCIYERAMEELRPDERTQLFYTGFASFEERCQEFDRARAIYQYALDQLDREDAADLYHAFIQFEKKHGDKKRIEDVVVAKRRVHYEKQVTVNEFDYDAWIDYMKLEETQVIECHDNQREDKINRVREIYERAIANVPPMQEKKYWRRYVYLWIKYAIFEELIVRKVKYDNLSFETAN…		39
AcandI49930.1	MRSSFVQGRVALRPTFRVSGSLIASPQCALPRALYTRAFSIRSSIFQSVSRAPRSFLSNHSIAWFSSADNDSNDPSKKQPDESVQDEDVSVIEGNAVTSLLTEGDQNTVVSHVVIVPTHRRPFFPGVIFPMTISDPQLRNSLVSLKKSGQHHVGVFLRKNAANPISEVDTSKDSKSQEAALQNGILGSSQHQDDELIRDLSEIHHVGSLARVDSLIPLDANNLQVLLVSQRRIIIESLLDSDLPLRVNIGSLEAQEYDAESKLVRAYSNEIVATLREIVKLNPLFKDHMQFFSRRIDIHNPFKLADFAASVTTADGEDLQLVMEEMNCELRLKKSLELITKELELSKVQQVIKEQVEAKISKNQRQYLLMEQLKVIKKELGLEKDDKEAMIQKFRERID…		40
AcandI46952.1	MGVPAFYRWLSAKYPKCVVDCVEQSPVMIEGKRHYELLDITGPSPNEIEVANLYIDMNGLIHPCAHPENGEQPKTEEEMYQRVMDYVDRLVAAVRPRRVLYLAIDGVAPRAKMNQQRARRFRSAKEAEERSEIEKQAIDYMKAMGHQVQDEDQPKGWDSNVITPGTKFMSKLSKYLRFYIRERINQNEAWKSIKVVFSDASVPGEGEHKLMSFVRLQRSQPGYDPNQHHVLHGLDADLIMLGLATHEVNFTILREEVLFGKQKYEREKAKQLTILDANGTQDLRKRKRGEHGEHDADVTPTDQTPLQFLHIAILREYLEFEFLPLAQTLPFPYDFERIVDDFVFLCFFVGNDFLPHLPSLDIRDGALDFLILLYAKLLPTLKGYLTDSGEVNLSRVNAI…		41
AcandI40388.1	MLQTTQRSCCRTLHPVMCINQLRRRRQISILTQTAHLSHNRDVTGQQSPTVASTPKRFVYSEPKPENAVSKDNVLTPNFPFDTKSQLSLLEELPNLPKLKSANQLQAPITQISTLNSGLRVISQETYGQAATIGLFVNAGSRHEDEYTLGVSHMLEHLGFKTTKKRSHSELLREIETIGALTTASSGREQIIYTIDLLRDNLDKGVELLADAILNINPTSDEIQSIKMIMGYQNQEMQQNAPGLVQEAIHAAAYGPKSSLGRPVHCVDELIDSLTIEKVKAFQERHFVPSKMVLAGSGIEHEKLVELGEKYFKFKADSINISTHDEIQQPVYLGQLEAISKPDSTFSYAALAFPTGGWHNEDLVPVCVLHTLLGGGDSFSAGGPGKGMYSRLYTSVLNR…		42
AcandI46433.1	MNTHENFTFSKSAENQLYQSIRAEECGKSKHTGRDDRATSEQVLDPRTRMILFKLLNQPFLAELNGCLSTGKEANVYHARLVDGRESALKIYKTSILVFKDREKYVTGEFRFRHGYCKRNPRKMVKVWAEKEMRNLRRLSSAGIHCPKPILLRSNVLVMEFIGENGWPAPRLKDAQLTLDEYGECYLSCVKIMRRMFQQCRLVHGDLSEYNLLYYQNRLYFIDVSQSVESDHPIAMDLLRQDCQNVTKYFAKEGVWTMLIPELYEFITTGVLEGDEVDTYLQKKHEEILSRPLTRLDADKVEQAVFMSTYIPRSLKDILHTEKEQIDYIEGRTEKTLADAISRLEVATVAVKCRRTENVEGLAAESDTWSDKGDEEPRTSDDGLDDTDSSELDDCDLDE…		43
AcandI47595.1	MRLHGQRIQSLYRQVTYSTVKPRLDYKKVTENLDEWVRNVRNRKCDANPERVAVLYQHRRTLETELNHLRARRNISVQQIGARKSQELDTMDDLLKDMQRNGRQLKETITSKENELEQITSELEMEAMKLPNDTHPHTPIGSDNASKLIASYGEKPKFDFPLRDHSDLMHDLDLIDTLSGAKVAGSKFIYLRNEAAMMELALIQYTLRKLQDRGFEIVFPPDLARGTLIESCGFQPRGEATQIYSIAESDLCLTATSEITLASMKSNEILSTNDLPLKYAAFSHCFRTEIGHGGRPTRGMYRIHQFSKVEMFAFCANVTQSEQFFEEMLTIQCEMYQELGLHFNVVEMATEELGAPAHRKLDILAWMPGRQEYGEISSLSYCTDYQARRLNIRHKAFKK…		44
AcandI10534.1	MLVLFETAAGHALFKVQDESKLAKVETITKHFETTDQANQLIKLKGFHAFKDTTQAVAAVADVVDGKIGKGLRKFLKKNISDGMKEKLAVSDKALGSIIKEKLGIPCVYDACVFELMRGIRTHMNSLIAGLEDEDLKSMTLGLSHSLSRYKLKFSADKVDTMIIQAIGLLDELDKEINTYSMRVREWFGWHFPEMGKIITDNLQYAKTVLKMGIRSEIKNLDFSDILSESVEAALRDVCEISMGTDISEEDVVNIRALCDQVISLTEYRSQLFDYLKNRMNAIAPNLTVMVGELVGARLISHAGSLMNLAKHPASTVQILGAEKALFRALKTKHDTPKYGLIYHASLIGQTAPKFKGKISRVLAAKTSLAIRVDALGEGVEACIGFDNRAKVEARIRQL…		45
AcandI10945.1	MVELSDVGLYGLAVMGQNFALNMASHGFRVSVCNRSPNKVDTTVERAKLEGDLPLVGYKDVGEFVRSLSVPRKVIILVMAGKPVDMTISIIAEHMEAGDIIVDGGNEWFPNSIRRAEELKTRGIMFVGMGISGGEEGARNGPSLMPGGPREAFDALEPILVKCAAQVDDGACTTYLGEVGSGNYVKMVHNGIEYGDMQLIAETYDILKIAGGLSNSELAQVFADWNKSELESFLIEITAKIFTKKDDMGGDAYLVDQVLDKTGMKGTGRWTVQEAAERSIAAPTMAAALDSRYLSARKEERVIASRTLNGPTSIPAVDKQQLIDDVRQALYASKICSYAQGLNLIREAGKQMGWDIDLGECARIWKGGCIIRAAFLDRIKAAYTRNASLFSLLIDPDFA…		46
AcandI42145.1	MAAAHLSHSMSTFLTRPFVLSASRLSGVRFGSSATTIQSIHAREILDSRGNPTVEVDLKLSNSDITHRASVPSGASTGIHEAVEMRDGGSRYLGKGVRSAVNNVNKLIMPKLKGMDPTNQREIDTILLHLDGTENKSKLGANAILGVSLAVAKAGAAAKHIPLFQHFADLIKNEHLVLPVPALNVINGGSHAGNKLAFQEFMIMPTGADSFSEAMTIGSEVYHHLRNVIKKKYGQDATNVGDEGGFAPSIQSNREGVELLMTAIEKAGYTGKIDIAMDVASSEFYTADNQYDLDFKGGENKDQTQLLSGEALGQLYQGLIKEFPIVSIEDPFDQDDWSNYSQLTATIGQNVQIVGDDLLCTNPKRIKTALSKKACNALLLKVNQIGSVSESVDAVALAQ…		47
AcandI47554.1	MTSKVKTQIDIKDITRIERIGTHSHIRGLGLDDSLEPRGVSQGMVGQKDARKAAGIVAKMIEEGNIAGRAILLAGRPGTGKTAIAMAVAQALGEDTPFTTIAGSEVFSLEMSKTEALTQAFRRSIGVRIMEETEIIEGEVVEIQVDTPTGGTGDKIGRLTLRTTEMETVYDLGAKMIDSLTKEKIEAGDVVTISKETGKITKLGRSFTRSRDYDAMGPQTRFVQCPEGELQKRKEVVHVVSLHEIDVINSRSQGFLALFAGDTGEIKDEVREQIDQKVAEWREEGKATIVPGVLFIDEVHMLDIECFSWLNRALESDMAPVLIIATNRGITRIRGTNYKSPHGIPIDLLDRLMIIPTKSYSEDEMRKILTIRCEEEDVEMSEDAKDLLTRIAVETSLRY…		48
AcandI39704.1	MSVRRNVRLRREYLYRKGLEGKEKVLYEHKQKLKEAIRSGRSIPTELRNVEQNLRQEMEFDDEKHEKPVDTIDDEYRNAGIFDPKIAITTSRDPSSRLKQFAQELRVIIPNAVRLNRGAHTIINLVESARSNEFSDLILVTETRGEPDGLVVCHLPFGPTAYFSLSNTVLRHDIEDRATISEAYPHLILNQFETALGRRVASILKHLFPVPKTDSKRVITFANDHDFISFRHHTFRKQGKQVELSECGPRFELQLYQIKLGTCDQKEAENEWVLRPYMNSAKNRNHL		49
AcandI43285.1	MVLSNKALTGIATYRYKPGTYTLLDNLLSPFWTRCVSFFPLWMAPNLITLLGTCTLFLTTAIQLIFSPHFSETPPRWIPMAAASGLFIYQTLDALDGKQARRTGSSSPLGQLFDHGCDAVCTLFTALSAAATVQYGGGFGTFFLLSSLCITFYLAQWEEYHTGIMTCGNGVIGVTEGQFLLIGVHLIAVVFGNNLYTHPLFHSERIGIVTPATALLTGLIASNILLVLGNITRVLKNDQRIPADEMGHKHVSKFLACVQLIPVVLVSISSWLWISGPSEAEYRAFPLLFLGPIGILYVLLSTRMIVSHMCKVPFPSQLRVLLPVVLVTMNAHFPRWIGRSESWIHPMVATISFGAFMLAIYTHYVYHVVTEICGHLGIHAFKIKARKE		50
Ainva008869712.1	MQIFVKTLTGKTITLDVEPSDSIDNVKQKIQDKEGIPPDQQRLIFAGKQLEDGRTLSDYNIQKESTLHLVLRLRGGGKVHGSLSRAGKVKNQTPKVAKKEDTKKQKRGRAKKRIQYNRRFVNVVAGAKKMGPNSNAPKN	Aphanomyces invadans	1
Ainva008863963.1	MSKEGAETFAFSADISQLLSLIINTFYSNKDIFLRELISNASDALDKIRYQSLTDASVLDSDKDLEIKIIPDKANGTLTLQDSGIGMTKTDLVNNLGTIAKSGTKAFMEALAAGADISMIGQFGVGFYSAYLVADRVTVHSKHNDDEQHVWESSAGGSFTVSVDTSEPIKRGTRIVLKLKEDMLEYLEERKLKDLVKKHSEFISFPIKLYVEKTTEKEVTDDEDEEEEEKEGDDDKPKVEEITEGEDKKKKTKKIKEVSHDWNHLNGQRPIWMRKPEDVTHEEYAAFYKSLTNDWEEHAAVKHFEVEGQLEFKACLFVPKRAPFDMFEGGAKKKLNNIKLYVRRVFIMDNCEELMPEYLSFVKGVVDSEDLPLNISRETLQQNKILRVIKKNLVKKCLD…		2
Ainva008864401.1	MSGVQGASVGIDLGTTYSCVGVWQNDRVEIIANDQGNRTTPSYVAFTDSERLIGDAAKNQVAMNPTNTVFDAKRLIGRKFNDPVIQADIKHWPFKVTPGAGDKPQITVEFKGETKTFQPEEISSMVLIKMKEVSEAYIGSTVNNAVITVPAYFNDSQRQATKDAGAIAGLNVLRIINEPTAAAIAYGLDKKGGERNVLIFDLGGGTFDVSLLTIEEGIFEVKATAGDTHLGGEDFDNRLVDHFTAEFKRKHRKDMTQNQRALRRLRTACERAKRTLSSSAQAYIEIDSLFDGIDFNSTITRARFEDMCGDYFRKTMEPVEKVLRDSKLSKSQVHEVVLVGGSTRIPKVQQLLSDFFNGKEPCKSINPDEAVAFGATVQAAILSGNDSSEKLQDLLLLDV…		3
Ainva008864401.1	MSGVQGASVGIDLGTTYSCVGVWQNDRVEIIANDQGNRTTPSYVAFTDSERLIGDAAKNQVAMNPTNTVFDAKRLIGRKFNDPVIQADIKHWPFKVTPGAGDKPQITVEFKGETKTFQPEEISSMVLIKMKEVSEAYIGSTVNNAVITVPAYFNDSQRQATKDAGAIAGLNVLRIINEPTAAAIAYGLDKKGGERNVLIFDLGGGTFDVSLLTIEEGIFEVKATAGDTHLGGEDFDNRLVDHFTAEFKRKHRKDMTQNQRALRRLRTACERAKRTLSSSAQAYIEIDSLFDGIDFNSTITRARFEDMCGDYFRKTMEPVEKVLRDSKLSKSQVHEVVLVGGSTRIPKVQQLLSDFFNGKEPCKSINPDEAVAFGATVQAAILSGNDSSEKLQDLLLLDV…		4
Ainva008878242.1	MEVDGDINAVTVLVDELRHEDPKLRLQAIKKVQVIASALGPQRTREELLPFLNETMDDDDEILLALAQELGEFVDLVGGALNAYHLLFLLESLVAVDEASVRDTACKSMCKVVRQMTPEHISEHFVAVVRRLVTREWYTSRIAASGLFQVCYDQLNPATQAEMRSMFIQLCRDDLPLVRKAAAAALGGFASMMDPASATAEIFPDFLTLANDRQDSVRCQTVENAVALAGLVPVDVKLNQVLPVIVAAAKDSAWRVRWSVGNKLPEICAAMGAELATSVICDQCFIPLLGDSEAEVKTVAASRAHGAAQHISPAQLISKVVPACAHLARDPSEHVRASLASVVMKIAPYLGRELAVQHLLPLFLQLLSDESSEVRLNIISNLEKVNDVVGIDQLSQSLL…		5
Ainva008869166.1	MLPTKLAVRRSMSSLTKKTINPRVVEAEYAVRGPLVLKSIELQKRLSAGEKLPFDKIISCNIGNPQSLGQKPIQFHREVLALVNMPGLVDHPSAPSIFKPDAIARAKRYLQRIPGGTGAYGHSKGADVVREEVAQFLYERDGYKADPESIFLTDGASQAVQSILLACIRDENDSILVPIPQYPLYSAAIAINGGTLSGYYLDESTGWSMSIPELKRTIGEARAKGKTPRALVVINPGNPTGQILSEDNMRDIITFCKEEKLVLMADEVYQENVYASDKHFVSFKKVLRDMNSDVELASFHSTSKGFTGECGRRGGYMELVNFDHDVMEELYKLVSINLCSNIEGQLMVALMTNPPKPGDASYDLYVSQRDEIVNSLKRRALKLVASFNELEGVTCNATE…		6
Ainva008873082.1	MSKGSAAAHADEHGSDVEETAQERVIAEEYKIWKKNTPFLYDLVMTHALDWPSLTVQWLPTVHTSNGNDYSSHKLLLGTHTDGESQNYLMVAEVRLPLEDTEIDARNYDDDTSELGGFGGASGKVEVQIKINHDGEVNRARYMPQNDLIVATKTVSSEVYIFDISKHPSTPADGSGCNPDFRCVGHTKEGYGLCWDPHQSHHLISGSDDGVVCEWDVAHASKVVKPLNKYAGHTDVIGDVAWHMHHQKLFGSVGDDKKLLIWDMRVKSYDKPLTSVNAHDAPVNSLAFSPFSEYLLATGSSDKTVNLWDMRNLSSKLHTFAGHSEDVHQVEWSPHNETILGSCSQDRRLHVWDLSKIGEEQSAEDAEDGPPELLFIHGGHTAKVSEFSWNPNDPWVVAS…		7
Ainva008873892.1	MGDQLVLRGTLAGHGKNWVTAIATSRENPNLVVTASRDKSVLVWQLTHDADPDNYGYARRRLTGHSHFVQDVVISSDGQFALSGSWDGTLRLWDLNTGITTRRFVGHSKDVLSVAFSADNRQIVSGSRDRSIKLWNTLGECKYTITEEGHTEWVSSVRFSPSSANPLIVSAGWDRVVKVWNLTNCKLRTNLFGHSGYLNTVTVSPDGSLCASGGKDGVAMLWDLNEGKRLYALEANDIIHALVFSPNRYWLVAATSSAIKIWDLESKVVVDEIVPTFEHVGKKSQPPHAVSLAWSADGQSLFAGYTDGIVRVYAVGSN		8
Ainva008861498.1	MGREDRGSERVVRRERTDRDREGKELLEGKQIEFTTTDGLDVVPTFEAMGLKEDLLRGIYAYGFEKPSAIQQRAIRPAIQGRDLIAQSQSGTGKTAVFSISILQTLDCASNETQALALSPTRELAEQTQKVLLALGDYMNVQCHACIGGKSIGEDIRRLDFGVQVVSGTPGRVFDMIRRRNLRTRNIKMLVIDEADEMLSKGFKEQIYDIYRYLPPSTQVLLISATLPAEVLEMTKKFMNEPVKVLVKRDELTLEGIKQFFVAVEKEEWKFDTLCDLYDTLTITQAVIFCNTRRKVDWLTNKMREANFTVASMHGDMPQNERDAIMQEFRSGGSRVLITTDIWGRGLDVQQVSLVICYDLPSNRELYIHRIGRSGRFGRKGVAINFVKDDDIRILRDIE…		9
Ainva008861498.1	MGREDRGSERVVRRERTDRDREGKELLEGKQIEFTTTDGLDVVPTFEAMGLKEDLLRGIYAYGFEKPSAIQQRAIRPAIQGRDLIAQSQSGTGKTAVFSISILQTLDCASNETQALALSPTRELAEQTQKVLLALGDYMNVQCHACIGGKSIGEDIRRLDFGVQVVSGTPGRVFDMIRRRNLRTRNIKMLVIDEADEMLSKGFKEQIYDIYRYLPPSTQVLLISATLPAEVLEMTKKFMNEPVKVLVKRDELTLEGIKQFFVAVEKEEWKFDTLCDLYDTLTITQAVIFCNTRRKVDWLTNKMREANFTVASMHGDMPQNERDAIMQEFRSGGSRVLITTDIWGRGLDVQQVSLVICYDLPSNRELYIHRIGRSGRFGRKGVAINFVKDDDIRILRDIE…		10
Ainva008861903.1	MAASKTDNQRAATTDDEIVVEDDEQIEDKSFSELGVNPALCESIAALGWTRPSKIQQKSLPPALAGKDIIGLAETGSGKTGAFVIPILQDLLASPQRLFALVLAPTRELAFQISEQFEALGSSIGLKCACVVGGIDMMNQQVALAKKPHVVIATPGRLVDHLENTKGFSLRTMKYLVLDEADRMLSMDFEEEINQIIQLMPNERRTYLFSATMTSKVAKLQRASLKSPVKVEITHKFATPETLAQKYLFIPAKYKDCYLAYVLNEFAGQSMLIFASTCNGTQRMTLMLRSLGFPAICLHGQMTQPNRLGALNKFKAKQRSILVCTDVASRGLDIPSVDVVINYDIPTNGKDYIHRVGRTARAGRAGIALSFVTQYDVELYQRIEHLLGKKLDAYACEES…		11
Ainva008873210.1	MDAFRSLQVGASFNTKRFEKDISLFKGKNGPTRKGAVNANVGAIDFFGFDKKASSVAKKILPSSSPRKDNIDVPLWAGAGEVVPSQKEGSKQRRKRKLTEDALAEAAVSEEDRKAVSQLLAPKATSSPKAKTTRKKNKRDRTASMDSSGTSVGDAQAIDEDDEEVDGMTVFGKANTAATTTSDVQNSKSSHSDDIKALRRRLNIYVEGTVVPDPILEFAQMKTNATALKAVVLRNIEESQYKNPTPIQMQSIPAILKQRDVLGIAPTGSGKTAAFAIPMLLNLGAPDVRGIRSVVLVPTRELAVQIHAEFQRLSVGRKFHIVLLSKASAATISSHSKTCTVNYDIVIATPLRLVHLIHKENVTLDTVDMICLDEADRLFEMGFVEQIDDIFAACTNPKM…		12
Ainva008868457.1	MSGAVNPSVLDGEVPFSACDFGLDKRLSKACAKMQFVHATLVQKHCIPLALQGKDLLVRARTGSGKTAAFCLPVLQKLLAAHTPTTKKSIKALILVPTKELVDQTKAHLWELMYYCRDIVSVLGLSGQTVNAQQALLRDLPDILITTPSRLVIHLEAGNVDLKHSVHTVVMDEADMILSFGYGDDVKKIFNALPKICQHFFMSATLSPELDALKKALLHNPAVVKLEEGSTDGKLTQYYLPVAKTDKDLLLYALIKLGIVHGKIIFFVNSTPAAYRLKLFFEQFLIPAAVLNAQLPHNSRQHIIEQFNRGLIDYLIATDDSMDKDEGDDDEEEDEDDIGDDEADEDDEDVVEEEDDEEENDEAEGDDDVEDDEDDDGVDDEDDDEEDDEDDGEEDGGDE…		13
Ainva008863751.1	MSMIFDEYGRPYIILRDQENTERIKGIEAIKSNILAARTVSSLLRTSLGPKGMDKMLVNQDGDVTISNDGATILEQMHVEHRVAHLLVELSQSQDNEIGDGTTGVVVLAGALLEQAEKLLARGLHPMRIADGFEEACAVAVKNLEAVSDRIEFSKDNTAPLTETAMTTLSSKIINKYKRQMAEIAVNAVTSVANWETRDVNFDLIKVEGKPGGTLEETKLIHGIVVDKDFSHPQMAKEIRDAKLCILTCAFEPPKPKTKHKLDITSVEAYESLYAQEQEYFRTMIQQVKDSGANVVICQWGFDDEANHLLLQNELPAVRWVGGVELELIAIATGGRIVPRFSELTADKLGHAGIVREVAFGTTKERMLVIEDCAKSDAITVLVRGGNKMIVEEAKRALH…		14
Ainva008873675.1	MAPSATQSAAPAKKGETLRGKAKEKDVRISNIIAAKAIANAIRTSLGPRGMDKMIQQGNGEVIISNDGATILTQMQVYHPTAKMLVDLSKSQDIEAGDGTTSVCVIAGSLLSACEDLLEKGIHPTHISEAFGIASTKAEQILTAMARPVDLANRDELIQCVTTSLSSKVISEYSDRLSPIAVDAVLNVIDIATATNVDLRDVKVVKQLGGTIDDSQLINGLVFSKGFEKTSGVDLPATIENAKIALIQFCLSAPKTDMENNVVINDYSAMDRILREERKYILNLCKQVKKAGVNVLLIQKSILRDATNDLSLHFLAKMGIHVITDIERNDIEYISTTLGCLPVAHIESLTADKLGTAGLVQEESLGGHKVVKITEVVKPGKTMSILVRGSNKLVLEEAE…		15
Ainva008876173.1	MQHHNVLNPESQVEKGENARLASFVGAIAIADMVKTTLGPKGMDKILQSVGGPDKSISVTNDGATILKSVYIDNAAAKVLVDIAKTQDEEVGDGTTSVAVLCGELLREAEKLIEQRIHPQTIIEGWRIALSTAHKALEASARDHSQDPNKFREDLLNIARTTLSSKLMAESKDHFAELAVDAVLRLKGSNNLDHIQIIKKQGGGLKDSYLEEGFILDKHIGVGQPKRLVNAKILIANTGMDTDKIKIYGARVKVDSMEKVASIEDAEKLKMRQKVEKIADFGINCFVNRQLIYNYPEQIFTEKGIMAIEHADFDGIERLAAVTGGEITSTFDHPELVALGEAALIEEIMIGEDRVIRFSGVKTGQACSVVLRGASSHLLDEAERSLHDALAVLSQTVRH…		16
Ainva008876376.1	MPANEQPTSAKSLPTDNWPTSTTRLQHETESLCTSFFVRLETLPQHELEQLQAAGFLNDRFEVRLLREKHVPYLVRGLEYLPPGFASMDASRPWFMYWILHSLELLDDEADVAAFASRCINTIQRCWCSQLENKGGFGGGILQLGHLATTYASCLALAIIGTAEAYAIVDRPALLAFFLSLKDPETGAFRAHDHGELDVRTTYCAISIAALYGILTPELTFGVVDFVKACQTYEGGFGPFPFQEAHGGYNFCAAAILSILDGWDAIDEDALVHYIAHRQMAVEGGYQGRTNKLVDGCYSFWQGSVPALLSLKRGHYVSNTEAHQKYILLCGQQIEGGLRDKPGKSRDHYHSCYVLSGLAVAQTYGDKVVGAGTNKLIPTHPAFNIGWDKVLRIQTHFGI…		17
Ainva008862158.1	MSESLYDEFGNYIGPDLDDDSESEESEKQEESEKDEDSDDDDRDRAQPDSSYPGQSSTALQTYREEDHRIVLHEDKQYYPDAEEVFGDAEVLVMEEDAQAIETPLVAPVKVKAFSSLEKEPVKTTYSNEFLASLMDYPSMIRNVCVIGDLHAGKTLYLDLLVESTHVNKWKDQQKDTTKRMMAVDLERRYTDSRADEQARKVSIKSTPVSLVLPSSRGKSYVMNVLDCPGHVNFSDESTAAMQVSDGVILMVDVVEGVMMHTESLVKAALSAKLPLLLIVNKVDRLIIELKLPPHDAYFKLLHTIEEVNRLVEVHTPLGDKFKRLSPELGNVLFASAQHGWCFSLESFSQLYAQRQHGINPAELAKRLWGDLYYTPGTRTFKSKVPYEGAHRSFVQFIL…		18
Ainva008865791.1	MDAASLEAAIVSKGNEIRELKAAKADVTAQVAELKKLKTDYKIVAGHEYGASAAAPAAAPKEKQLTKKELRILEKQKAAEAAAASKADTADPSKFGDAPLVQSRDLPTKKFVDVATIDETLDGQSFWVRGYLQNCRAKPKIAFLIVRQGAFTIQAVVSESADVPKALIKYADDIPRESVIDLYVTVKLPANPITGTTQHNAELSVAKIFTISKALPVLPLQVEDAARSDTLVFAEGSDYVEVGLDTRLDNRVLDLRTPANQAIMRIQSGVGQLFREFLYSKGFVEIHTPKLLGGASEGGANCFSFGYFGESAVLAQSPQLHKQMACACAGLEKVFEIGPVFRAENSLTARHLCEFTGLDLEMAIKEHYSECLDVFSELFIYVFDNLNARFKRELDIINE…		19
Ainva008862511.1	MLRTVRRIKLPLAVRHRQAAVATAVRTFHATSTTVASYIRLNNRAKFCISQVRSFASVDVPVPSMGDSISEGTVVEWVKNVGDHVDADDVVVVIETDKVSVDVRSPFAGVVTAHLAEVEASVNVGAPLFQIDQGASPSGASSSPATSTVPPAASTPVPVAATPAETTATGAPVTVNVPSMGDSISEGTVVSWTKGPGDFVEADHVVLVIETDKVSVDVRAPQAGVIQQTLVNVEDVVTIGAPLFTLVPGASGGAKAAAPPAATSAPVAPAPVAAAPTKNQPEPTKAAPSVSTNIVSPVLGGLPRGTTREKMSRMRLRIAERLKESQNTSASLTTFQEVDMSKLMALRSTYKDSFEKKHNVKLGFMSAFIKASAAALLETPGVNASIDDKHAEIIYRDFV…		20
Ainva008870958.1	MATVHIEHANPHTEYMKQSLCIFVIGASGDLAKKKTYPSLFELYVHNFLPTHTIICGYARSHKTDEEFRAFLSPFLKSLVDVDERKKMQFLNMCVYRHGGYDSAENIGAVSTEMLTLEESTGLGVHNRLFYFAIPPNVFVAAGTAIKRAALTTSGWNRLIVEKPFGHDLGSCNDLCDAMGALYDEDAVYRIDHYLGKEMVQNLLLLRFSNATLEPLWNRRHISSVTITFKEDIGTMGRGGYFDSYGIIRDVMQNHLLQVLSLVAMEPPVRCTGDDHATFVRNEKVKVLRCIEPVVLDDVVLGQYVGNGTNEPGYLDDKTVPPDSTTPTYCTAVLRVNNARWDGVPFIMKAGKALDERKAEVRIQFREAAGATQMFPNMVIPRNELVLRLQPNEAMYLKT…		21
Ainva008876272.1	MIRASLPFTRLPGLVTRGCFKFKTAPVHGAAFYSSSGPSTVAARSARAGAAVAGDRLRAAKALGSAGAGSAPYHSSAVAIDVADDVPPVALHAASSIVAKKSVLNKLWQHIETGEENAFYVVDTSAVEDRFNLWMKYLPYVKPYYAVKCNPDPSILKTLARLGTGFDCASQAEIQEVLKLGVDPRSIIYANPCKQPSHIAFAAQQKIDFMTFDGCDELTKMKRIDPDARVVLRLFVDDSHSQCPLGTKFGAVLNDIPAILKHAKAIGSNVVGVSFHVGSGCSDASAYTDAVVRAKKVFDIGASLGFNFELLDIGGGFPGDANAPIAFEDIAATLSMALSTHFPQSSGVKIISEPGRFFAATSHTLAVNVIGRKLAPNSLAAPASHSSAAKAALGHRALH…		22
Ainva008862586.1	MTSFAAFEAKMREEGLSQAAIKAFEYSYSALQSGATGMIGENTIEGVNDIDYLEGRPGSIRDSVKPDVSLLKKTVVLKLNGGLGTSMGLDKVKSLLTIKGSDTFLDLTAKQIIEMRKNYNSNVRFILMNSFSTSEDTLEYLQKYPEIVSDVDLELLQNKIPKIDAKTLQPAEWPLNRSKEWCPPGHGDLYPSLLGSGKLDKLLAQGYKYMFISNSDNLGATLDLELLTYFAQTDKPFLMECCERTENDKKGGHLARRLDDQRLILRESAQCESTDEAHFQNIDKHRYFNTNNLWIRLDKLSEELKKQGGLIKLPMIKNAKTVDPKDASSTPVYQLETAMGAAIECFAGAGAVCVPRTRFAPVKKCDDLLLLRSDAYVVTDDFRLVLAPQTEGRATTVSL…		23
Ainva008880342.1	MEDIGLPSAAEVDDVSMVPDNKHEQEDDMFSKYKALERHLEFLDIQEGYIKDEMKNLKRELIRAKEEVKRIQSVPLVIGQFLEMVDANYGIVGSTAGSNYYVRILSTLDRERLKPNSSVALHRHSHAVVAILPPESDSSIQMMQMEERPDVSYSDIGGMDIQKQEVREAVELPLTHFDLYKQIGIDPPRGVLMYGPPGTGKTMLAKAVANATTASFIRVVGSEFVQKYLGEGPRMVRDVFRLAKENSPCIVFIDEVDAIATKRFDAQTGADREVQRILLELLNQMDGFDQTTNVKVIMATNRADTLDPALLRPGRLDRKIEFPLPDRRQKRLIYQACTAKMNLGDEVDLEDYVNRPEKISCADIASICQEAGLQAVRKNRYVILPKDFDKGYKNAIKRA…		24
Ainva008866523.1	MTGITDGSEGLTSYYRQKIEHLELTVRDKTMNLRRLQAQRNELNSKVRLLREELQLLQEPGSYVGEVVKQMGKSKVLVKVNPEGKYVVDVDKAIDITKCTPNTRVALRNDSYVLHKILPTKVDPLVSLMKVEKVPDSTYDMIGGLDKQIREIKEVIELPIKHPELFDALGVAQPKGVLLYGPPGTGKTLLARAVAHHTDCTFIRVSGAELVQKYIGEGSRMVRELFVMAREASPSIIFMDEIDSIGSSRMEGGGDSEVQRTMLELLNQLDGFEPAQNIKVIMATNRIDILDAALLRPGRIDRKIEFPNPTEASRMDIMRIHSRRMNLLRGINLKVIAEKMPTASGAECKAVCTEAGMFALRERRVHVTQEDFEMAVSKVMKKDSEQNMSIRKLWK		25
Ainva008862804.1	MVLAELGTKIQNALGKLNRASNVDDEVLNTILKEICGALLESDVNVRLVQQLRAKVKNAVDDDESTGGNRRRIIHKAVVDSLVSMLEPETPSYKLKKGQSNVVMFVGLQGSGKTTTIAKYAHYYQRKGWKTCMVCADTFRAGAFDQLKQNATKLRVPFYGSYTEADPVRIAQEGVAQFRAEHYELIIVDTSGRHKQESDLFAEMQEVYEAVSPDDVVFVMDSTIGQAVHDQATAFRQAIPVGSVIITKLDGHAKGGGAMSAVAATDAAITFYGTGEHFADFEAFNASSFVSRLLGMGDMKGLLEEVKSTGILDNQEEMVAKLQKGVFTLRDMYNQFQTVMKMGPLSKVMGMIPGMGAAFGDMLKGGGEEEGVKRLKRFIYMMDSMTAAELDDLVPLTPS…		26
Ainva008865769.1	MSVLRAKASPSPTMLPRIMEYASRPQTGVTLQQFLEFGSDITPSKLIHSAKFLHRELPIRFSHRVKDLDTLPYGLCQMPSVQLVKKWYVKSFEELVAFPRVRTSEDERAFAALVESVWERHNGTLYTMARGVHELKTHMAASRSAGKPSLSLSDMHDLHSFLDGFYLSRIGIRMLMSQHIALHEQEHGWVGCICESTSPAEVALAAVHTARHMCIRHYGDAPEVELHGHTDFVMPFVPSHLHHMLFEVLKNSMRAVVEFHGVDNPLPPIKLVVADGDDNEDVSIKISDEGGGIPRSALPRIWSYMYTTANEGAFVALEGDTPMDFGGESPLAGLGYGLPISRLFARYFGGDLQIISMEGYGTDAYLHLKRVGDASEPLP		27
Ainva008866436.1	MGCGTCGALAAAAVMASAMGLVWLIFGLVYGSFRSISPSVTIPVQGRKIKVTFLHPDFGIGGAENLIVNCAVALQRKGYDVHICTSHHDRGHCFRETRGDGPLAKCIVVYGDYLPRTVFGRLYAFCAFLRMVYITLRLFLAQWETDVFFLDQVSLPIPLLRAYFNRPVYFYGHYPDKLLCTDRSSMLKRLYRMPLDALEEATTRAADTMVVNSKYTASVFAGAFPSLDARHLSILYPPVDISTFARPASIPTTDKKDLHRALQFPALFVSLNRFERKKNIALAVEALAWLESQVSAAVFATVHLVLAGGYDPLNAENVAHYDELAELVATKKLTDKVTFLRSISDSTKHALLLTARAILYTPSFEHFGIVPVEAMASGTPVVAVNTGGPLESVAHDVTG…		28
Ainva008862733.1	MPPKNTRGRRGATSKGGKAAKKDPTAESAPIERTMADKLADDGIIATCAMSARAVHSNFKDINVLDFSITYYGKVLMESCDISLNYGRRYGLIGRNGSGKSTFMNVLGARGVPIPESIEIYHLKHEIEATDMTALEAVTSVDEERNRLQAEVDLLSEKMLDESISDDESEAITNRLTDIYERLDEMDADTAELRARTILAGLTFSDAMMQKKTREFSGGWRMRIALARALFIQPTLLLLDEPTNHLDMEAVVWLEDYLSKWKKILLMISHSQEFMNTVCTNIIDLKNKKLEYYSGNYDTYVKTKQEKEENQMKKYAWEQDQIKHMKDYIARFGHGSAKLARQAQSKEKTLAKMVREGLTEKVVKEVEGDFKFPNPERLPPPVLMFQDLAFGYPGCPLLY…		29
Ainva008875643.1	MVLSAVFITDLKGKIIISRNYRGDIPMSVAEKFTQYVTEKDDNEQRPVFTNEESGITFVYIKYNNLYLMTVTKVNSNVALMLMYLNRICQVFQEYFGELEEESIRDNFVIIFELLDETMDHGYPQTTEARILREYITQEGHRMESAPRPPTALTNAVSWRSEGIKHRKNEIFLDVVEKLNLLVASNGTVLHSEILGAVKMKSFLSGMPELKLGLNDKMLFEATGRSSSSKGKAVEMEDIKFHQCVRLARFETDRTISFIPPDGEFDLMTYRLTTHVKPLIWVEAVVEPHSRSRIEYMVKTKSQFKSRSIANNVEIVIPVPPDVDSPSFKCSIGSVTYVPDRDAIVWTIKQFNGSREYLMRAHFGLPSISNTNTAATDEWKAPIQVKFEIPYFTVSGIQV…		30
Ainva008862015.1	MKHFGAHPRQHFVLGTVNSFAAIPMLSKSIQRLSRSYASKAAPSSFPAYVLNAPATEVTTLANGLRVASEGGHGETATVGVWIGAGSRYETEANNGAAHFLEHMAFKGTAKRTQQQLEVEIENMGGHLNAYTSREQTVYYAKVFKKDVPQALDILSDILQNSKLDEAAIERERDVILREMEEVNKQQEEVIFDRLHETAFLGNGLGRTILGSEANVRSLTKGDLQDYIATHYTAPRMVIAGAGAVDHQQLVDLAQHSFGNLPTEPRVPVPEFGPVKFVGSDIRIRDDDLPLAHVAIGFESYGWTSENSFPLLVMQTLLGSWDRTSSAGLNASSKLSQVVAEQELAHSFMTFNTSYQDTGIFGVYAVADKYKLNDLTWYVMESLVRLVHKTSDDEVERAK…		31
Ainva008874272.1	MSSTVSVEEVHLHPSPSDGISCVRFSPDACDWLLATSWDKSMSLYDVPSNRLRVKVDADHALLACAFGATRTQAFSGGVEGIVGSHDLEVANHVTKLGTHDKAVAHIRFNALTGQVLSGSWDGCVSGWDPKSNSRTIHLEQSGKVYALSTQENLVVVGTSTKRIALYDIRRTNEPIQDIESPLKYQIRCIELFPDAQGYAIGSTEGRVALEYVDPARKGYAFKCHREKISDSETYVFPINAIAFHPRFGTFATGGCDGMINVWDGDNKKRINQFLQNQTTRYPTSIASMAFNHDGSRLAIASSYTFEEGEKDHPDDAIFVRTVHESEVRPKKKAP		32
Ainva008877361.1	MVKRKKHDKDKYYNLARQQGYRARSAFKLIQLNKKYDFLSKAKVCIDLCAAPGGWCQVAAKYMPASSIILGIDLLPIRPIRGVKTYECDITTARCRQIIKQEMQSWSADVVLCDGAPNVGSEYSKDAYVQNELALIALKLAVDVMGKGGTFVSKVFRSQDYNALLWVFKQLFKKVSATKPLSSRNESAEIFVVCEDYLAPHSIDPKLLDPEHVFAQLEKEKDSGLTIFHPKYGQQKRHREGYDESLGQTLTRTLTVSDFIGSMDAIRMLTDATSIAFGPDDALYKNHSATTPEITTCLADLKVLGKGDFKNLLKWRTKMQVYRDELLKADAPEDDEAVPVEPAPVRELTEDEKNAAVREELAQLRANVLAKKKRDKKKEREKKAKERVRAALGMSEAGI…		33
Ainva008863759.1	MRLVHFRQALRHRTSWRSVSSWAGRSLTDASEALANGTVTSVALTQACMDQIEATRGFNMFVATTFDAALEHAAEADKRRRDGRARGPLDGIPVGVKDIFCMRNAVPTTACSKILQGFVAPYESTATQRLLDAGAIPLGKLNMDEFAMGSGTTYSTFGPTINPWSKNLGEQALVAGGSSGASAAAVASGCCFAALGSDTGGSVRQPAAYCGVTGLKPNYGRISRHGMIAFASSLDTPGILTKTIRDASIVLQAIAGPDGHDSTALPDKLSSQWEAAASRKQLTVGVPKEYYVKELPETILKVWDQGIEWLQQAGVRVVETSLPTTKYALPTYYIIACAEASSNLSRYDGVRYGFRAELNRDAATDTTDNQANALHDSYCRTRSEGFGDEVQRRILSGTF…		34
Ainva008869930.1	MGKSRVSYFYHPEEGNFYYGPGHPMKPHRLKLAHHLVLNYDLFRKMEVFEPHWASSEEVKAFHTADYVEFLKKISPSNEKQYQSDVNKFNVGEFTDCPVFDGIFNFCQIYSGGSLDAAYRLNHGLTDVAINWAGGLHHAKKSEASGFCYINDIVLGILELLKYHPRVLYIDIDVHHGDGVEEAFYVTDRVMTVSFHKYGDFFPGTGDIKDIGAKAGKYYSVNCPLKSGIDDDNYLTIFKPVIEKVIESFRPGAIVLQCGADSLTGDRLGCFNLTVQGHGECVKFVKSFGLPTMVLGGGGYTIRNVSRCWAYETAVCLDETVSNDIPFNEYFEYYAPSFKLHLDPNTDLENCNSRAYLEDIKAKIFEHLRMLNGAPSVQMSVMPPDFVLKEEDDDAIDPD…		35
Ainva008877722.1	MSAASFDALIAKTASTAVPSLCTGYVYNQPEKNSIIWKKRYCVLQENSLYIFHYDSAEAAAKGELKGKIPYSSVHDWEGKPHGFQFYTPTNKCYKVYTDTEDEKVKWIATMQKQLDDAPEIPDGEQVPYARFGASSPTGSPRHGGHPTILNRSNRSDSWRGEEIDVPTMLLELEDLRSEVSTLRSELVLFQKAEKHGEHRRPGGARNRRGSVLDDGTAIALEPRELERMKQIFSLFDQDNSGRVNAADLKELHRRLGEPITDEEANEALAFMSPVDGTVDFISFMKWWNEDHKQEASAAIQRYQAKFKFLKARVANPAIGNIETEMTGPCPSLDFRVNFVYHNRDGSKVRISPWHDIPLYNSDGSVNFVCEIPKWTRKKFEIATGEPFNPIKQDTKNGK…		36
Ainva008864597.1	MKVALKWGKQTFDVDVDVQNGTVDLLRAQIYAVTNVPVERQKLMSKAWKGMLKDDVVLSSLDPTKLTQIMLMGSADEVKPPEVKTVFTEDLSTSELASAGVNYPAGLTNLGNTCYMNATLQCLRYAPDFREALKEYKGGMTSDLAHNFTSSLRDTFYQLDANIDSIPPILFVDTLRRAFPQFAQQGPRGGFMQQDSDEFLSSLFGTLGRQLKQPTTSIKSLEGTDNMVDALFGLEMEETLQCAETDHEPVISKKEKALKLVCNITKDTNHISEGIKIGLEGTIEKNSDVLGRNATWKKSQKINRLPKYLCVQFMRFYWKLTPESRDHTGVKCKMLRPISFPMVLDVFAFCSDELQAVLKVGRDKNADLILNEFKDKKEGDEAKAAAPDVEMDEDAAALA…		37
Ainva008871662.1	MADRAAPTSPTAAAAVPPPAPVEGEEKLSKNELKRRLKLEKAAQAKAEKEAAKAAAATAAGPKKATSAAGGDGDDELDPTAYFENRTKLLAELEAEGVNPYPHKFSVTISVPDFVKTYHGVEAGSHLDGTVVSVAGRLMSKRASGAKLHFYGLNADGASIQVMSQIDAYADAAEYARIHASLRRGDLVGVTGFPGKSKKGELSIFPSRIVLLSPCMHMLPKAHYGLSNQDTRFRQRYLDLILNDETRKVFTVRSKIINYIRKFLDARQFVEVETPMMNMIPGGATAKPFVTYHNDLHMNLFMRVAPELYLKQLIIGGLDRVYEIGRQFRNEGIDLTHNPEFTSCEFYQAYADYNDLMDMTEQMFYGMVTEITGGSTITIVKDDETIDIDFTPPYKRISM…		38
Ainva008877206.1	MSGKKSVVKNRAPAPIQITAEQLLREAQERKEESVKPSRRRITDVEELEEYRMSKRKTFETEIRRQRHHLGTWIKYAQWEETQHEFARARSVFERALDVDYKNHSLWLKYAEMEMKNKFINHARNVWDRAVSLLPRVSQFWYKYAFMEEMVGNLDAARAIFERWMEWQPDDQAWYSYIKLEVRAKEIERARAIYERYLMCHVAERAYLKFAAWEEKGQDLARARTIYERAMVELREDERSEKTYIAFAAFEERCKEFERARAIYKHALDTLPKDSAVNLYNAFINFEKQNGDRSRVEEVVIAKRRVHYETQVAKNPMDYDSWFEYIQLEEAEGNESLTREVYERAIANVPPVHEKIFWRRYIFLWIKYAVYMELVVESTEDARQVYQQCLAVIPHTTFT…		39
Ainva008866087.1	MRLTQAAASGLQRCFGRPHVRLPYAAHRPSAPRWCRAFSDIKNYDEDDDEIPASKSIATFGEGEKAPMVPHVLVIPTHKRPLFPGVVLPMTITNPDVTKALAALRESGQKYVGVFLKKQGGKIGAASKDEMGFTGMESQKDEDLVTDLSGIHHVGSYARIDNLINFENNSAAQLLLVGQRRITIDDVHDSGTIPLRVTISPVENPAFDKSNQMIKAYSNEIVATLREIVKMNPLFKEHMQYYSQRIDIHNPYILADFAASVRRALGRCCMLTSRCQVTTGDGEELQSVLEELDCENRLKKALELLTKEMELSRVQQSIKEQVEEKVTKNQRQYLLMEQLKTIKKELGLEKDDKEAMLTKFRQRLDNFKIPPNPDTPDAHLSHVPKDILDVVEDEMNKLA…		40
Ainva008871949.1	MGVPAFYRWLSTKYPLTIVDAVEESAMTIEGRKRFNLIDIEGPNPNGQEFDNLFIDMNGIIHPCAHPENGEQPRTEEEMFLRLMEYVDRLVACVRPRRLLYMAIDGVAPRAKMNQQRSRRFRSAQEAKQHAEVDKEVREYMETLGQKPPPKQTPWDSNVITPGTKFMAKLSKYMRFYVRDRMNNCPAWKHFKVVFSDASVPGEGEHKLMSYIRTQRSQPGYDPNQHHVLHGLDADLIMLGLATHEAKFSVLREEVLFGRAKFEKDQKANQFKLDANGVPDAIKRKRGEFGEHDSSSTASTLKPLQFLHVSILREYLAIEFEPLQARLPFPYDFERIIDDFVFLCFFVGNDFLPHLPCMDIRDGAVDYLLLLYAKLLPSLGGYLTLPGGEIDLEKADVIL…		41
Ainva008862995.1	MLRLGVFGRRQVRASTSTAWKMSFLSSSSREFSAAVNDNTGAFSHYVHNKEMAEKSPSGILKPDLATFKRLPSLDEPIPGLPVLKPASQLQAPRTETTVLPNGLRVISQETYGQASTVGLFVDAGSRFEDDSNTGITHMMEHLGFKSSHSRSHADLVREFEDIGAQTTSSSGREQLIYTVDVLRDNVDRALELLADAFVNPAILEDEVEMTKVIMKIQSEDLKENPQMFLQERIHKAAYGEQHTLGRPLQCPLENVDALNRDTVVAYMNKFFVAPRIVLAGSGIEHAVLVEMAKKYFGALKGPEVPEKVAVEPAVYRGGLEAIENVDAPFSYASLAFPTGGWHHADLVPVCVLQTLLGGGDSFSAGGPGKGMYSRLYTHVLNRYYWVESAQAFSSLHND…		42
Ainva008870863.1	MDYEGKLSKVASNQLEQSIRESEIGRTKHTGRDDRATSEQVLDPRTRMMLYRMLNQGIVTEINGCLSTGKEANVYHAVLGSGGEGAIKVYKTAILVFKDRDKYVSGEFRFRHGYCKSNPRKMVKLWAEKEMRNLKRLRDAGIPCPDPIMLRSHVLLMTFIGQDGYAAPRLKDARMTESQVRSAYVSCVKTMRVMYQVCKLVHGDLSEYNLLYYKSTLYFIDVSQSVEHEHPCAMEFLRKDCKNVTDFFSKAGLDPMSTIELFEFVIDPRVLSEEEVDGILDSIQLSIEGRSGTRTNEELVDEAVFMQTFIPSSLGQVLHSERDQLAYAEGRMEKTITSAISRLDVTQKQQPRLMDLLNVEELKDMEGLDDDDEDDEDDEDDEDDEDDEDGGDDDEDETD…		43
Ainva008875459.1	MMLGRVCRRSFSTPIKSRLDFKALSANLDDAIKNVAVRKSGGDPARVASLYTKLGSATNKVYRLRQERNLLSKQSGDIERGRALKAELTDLEASLETLTHELEREALLIPNHTHPDSPVGPEENSVVIRTIGTKPTFDFEPKDHFELATHLDILEMNTKIAGARFATLKNEGALLELALVHWSMAKLRAKGFQVHLPPDVAHSAMVEGCGFQPRGDATQVYSIANTDLCLVGTAEIPLAAMFSDTVLHTTKDLPKKVAAFGHCFRTEVGHGGKDTKGLYRIHQFSKVEMFAYCTLEDAEKLMDELLAVQVEMVSELGLHCQVVDMATEDLGAPAYRKWDILAWMPGRQSFNEISSLSNCTDYQARRLNIRHKIEDKKPQFVATLNGTALAVPRILISIL…		44
Ainva008872332.1	MLVLFETAAGHALFKVQDEGKLANVDDIHKQFATADKANSFLKLKAFNAFKDTTEAVAAAADCVDNTVGKSLKKFLKKHVKDAGLSDKLAVVDKAFGGVIKEKLGIQCVHDASIQELLRGIRTHMNSLISGLDDQDLKNMTLGLSHSLSRYKLKFSADKVDTMIVQAIGLLDELDKEINTYSMRVREWFGWHFPEMGKIVTDNLQYARVVLKTGTRPHVKNLDFSDILSADVEASMREVCEVSMGTDISDEDVLNIASLCTQVISLTEYRTQLFDYLKNRMNAIAPNLTVMVGELVGARLIAHAGSLMNLAKHPASTVQILGAEKALFRALKTKHDTPKYGLIYHASLIGQTAPKHKGKISRVLAAKTSLAVRVDALGDATEATIGFDNRAKVEARMRQ…		45
Ainva008872677.1	MSAPLSDVGLYGLAVMGQNFALNMAEHGFSVSVCNRSPDKVDTTVQRAKDEGNLPLVGYKDVKDFVLSLSRPRKIIILVQAGKPVDDTIHAISQHCEEGDIIVDGGNEWFPNSIRRSKELEPKGILFVGMGISGGEEGARKGPSLMPGGPRAAFDALEPILIKCAAQVDNSPCTTYLGEIGSGNYVKMVHNGIEYGDMQLIAEAYDVLKISGGLSNAELADVFKEWNSGELESFLIEITAIILKKKDDLPGADKDVYLVDKILDKTGMKGTGRWVVQEAAERSVAAPTITASLDARYLSGLKEQRVIASKILNGPSEIPSVDKQQLIDDVRQALYASKICSYAQGLNLIREAGIQNGWKIDLGECARIWKGGCIIRAAFLDRIKSAYVKDPSLSSLLID…		46
Ainva008875680.1	MLSQQRAVTKLLRQTQTRFASTIKKVHAREIIDSRGNPTVEVDLTTEQGLFRASVPSGASTGIHEAVELRDSGKRYLGKGVIQAVNNVKNIIGPKLEGMDPTNQVEIDHLMKELDGTENKGNLGANAILGVSLAVAKAGARAKSIPLFQHFADLSGNNKLVLPVPSFNVINGGSHAGNQLAFQEFMILPTEAESFSEAMAMGCEVYHHLKGVIKKKYGQDATNVGDEGGFAPNIQSNHEGVELLMLAIEKAGYTGKIGIGMDVASSEFYTDSKHYDLNFKNPGSKKSPLTGAQLGQLYKDLAKEFPIISIEDPFDQDDWEHYSAFTGAIGTDVQIVGDDLLCTNPTRIAKAVGLKACNALLLKVNQIGSVSESIQAVNDAKAAGWGVMASHRSGETEDS…		47
Ainva008871232.1	MHSKSNPSFDDAASTGTRTMSVKTQTEVRDITRIERIGAHSHIRGLGLDDALEPRNVSQGMVGQTDARKAAGIVLRMIEEGKIAGRAILLAGKPGTGKTAIAMGIAQALGEDTPFTTIAGSEVFSLEMSKTEALTQAFRRSIGVRIMEETEIIEGEVVEIQVDTPTGGAGDKIGRLTLRTTEMETVYDLGAKMIDQLTKEKIEAGDVITINKESGKISKLGRSFTRSKDYDAMGPQTRFVQCPEGELQKRKEVVHVVSLHEIDVINSRSQGFLALFAGDTGEIKDEVREQIDTKVSEWREEGKATIVPGVLFIDEVHMLDIECFSWLNRALESDLAPVLIIATNRGITRIRGTNYKSPHGIPIDLLDRLMIISTKPYSESDVRKILNIRCEEEDVEMTD…		48
Ainva008870531.1	MSVRRNVRMRREYLYRKGLEGQERAQYERKLQLKKAIESGKSIPTELRGVEDKLRAEMEYDDDKHIVPKSHIDDEYQNAGMFDPKIAVTTSRDPSARLKKFAQEVRLIFPNAIRLNRGAHTVGDLVESARANEFTDLVIITETRGEPATDGLVVCHLPYGPTAYFSLQNVVMRHDIEDRATISEAYPHIILNQFETPLGQRVGNILKHLFPVPKPDSKRVITFSNQDDFLSFRHHVFKKTGREVDLLECGPRFELQLYQIKLGTFDQKEAENEWVLRPYMNTAKKRKVI		49
Ainva008865700.1	MGVLSKQALEGIAAYKYKAGSYTFLDLQLNHFWNAMVEFLPLWMAPNLVTLTGTIIVVFTTALLLVISPKLEGGAPGWAYVLSGVGLFVYQTLDAIDGKQARRTGSSSPLGQLFDHGCDALSAMLNCLTAFVAFRAGNSTYTFAGLSSVSINFFFAQWDEYHTGTMSCGNGYYGVTEGQLTLIGCLLLTAAVGDDMWLVEPLPFASITCGQLFISTCFASNVVLVYANIKNVFSAAPLAGDQVGHKELTRGHAMVQLIPVVAVLVGGCFTMLVGPTRDVYLSHPLVLMWPFGLNFVLMSSRMIVCHMSKVPFSMQSRILVPLAMFLAVVYAPDLVDVAIATPLVASLVYAAIVTAVYVHYILSAVFEICAHLKIDLLTLPAKKSE		50
KOG0003	MQIFVKTLTGKTITLEVESSDTIDNVKAKIQDKEGIPPDQQRLIFAGKQLEDGRTLADYNIQKESTLHLVLRLRGGAIEPTLAALAKKKNTEKKICRICYARLPISATNCRKKKCGHSSQLRMKKKLK*	Albugo laibachii	1
KOG0019	MSAEKETFAFSTDINQLLSLIINTFYSNKDVFLRELISNASDALDKIRYQSLTDASVLDSDKNMEIRIVPDKNNKTLTIEDSGIGMTKADLINNLGTIAKSGTKAFMEALQAGADISMIGQFGVGFYSAYLVAEKVVVYSKHNDDEQYVWESAAGGSFTVTQDTSSEPLLRGTRIVLKLKDDMLEYLEERKLKDLVKKHSEFIGFPIKLYVEKTEEKEVTDDEEDEDEKEGEDDKPTVEEVTEEEEEGEKKKKTKKIKEVTHDWSHLNSQKPIWMRKSEDVTHEEYASFYKSLTNDWEEHAAVKHFSVEGQLEFKACLFTPKRAPFDMFEGGAKKKMNNIKLYVRRVFIMDNCEELMPEYLSFVKGIVDSEDLPLNISRETLQQNKILRVIKKNLIKKC…		2
KOG0100	MKLTNILRFVSAAAATAVYVAADEGAKPMTGPVIGIDLGTTYSCVGYYKNKKVEIIPNEQGNRVTPSYVAFDVTGTRMIGDAAKNQAIHNPEQTIFDVKRLIGRKFTDKSVQADKKLLPYEIINKDGKPFIRVTIKDEQKVFAPEEISAMVLQKMKDIAEKVIGTTVKDAVVTVPAYFNDAQRQATKDAGSIAGLTVQRIINEPTAAAIAYGIDKKAQGEKNVLVFDLGGGTFDVTLLAIDGGVFEVLATNGDTHLGGEDFDQRIMQFFIKKWNKEKKINIEQDKRAIQKLRRESERVKRALSTLPQARLEVESLIDGQDFSDVLSRAMFEKLNNDLFRKTLAPVEKVLKDAGLKKSEIDEVVLVGGSTRIPKVQELLKAFFNGKELNRGVNPDEAVAY…		3
KOG0102	MLRLSSNSAVFASASKRFLTTTRQAQNAAGSGAVIGIDLGTTNSCVATMDGKTPRVIENSEGARTTPSVVAILDGGERLVGMPAKRQAVTNPESTFYAVKRLIGRKYNDHETNKVKEVVSYKIVPGSNGKDAWVETKGQKYSPSQIGSMVLGKMKETADSFLGQSVSQAVITVPAYFNDSQRQATKDAGKIAGLEVLRIINEPTAAALAYGMDKADGKVIAVFDLGGGTFDVSILEISGGVFEVKSTNGDTLLGGEDFDEELLRHLVSKFKQESGIDVSKDTLAMQRLREAAEKAKRELDGLAQTDISLPFITADASGPKHLNMKITRSTFENLVSKLIERTITPCRKCVTDAGLAKKDINEVILVGGMSRMPKVQQAVEEFFGKKPSKGVNPDEVVAM…		4
KOG0211	MIPLSDDSLYPIAILVDELKHEDVQIRLNSISRIHVIAVALGPERTRDELLPFLNDSLDDEDEVLLVMAEELGKFVNVVGGNEFAYLLLTPLEALSTVDEATVRDMAVKAICSVVDQMPKEHVSTHFVAVLQRLVTRDWFTSRIAVCSLFAIGYARVSTEVQADLRNMFGQLCNDDTPMVRKAAAAALKDFVLVVEASIVVAEILPLYLQLAQDKQDSVRIHSIESAVALAKVVPSDVLTSQIFPVVITIARDTSWRVRWSVANRFADFSEIVYSESAALTLCDCFVSFLRDTEAEVRTVAASKATALCAVLTPALIVERIIPCFQTLANDTSDHVRSALGSILMKLSPFLGRDLTIEHLLPLFFMLLNDQNSEVRLNVISNLEEGNQVIGIELLSQSL…		5
KOG0258	MRHFQKSVRFISCSFPRVQVEHKRTMTVLTKQLINQRIARAEYAVRGPIVQRSVEYERRLQQGDRSFPFDKIIPCNIGNPQILKQEPIEFHRQVLALVNVPGIVDTPEAQKLFQVDAIERARHYLDRIPGGTGAYGHSLGADVVRQEVARFIEKRDGHSADPNTIFLTDGASQAVQNVLLAVIRNEDDAIMTPIPQYPLYSAAIAINGGTLTGYYLDEDKNWALNIQEIERSYNQAKKDGKVIRAVAIINPGNPTGQCLSENNIVQVIQFCQKHDILILADEVYQENVYADEKRFVSFKKVLRDLGSAYNNVELISFHSTSKGFTGECGRRGGYMELVNISECAREQLYKLMSINLCSNIEGQLMVGLMVNPPKTGDASYQKYCHQRDSILASLKRRAL…		6
KOG0264	MRNDVLLKEKLINEEYKIWKKNTPFLYDLVMTHALEWPSLSIQWLPNCGISAGDDFSVHKLLLGTHTSGAEQNHLMVAEVRLPLEDTEIDARKFDDETQELGGFGGASGKVEIKIRINHDGEVNRARYMPSNEYIVATKTIHSEVHIFDITKHPSQPSSDNGYGLCWNPHEPFHLLSGSDDAVICEWKIENVGKEVQPLRKYHGHTDVIEDVAWHMHHTKIFGSVGDDKKLLLWDMRSKSYDQPATTVIAHTAEVNCLSFSPYSEFLMATGSADKLVNLWDMRNMKSKLHSFEGHNNEVYQVQWSPHNETILGSSSADRRLHIWDLSKIGEEQTPEDAEDGPPELLFIHGGHTAKISDFSWNCNDPWVIASVAEDNVVQIWQIAGHIYNEEKDTGSEPG…		7
KOG0279	MADTCNIYLRGELDGHNGKCVSSIATSRENPNLLLTASHDKSVLVWQLTSDGESCGFPRRRLLGHAHYVQDVVISSDGQFALSGSWDSTLRLWDLNTGNTTRRFVGHTKDVLSVAFSADNRQIVSASRDKTIKLWNTLGECKYTITENGHSEWVSCVRFSPSSSNPLIVSCGWDKAVKIWNLTNCKLHTNLLGHTGYLNSVTVSPDGSICASGGKDGTANLWDLNEGKRLYSLVAGDVIHALVFSPNRYWLCAATSSGIKIWDLESKAVVHELNPDLEPPKGKYARVPHCVSLAWSADGSILFSGYTDGIVRVWAVGN*		8
KOG0327	MADEQRPSTEQPPSGRQQEDHDEALPIPDKDIESNWDEVIDTFDAMELREDLLRGIYAYGFEKPSAIQQRAVKPILLGHDCIAQAQSGTGKTATFTVSILQKININLKETQALILAPTRELAQQIVKVIAAIGDYMSINVHACVGGTAVRDDIHTLQQGVHIVVGTPGRVGDMINQGALRTEAVKMFVLDEADEMLSRGFQDQIYDVFRFLPESVQVALFSATMPQEVLEVTQKFMRDPIRIMVKRDELTLEGIKQFFVAIEREEWKFDTLCDLYETLTITQAIIYCNTRRKVDWLTEKMQSKDFTVSAMHGDMDQRQRDIIMREFRSGSSRVLITTDLLARGIDVQQVSLVVNYDLPLNRENYIHRIGRSGRFGRKGVAINFLTECDVRYLKDIEKFY…		9
KOG0328	MTESRKLEHEEDEKDYTTTENVKIYPTFESMGLKEDLLRGIYAYGFEKPSAIQQRAIKPAVQGRDVIAQSQSGTGKTAVFSISILQTINSTSNETQALVISPTRELAEQTQKVMLALGDYMNVQCHACIGGKSMGEDMRRLDYGVQVVSGTPGRIFDMIRRRHLRTRTIKLLVIDEADEMLNKGFKDQIYDIYRYLPPSTQVLVVSATMPQDVLDLTTKFMNEPVKVLVKRDELTLEGIKQFFVAVEQEEWKFDTLCDLYDTLTITQAVIFCNTKRKVDWLTTKMREANFTVSSMHGDMPQRERDTIMQEFRSGGSRVLITTDIWGRGLDVQQVSLVICYDLPNNRELYIHRIGRSGRFGRKGVAINFVKDEDVRILRDIEQYYSTQIDEMPMNIADLV*		10
KOG0330	MKITAKPLKQNVFIALRLCIMVGNPQSGDDAESIINPSGDNCDGFSGDQTFEQLGVDATLCEAIASLGWSKPSKIQQEAIPHGLAGRDLIGLAETGSGKTGAFVIPILQSLLRSPQRLYALVLAPTRELAYQISEQFEALGASIGLKCACVVGGIDMMNQQIALARKPHIIIATPGRLVDHLENTKGFSLRTIKFLVLDEADRMLSMDFEEEINQIVQLMPSERNTYLFSATMTSKVAKLQRASLLNPIKIEITHKFATPENLRQHYLFIPAKFKDCYLSYILNEVAGQSILIFASTCNGTQKVTLMLRNLGFQAICLHGQMSQPNRLGALNKFKAKTRKILVCTDVASRGLDIPSVDVVMNYDIPTHGKDYIHRVGRTARAGRAGIAVSFVTQYDVEL…		11
KOG0344	MYAYFYYPLINVETYMALDCVVINRQSIREIDQEIDFFGCNQTQEPTSIVSSTQPPAKPANVSSQPASETREQKTDPNYDLLTENDPNDSQTIKLFPNLITTSTSKPEINTKKQREDEQASIALFRRQMGIRVEGSYVPNPIETFENIPSGQNDKEKHFRSIILHNIEASEYKDPTAIQMQAIPSMLAGRDVLGTAPTGSGKTAAFLIPILMRLARTHTQASIRSIIVSPTRELAVQIQKELRQLTVGYDLHSVVLSKTSAVNFSEKPFPKIDILIATPLRLVHLIQQAKVDLSGVEVITLDEADRLFELGFIDQIDEIIASCTFPDVQRTMFSATMLQGVEEAAISVLRDPHKIAVGVKNSGAKSIDQKLMFVGKEEGKLVAMKQLGHIGLQIPALLF…		12
KOG0346	MTVANELLDAKQTFQERDFGLDQRLIKATQKLNYTHATLVQVHCIPLALQGKDLIVRARTGSGKTAAFALPLLHKILMHKESEASSTGSRSVTQAIILVPTRELVDQVREQLWNLMHYCRNRISLLALTGQSMSIQQALLRDAPDILISTPGRIVSHLEAGYFDPANIHSLIIDEADLILSFGSKSDLCSIFDHLPKAIQILCMSATLSPDLRALKKSVFHNAAILKLEEEVTDGKLQQFYLRIPPKDKELLLYALLKLGLLHGKILFFVNVTASAYRLKLFFEQFHIKSAVLNAEMPHNSRKHILQEYNRGLFDNLIATDESVEAEDEDVPLDDEDVPLDDEDVPLEVEDVPQEDESDEESNDDQLGDDFNHDQKVPESTNKSRQQDALYGVSRGVDF…		13
KOG0357	MSVVFDEYGRPFIIIRDQESKERIKGIDAIKSNILAARTVSKILRTSLGPKGMDKMLVSQDGDLTISNDGATILEQMHVEHRVAHLLVELSQSQDNEIGDGTTGVVVLAGSLLEQAEKLLGYGIHPMRIADGFEEACEMACKRLEEISDVIQFTKENHEPLIETAMTTLSSKIINKHKRKMAKIAVDAVLKVANFETRDVNFDLIKMEGKPGGSLEETTLINGIVIDKDFSHPQMPKEVRDAKMCILTCPFEPPKPKTKHKLDIASVEAYEKLYAQEQEYFSTMIKQVKDSGANLVICQWGFDDEANHLLLQNELPAVRWVGGVELELIAIATGGRIVPRFSELTSEKLGTASSVREVAFGTTKERMLVIEGCAKSDAITILVRGGNKMIVEEAKRSLH…		14
KOG0358	MTAPTISRTPVAQRNANLTGKGETYRAQSKEKDVRMSNIVAAKAIADAIRTSLGPRGMDKMIQQGNGEVIISNDGATILSQMQVYHPTAKMLVDLSKSQDIEAGDGTTSVCVVAGALLSVCENLLMKGIHPTNISESFGLAAKKTEEFLVGMSKPVDLSNRDELIQCVNTSLSSKVISEYSDRLSPIAVDAVLKVIDIETATNVDLDSIMVVKQLGGTIDDSELISGLVFSKGFDKSAALDAPSVIQNAKIALIQFCLSAPKADMESNVVIHDYAAMDRILREERKYILNLCKQIKKSGANVLLIQKSILRDATNDLSLHFLAKMGIRVITDIERNDIEHIATTLGCLPVANIEYLTADKLGTAEFVEEANLGGHKVVKVTGIAKHGMTMSILIRGSNK…		15
KOG0363	MQQGLLDPESQIEKGENARMSSFVGAIAIADMVKTTLGPKGMDKILQPIGGNDHSISVTNDGATILRSIYVDNAAAKVLVDIAKIQDDEVGDGTTSVAVLCGELLREAEKLIDQRIHPQTIIEGWRIALETAHEALQANTFDHGDDPIKFREDLLNIAKTTLSSKLLTQEKEHFAELAVNAVLRLKGSNNLDYIQIIKKQGGALKDSYLDDGFLLDKKIGIGQPRRIENAKILIANTGMDTDKIKIYGARVKVDSMDKVSAIEDAEKKRMKQKCEKIAAFGINCFINRQLIYNYPEQIFTEKGIMAIEHADFDGIERLAAVLGGEIVSTFDHPEKVALGECKLIEEILIGEDRLIRFSGVKTGQACSVILRGASIHVLDEAERSLHDALAVLTQTVQHT…		16
KOG0365	MTNTEQWIASEVSSDRLRTYQFDDESNITKTSMDQKECEQSCLLFFHPFETLPIDQQYELQTKGFLDKDLKAKLLRDKHVEFLKRGLSHLSGGFFTLDASRPWLCYWMLHGLQLLETPPTEIYDRIIKTFQHFWHSDGGFGGGPMQVGHTATTYAACLSLAIIGTPEALNAVDRSSLHAFFLKRKHSSGAFSAHEGGEVDVRVTYCVISIASLYGILSDDITKNVVEYVISCQTYEGGFGGEPHSEAHGGYAYCSIATLWILNALNRVRNFKNLLHWIVNRQMRFEGGYQGRTNKLVDGCYSFWQGAIPALLAPLLKETYGLDHFQCHQLQLQKYILLCGQQLEGGLRDKPGKPRDHYHTCYCLSGLSIAQHGDILQERGSEPIVYGSSSNLLPPVHPA…		17
KOG0468	MEDSLYDEFGNYIGPELESSDEDASETSSEHEEHEKQPVDQESNGDVNEITEDMSSMIRPSYNEDEDHAAIVLHEDKKYYPDAEEVYGDAETLVMEEDAQTIETPIIEPVKIKNFSVLESGIPKTTYSTEFLTSLMDYPHLIRNIAIVGDLHHGKTLFMDLLIQQTHLKKWDPEKEKRYTDIRKDEQERKISIKSTPVSLVLPTSKGKHYLINAMDCPGHVNFKDESIAALQIADGAILVVDAIEGVLMNTETMIKCALKANVSLVLVVNKVDRLIIELKLPPADAYFKLLHTIEQVNAIVESIVAPDRWEKSRLSPELGNVCFASGQHGWSFTLDSFARLYANKHPELDGAQFAPFLWGDKYYSPQSRTFESTIPYENAQRSFVMFVLEPLYKIYSKV…		18
KOG0556	MTEAVAAKNADETAQPSDAPPKKLTKKELRILERQKAVAAAAASCKLNDVFGEKPLLQSQHENQDSTKKYHKYVIQVHISSFVLTFSFSIGQLHLAEKGSQVWVRGYLQNVRSKSKIAFLLLRQSMASIQAILTESDQVPRTMIKFASGIPKESVVEMLVTITAAKQPIVSTSQKDIELQVHQLFLISKAMPELPFQVEDAARPDALVKAEGSTFADVGLDTRLNTRVLDLRTPANQAIMRIQAGVCRLFREFLDDKGFVEIHTPKLIGGASESGASVFKLKYFDQEACLAQSPQTYKQMACACGGLERVYEIGPVFRAENSNTHRHMCEFVGLDLEMVIQEHYHEVVQLFSDLFIYIFDNLTARFADELAAVNKQHPFEPLKYKKPSLILSYEEGVKM…		19
KOG0559	MSIESKRNQNQNPEPSTQNQKSAQDSNQNSQKRKPTLHEGEVVRVPSMGDSISEGTIVQWVKEKGDHVKKDEVVVVIETDKVSVDIRSPKSGILEEMLAKVDEMVQIDAPLFRISLTNDPSSSEKVHQTPKQSAPPKTNTHSSPKAPEPKAKGQSASIEKETVKPLYQTPQRTTRREKMSRMRVRTSERLKESQNTAASLTTFQEVDMTNLMQLRKQYKESFESKHGVKLGFMSAFVKAASQALLFVPGVNAMIDDERQEIVYRDFVDMNVAVSTPKGLVTPVIRNTESLSFAEIEKQLTELADRARTGKITLEEMTGGNFTISNGGVFGSLMGTPIINLPQSGILGMHATKMRPVVVDGKIVARPMMYLALTYDHRIIDGREAVIFLKFIAETIQDPT…		20
KOG0563	MIPPRNSISTASSHTGYRTIQYSSRFFFLDSTVHEQMEIAPCDEYLTERLTIFVIGASGDLAKKKTYPSLFSLYCANYLPKHVIIVGYARSKMIDNEFRDHIGKLLEAKTDKESVMKEEFLSCCLYRSGNYDSAQDVGKVSSEIEQMYVEHTKETHALKVNHLFYFAIPPSVFVPIGSSIKQSALSVTGWNRLIVEKPFGHDLTSFNKLSKDMSALYREDEFYRIDHYLGKEMVQNLLIMRFANTIFEPVWNRQYISSVLITFKEDIGTQGRGGYFDNYGIIRDVMQNHLLQVLSLIAMEPPVQASGDDHSDYIRDEKVKVLNCIDPIELNESVLGQYEGDSTFKQPGYTEDLTVPDNSITPTFATCVLKIKNARWEGVPFIMKAGKALNERKAEVRIQ…		21
KOG0622	MVQYRSSRTETYTQFLKHCTSYHCHNKVTPTHQSTIMIVFRHRAFSSRIWKLQHSQLASKFGHERCNLSTLSGGQCAILPIINNSHSNWSSQHSRNVSEGTNASLQELQWNPFIISQLMQKIQCGQEDAFYVVDLHALEKRYQLWNKHLPFVKPFYAVKCNPDQQLLQTLAHLGCGFDCASRAEIDAVLRLGVHAKEIIYANPCKQPSHIRHSASQSVNLMTFDSHDELDKIEATNSNAKLVLRLYVDDTKAICRLGTKFGAMLHDVPSILSHAKTLGLDVVGVSFHVGSGCYSVSAYSDAVKRARTAFDIGANLGFSFELLDIGGGFPGTENGPITFKECAQELATSLEKWFPRSSHVQVISEPGRFFAASTHTLAACVIGRKVAPILESFVHETVES…		22
KOG0625	MGAAIESFAGAGAVCVPRSRFAPVKKCDDLLLLRSDAYVLTSDSRPILAPERDGVAPIVSLDSKTFKLVQQLEASLRGNTPSLIKCSRLKVTGDVCFAPDVVFEGEVTVVNKSSEPKAVLSGTYKDMTVDLTEQKGLGKLKSKTVKTSPILEQKPGTSGLRKKTKTFMEGHYLHNFVQSVFDALPSRDLYGGTLVVSGDGRYFNREAIQIIIKMAVASGVDRVWLGQNGLLSTPAVSAVIREREGGSVAFGAFILTASHNPGGPNEDFGIKYNCENGGPAPEKLTNEIYNNTKTIQSFKIAHDFPDVDISKIGKTCYASEDKSRTITIEVFDVTEDHVNLLKKIFDFEAIKKLFARKDFSFVYDSMWGVQGPYAHRVFVNELGASASCLLNDTPKENFN…		23
KOG0727	MRNRNAKAICTRSTNLSRDIWNFSIYRFITEGYIKDEMKNLKRELVRAKEEVKRIQSVPLVIGQFLEMVDANYGLVGSTSGSNYYVRILSTLDREKLKPSSSVALHRHSHAVVDVLPPESDSSIQLMQMSEIPDVTYKDIGGMDVQKQEVREAVELPLTHTELYKQIGVDPPRGILMYGPPGTGKTMLAKAVANATTASFIRVVGSEFVQKYLGEGPRMNAPSIIFIDEVDAIATKRFDAQTGADREVQRILLELLNQMDGFDQGTNIIVIMATNRADTLDPALLRPGRLDRKIEFPLPDRRQKRLIYQTCTSKMNLSDEDYVNRPEKISSADIAAICQEAGLQAVRKNRYVILPKDFDRGYKNAIKRAETTFDFYH*		24
KOG0728	MAIATQKASEDDQILDGDHFRLTSYYQQKIEQLELTVREKTQNLRRLQAQRNELNSKVRLLREELQLLQEPGSYVGEVIKQMGKSKVLVKINPEGKYVVEVDRSIDITKCTPNTRVALRNDSYLIHKILPTKVDPLVSLMKVEKVPDSTYDMIGGLGKQIREIKEVIELPIKHPELFEALGVAQPKGVLLYGPPGTGKTLLARAVAHHTECTFIRVSGAELVQKYIGEGSRMVRELFVMAREAAPSIIFMDEIDSIGSSRMEGGGGDSEVQRTMLELLNQLDGFEPAQNIKVIMATNRIDILDAALLRPGRIDRKIEFPNPTETSRVDIIRIHSRKMNLLRGIDLKAIAEKMPNASGAECKAICTEAGMFALRERRIHVTQEDFEMAVSKVMKKDSEQN…		25
KOG0780	MVLEQLGSKLQSALAALNTTTIVDDEVLNNIMKDVCAALLESDVQVQLVRQIRDNVRLTVAAHESAAGVNRRRLIQKAVLDQLIQILQSKKKPFKLKKGSCNTVMFVGLQGSGKTTSIAKYAHYYQRKGWKTCMVCADTFRAGAFDQLKQNATKLRIPFYGSYTEADPVRIAEQGVAQFRADHYELILVDTSGRHKQETDLFAEMKQVAAAVRPDDVVFVMDSTIGQAVYDQSSAFVQSVDVGSVIITKLDGHAKGGGALSAVAATGSPIIFYGTGEHFSELETFDAQRFVSRMMGMGDIRGLMEEVKQSGIFDDEKELMSKFQKGSYTLRDLYKQLQGVMKMGPLSKVMSMIPGLPPGMNQMMNMGGGEEEGSKRLRRFLFMMDSMTDAELDGQVPIN…		26
KOG0787	MKRDFCILGLHSIKTNWLNTYSSGSTAIPDSHQISKSSPNHVKMISSSLKQSCPIDPLMKRVRQLARVPQTGVSLQELFDYGHQINSNKLILAAKFLHHELAVRYSHRIRNLEDLPHGLNRMPSVQKVREWYLRSIEELLAFPRVETPEQELQFTALIESIKKRHNGTLFTMARGVYELKMEWLNTHTTLTSMDKKFDSADQKQDPSRSTDFADLVDIHSFLDAFYMSRIGIRMLMGQHIALHEEEEGWVGCICETTSPAEIALGAIDTARNMCIRQYGDAPDVEVHGHTDFSMPYVPSHLHHMLFEVIKNSMRAVVEFHGVDNDMPPIRIIIADGEDNEDVSIKISDEGGGIPRSSLPRIWSYLYTTADAKAFERMEAPDDFGGDSPLAGLGYGLPIS…		27
KOG0853	MPLLSSLLAALALLSLLFIILVTGAFLVGLNSKFVRVPQFKKKIRKVHVGFLHPDFGIGGAENLIVNAAMALQKNGCRVSIYTSHHDKSHCFDETRGDGPLADCVFVYGDWLPRTILGGRFYAACAILRVLYVSLVIFARGLHRGIHVFIVDQISVPIPFLRYCNLPVLFYGHYPDQLLVKLGEKSLLKRFYRLPLDFFEEVTTNCSDSLAVNSMYTKSVFEQTFKRLRNRHLEILYPPVDIKSYENTEQFKSNTKALEFLSLNRFERKKNLVLAIQALACLRDKLQPELFMLVKLFIAGGYDPLNQENIEHLSELRQEVVRHSLEEHVEFKTSVSNVDKIMLLSTCRAVLYTPSHEHFGIVPVEAMACGTPVIAVNSGGPLETILDKVTGFLCESTPE…		28
KOG0927	MSSRSKRERRGKKETKKAAADEKKKLEFEASFDKMTLAERLAEEGIIATCSHNSRSVHRNFKDINVLNFSITYYGKVLLEDCDVSLNYGRRYGLIGRNGSGKSTFMNVLGARGVPIPESIEIYHLKHEIEAGDMTALEAVLAVDDERNKLQAEVDILSEKMTEEGISDEESGQVSERLTDIYERLDELDADTAEVRARQILTGLTFSEEMMKKKTSEFSGGWRMRIALARALFIQPTLLLLDEPTNHLDMEAVVWLEDYLSKWKKILLLISHSQEFMNEVCTNIIDLTSRKLEYYAGNYDTYVKTKLEKEENQMKRYQWEQDQIKHMKDYIARFGHGSAKLARQAQSKEKTLAKMVREGLTEKVVHEAIGDFKFPNPETLPPPVLMFQNVSFGYPNCPL…		29
KOG0937	MVLSAVFLTDLKGKIIISRNYRGDIPMTAATKFTQYVQEKDDSEQRPVFTEDGFTYVYIKHNNLYLMTLTKVNSNVALMLIYFGEIEEESIRDNFVIIYELLDETMDYGYPQSTEARILREYITQEGYRMEAAPRPPTALTNAVSWRSEGIKHRKNEIFLDVVEKLNLLVSSTGTVLHSEILGAVKMKSYLSGMPELKLGLNDKALFEATGRASSKGKAVEMEDIKFHQCVRLARFETDRTISFIPPDGEFDLMTYRLSTHVKPLIWVEAVVEPHSRSRIEYMVKAKSQFKSRSIANNVEIVIPVPPDVDSPSFKSSIGSVTYVPDRDAFVWTIKQFNGAKEYLMRAHFGLPSLNNEETEDWKAPIQVKFEIPYFTVSGIQVRYLKIIEKSGYQALPWV…		30
KOG0960	MRKMLRKICSPKFSTYAANATVSQVARSFPSYVINAPATEITTLPSGLRIASEGSHGETATVGVWIGAGSRYETEKNNGAAHFLEHMAFKGTCRRTQQQLEMEIENMGGHLNAYTSREQTVYYAKVFKKDIPQALDILSDILQNSRLDEIAIERERDVILREMEEVNKQHEEVVFDRLHETAYMGNGLGRTILGPQENIRSLTKQDLRDYIATHYTADRMVIAGAGAIDHQELVQLAEKSFGNLPTTASNYQAITLDPARFIGSDIRVPNDSEALVHVALAFEGFSWTSEYAFPLLIMQTLIGSWDRTDGAGLNSSSKLGQAVAEHELVHSFSAFNTCYHDTGLFGVYAVADPHKLNDFMWYTLESLVRLVHKTTEEEVQRAKIQLKASMLMQLDGSSP…		31
KOG1036	MDVEIAAPPTDGITCVRYCPNGEKSLLLTSSWDSFLRLYDGANLRTHIELETALLSCCFGASDSEAFTGGLDGTLYRLDLSTREKKLIGTHKGTIRHVHYTIDHHLLCTGGWDSTVQFYDTRKRDAVVSSNKCNGKVFGMDVKSHIVVVATSERNVDVYDLRQSKQPMETKESPLKYQTRCVSIFPGLDGYVIGSIEGRVALEYFSDRQKDETEEKEESKATKKLSYAFKCHRTKIDQDQVLVYPVNAIAFHPVFGTFATGGCDGVVNLWDGHSKKRIHQLSKYPTSIAAMDFNLDGSTLAIASSYTYEEGEKDHPSDAIFLHSVQEGEVRPKKKAVAA*		32
KOG1098	MVKRKKHDKDKYYLLARQQGYRARSAFKLIQLNKKYDFLSTAKVCIDLCAAPGGWCQVAAKYMPTSSIIIGIDLLPIRPIRGVKTFQCDITTAKCRQIIRQEMQNWQADVVLCDGAPNVGAEYSKDAYVQNELSLVALKLAADVMGRGATFVSKVFRSQDYNALLWVFRQLFKKVSATKPLSSRNESAEIFVVCEHFLAPHSIDPKLFDPKCVFEQLSDPAQNKTVTIFHPKFGVQKRHRDGYNETLGITLTNEKTVKDFIDASDPIQFLTDSTAIRFGEGDTLYREHTSTTPEIITCLHDLRVLGKADFKHLLKWRLKMIEYQKLLQSTASNEVGPTEAVSVEEAETDHISEKPDSETMIREELSQLRASSLAKKKREKKKDREKKRKQRVRVALGMS…		33
KOG1211	MNGSKRFCHAAGGNRSVWLRKSLLEASEALTQGRISSAELTKLCIEQIKSSKHLNAFVYTDFDRSIRLSREADLRRKFGKSIGILDGIPIGVKDNFCMENVPTTACSKMLSDFVSPYESTATNRLLDAGAIPMGKLNMDEFGMGSGTLYSEFGPTKNPWSLDWDEQAVVAGGSSGGSAAAVASGCCFAALGSDTGGSVRQPAAYCGIVGLKPSYGRVSRHGLISYASSLDTVGVLAKTVGDAAVMLEAISGPDGRDATALQTEGPSDWSDDKWSDLVVGIPAEYHVTELSPEIIDVWNQGIEWLRRAGAKVVDISLPTTKLCLPSYYIIACAEASSNLSRYDGVRFGHRATYPADATTGLPSATLHDLYSRTRSEGFGKEVQRRILLGTYMLSSKAVQG…		34
KOG1342	MGGKTRVAYFYHPDEGHFYYGPGHPMKPHRMKLTHHLVVNYDLYRKMDVFEPHWASPEEIKAFHSPEYIDFLQRVTPTNQKEFSQELQKFNCGDFTDCPVFDGVFDFCRIYSGGTLDAAHRLNHGLCDIAINWAGGLHHAKKSEGSGFCYVNDIVLGILELLRYHPRVLYIDIDVHHGDGVEEAFYVTDRVMTVSFHKYGDFFPGTGDIKDLGAKNGKYYAVNFPLLSGMTDESYTNIFKPVIAKVMETFQPSAVVLQCGADSLTGDRLGCFNVTTKGHGECVEFVKSYGFPLLVLGGGGYTIRNVARAWAYETAVLLGEEVSNNIPYNDYFEYYAPSFKLHLDPDPELENANSKEYMEDIKIKIFENLRALDGAPSVQMAQAPPSILTREEDEDAVDP…		35
KOG1626	MQKDDGQINFDSFIKWWNEDHSAPNQTEAMKRYQAKFKFIKARIANPAIGNIETVAVGPFPSFEFRLNFYYNGANGSRVQISPWHDIPLYNSDGSVNFICEIPKWTRKKMEIATGEPFNPIKQDTKNGKLREYTWGEMMFNYGALPQTWEDPAHVTEGTGCPGDNDPLDVVEIGTKQWRTGSVVQVKILGVLALIDSNETDWKVICINVEDHYASKLHDVSDIEAHMPGCIMAIHDWLRDYKLPSVNKYGYEGKCMGRDFAECVVAETHEFWKHLIEARGGQATV*		36
KOG1872	MSTNDKDSVTVTVKWGKKIFENVSIDKNAAISDLQVNIHKLTSVPIARQKLMSKAWKGILKEDPQRNQLSGLQNGSTLMLMGSAEVVTKPKEATIFLEDLTSKDIADLGVVYPAGLKNLGNTCFMNATMQCLRPVKEFRDALEQHSTSTTQDLEQNVTMATQRLYKELEGSLESLTPSLFVNVLRQAYPQFAQMMPRGGGYMQQDSEEFLSTLLSTLSRTLVKPVGLSSIAPAKNVVQALFGLELNETLTCLESETEPKIEKKEEALKLVCNITIKTNLVAEGIKIGLEGVIEKHSDVLGRNAQWKKEIRVNRLPKYLCVQFMRFFWKLTPDSQDHTGVKCKMLRPISFPQILDVYEFCSDELQATLRVARENGQEGKAGEDMDMEDAEALEIAKSMSL…		37
KOG1885	MSAAETEAGKWTESCAVSGAKEEKTSMNEPPSKNELKRRLKAEKAAKIKAEKAAKKAAEAVIKSANAPSNTAPHMDQEEELDPTAYFFNREKMLIDMENEGINPYPHKFHVSTSLPEFHEQFGNLENGRHLEDTSISVAGRLHSKRASGSKLLFYDLRGDGAKIQVMSSLEMYESHESFYKIHHLLRRGDIVGIQGFPGKSKKGELSIFPRRITILSPCLHMLPKAHYGLKLQDTRYRQRYLDLILNDETRKVFEIRAKIINFIRHFLDTRRFLEVETPMMNMIAGGATAKPFVTYHNDLHMNLYMRVAPELYLKQLVIGGLDRVYEVGRQFRNEGIDLTHNPEFTSCEFYMAYADYNDLMTMTEELFSSMVKEISGSYQLTIHRDPSEDPISIDFTPP…		38
KOG1915	MVLRSKSGHKQWSSPSLEPRYTMKRSIIKNRAPAPIQITAEQILREAQDRKENVSRAPRRNIADKDELIEYRMTQRKQFEDTLRRQRQHIGTWIKYATWEEQQHEFERARSIFERALDVDYRNSSIWLKYAEMEMRNQFINHARNVWDRAVTLIPRVAQFWYKYAFMEEMVGNLPAARRIFERWMEWQPEDQAWYSYIKFEIRSQEIPRARALYERYITSHKSERSYLKYANWEEKQQHQIVLARCIYESAMEELRPDERTQLFYTGFASFEDRCQEFDRARAIYQYALDQLDREDATDLYHAFIQFEKKHGDKKRIEDVVVAKRRVHYERQVDANEFDYDAWIDYMKLEETQVAECHDNQREKRIDRIREIYERAIANVPPMKEKKYWRRYIYLWIKY…		39
KOG2004	MRLSFGQCRVASRSKCRVLKSSIALSHNALPRADYTRAFSIRSHIFQRVSRAPRPFLYNRSIAWFCSANNDSSDPNKKAPEESVSNEDVSVIEGNAVTPLLEEGDKNAIVSHVVIVPTHRRPFFPGVIFPMTISDPQLRKSLISLKKSGQHHVGVFLRKNASSPSAEVDASKDLKDNEASLQTGIPASSQHQDDEVIHDLSEIHHVGSLARLDSLVPLDANNLQVLLVSQRRIVIESLLDSDVPLRVNIGRLEAQEYDAESKLVRAYSNEIVATLREIVKLNPLFKDHMQFFSRRIDIHNPFKLADFAASVTTADGEDLQLVMEEMNCELRLKKSLELITKELELSKVQQVIKEQVEAKISKNQRQYLLMEQLKVIKKELGMEKDDKEAMIQKFRERID…		40
KOG2044	MGVPAFYRWVLAKYPKCVVDCKEQNAVMIEGKRHYELLNITGPNPNELEVANLYIDMNGLIHPCAHPENGEQPKTEEEMYQRVMEYVDRLVAAVRPRRVLYLAIDGVAPRAKMNQQRARRFRSAKEAEERGEIEKEAIEYMKAMGHQVQEQDQSKNWDSNVITPGTKFMSKLSKYLRFYIRERINQNEAWKSIKVIFSDASVPGEGEHKLMSFIRLQRSQPGYDPNQHHVLHGLDADLIMLGLATHEVNFSILREEVLFGKQKYEKEKSNQQTILDANGTQDMRKKKRGEHGEHDADVIPTDQTPLQFLHIATLREYLEFEFLPLAQTLPFPYDFERVVDDFVFLCFFVGNDFLPHLPSLDIRDGALDFLILMYAKLLPTLNGYLTDAGEVNLSRVNAI…		41
KOG2067	MLHSNPFGKKRQNWRAIQSGYARFLSYTHNVTRQQWETVAPTPKRFVYSETESEANQLQAPTTEITTLKSGLRVISQETYGQAATIGLFVNAGSRDEDETTLGVSHMLEHLGFKTTRNRSHAQLLREIETIGALTTASSGREQIIYTIDLLRDNLDKGVELLADAILNINPTSDEFQSIKMIMDYQNQDMQENAPGLVQEAIHAAAYGPKSSLGRPVHCCDELIDSLTIEKVKAFQQRHFVPNKMVLAGSGIEHETLVELGEKYFGFVTDSGSISIHDRSQQSVYLGQVESISKPDSTFSYAALAFPIGGWHNEDLVPVCVLHTLLGGGDSFSAGGPGKGMYSRLYTSVLNRFHWVESAFAFSSIHNDVGLMGIYGAATPSHTSNLVAVLCNQLLHIAQ…		42
KOG2270	MLRVKYEVAPHQGVDKTAKRELDLQSISLTEKIVSDSVTNDPIPGPQSVKSNTSSFGLALCCAPTLKRIFFRTYYEVDTESPGISRFRTHSETPECGKSKHTGRDDRATSEQVLDPRTRMILFKLLNQPFLAELNGCLSTGKEANVYHARLVDGRESAIKIYKTSILVFKDREKYVTGEFRFRHGYCKRNPRKMVKVWAEKEMRNLRRLSSAGIDCPKPILLRSNVLVMDFIGGNGWPAPRLKDARLSLDEYRECYLSCVKIMRRMFQQCRLVHGDLSEYNLLYYRNCLFFIDVSQSVESDHPIAMNLLRQDCQNVTKYFTKQGISAMLIPELFDFVTNGALKGDEVDTYLQKKQDEIMSRPLTRLNADKVEEAVFMSSYIPRSLKDILHTEKEQIDYI…		43
KOG2509	MPSRKRIVFGAHTVQFALLNPQQSVRLLNMRLCGQRIQSFCHRASYSTVKPRLDYKKLTETLEEWVQNVRNRMCDANPERVVALYQHQRTLKTELNHLRARRNVFVQHVKSTKSQHVATTNDLSEEMQRNGKQLRETIICKEKKLEQVTSELELEAMNLPNDTHPNTPIGAEDASKLLVSYGQKPRFDFAVKDHSDLMHDLGLIDTISGAKVAGSKFIYLRNEAAMLEIALVQYTLQKLRHRGFEIVFPPDVAQSSLIEGCGFQPRGEATQIYSIADSDLCLTATSEITLAGMKTNEILPTNDLPLKYAAFSHCFRTEIGHGGRPTRGMYRIHQFSKVEMFAFCANVTQSEHFFQEMLTIQCEMYQELGLHFNVVEMATQELGAPAHRKLDILAWMPGR…		44
KOG2572	MLVLFETAAGHALFKVQDESKLAKVETITKQFETIDQANQLIKLKGFHAFKDTTQAVAAVADTLDAKIGKGLRKFLKKNISDGIKEKLAVSDKALGSMIKEKLGIPCVYDACVFELMRGIRTHMNSLITGLEIEDLKSMTLGLSHSLSRYKLKFSADKVDTMIIQAIGLLDELDKEINAYSMRVREWFGWHFPEMGKIVTDNLQYAKTVLKMGVRSEIKSLDFSDILGEDVEMALRDVCEISMGTDISEEDVFNIRALCDQVISLTEYRSQLFDYLKNRMNAIAPNLTVMVGELVGARLISHAGSLMNLAKHPASTVQILGAEKALFRALKTKHDTPKYGLIYHASLIGQTAPKFKGKISRVLAAKTSLAIRVDALGEGVEACIGFDNRAKVEARIRQL…		45
KOG2653	MVELSDVGLYGLAVMGQNFALNMASHGFSVSVCNRSPDKVDTTVERAKQEGDLPLVGFKDVGEFVRSLSVPRKVIILVMAGKPVDMTISIIAEHMEAGDIIVDGGNEWFPNSIRRAEELKTRGIMFVGMGISGGEEGARNGPSLMPGGPREAFDALEPILVKCAAQVDDGACTTYLGEVGSGNYVKMVHNGIEYGDMQLIAETYDILKIAGGLSNSELAQVFADWNKSELESFLIEITAKIFTKKDDMGGDGYLIDQVLDKTGMKGTGRWTVQEAAERSIAAPTMAAALDSRYLSARKEERVIASRTLNGPTSIPAVDKQQLIDDVRQALYASKICSYAQGLNLIREAGKQMGWDIDLGECARIWKGGCIIRAAFLDRIKAAYAKNASLFSLLVDPDFA…		46
KOG2670	MSALFTRQTALTASRLSSVRFGSTIQSIHAREILDSRGNPTVEVDLKLSDSDITHRASVPSGASTGIHEAVEMRDGGSRYLGKGVRNAVRNVNNVIMPKLKGMDPTKQREIDALLLQLDGTENKSKFGANAILGVSLAVAKAGAAAKHIPLFQHFANLIKNDRLVLPVPALNVINGGSHAGNKLAFQEFMIMPTGADSFSEAMTIGSEVYHHLRSVIKKKYGQDATNVGDEGGFAPSIQSNREGVELLMTAIEKAGYTGKIDIAMDVASSEFYTAEKQYDLDFKGGDSKDRTQLLSGEALGQLYQDLIKEFPIVSIEDPFDQDDWSNYTQLTAAIGRNVQIVGDDLLCTNPKRIKTALSKKACNALLLKVNQIGSVSESVDAVALAQENGWGVMTSHRS…		47
KOG2680	MSSKVRTQTDIKDITRIERIGTHSHIRGLGLDDSLEPRGVSQGMVGQKDARKAAGIVAKMIEEGNIAGRAILLAGRPGTGKTAIAMAIAHALGEDTPFTTIAGSEVFSLEMSKTEALTQAFRRSIGVRIMEETEIIEGEVVEIQVDTPTGGTGDKIGRLTLRTTEMETVYDLGAKMIDALTKEKVEAGDVVTISKETGKITKLGRSFTRSRDYDAMGPQTRFVQCPEGELQKRKEVVHVVSLHEIDVINSRSQGFLALFAGDTGEIKDEVREQIDQKVAEWREEGKATIVPGVLFIDEVHMLDIECFSWLNRALESDMAPVLIIATNRGITRIRGTNYKSPHGIPIDLLDRLMIIPTQSYSEDEMRKILTIRCEEEDVEMSEDAKDLLTRIAVETSLRY…		48
KOG2781	MSVRRNVRLRREYLYRKGLEGKEKVLYEHKQKLKEAIRSGRSIPTELRNVEQNLRHEMEFDDEKHEKPVDSIDDEYRNAGVFDPKIAITTSRDPSSRLKQFAQELRVIIPNAIRLNRGTHTIINLVESARSNEFSDLILVTETRGEPDGLVVCHLPFGPTAYFSLSNTVLRHDIEDRATISEAYPHLILNQFETVLGRRVANILKHLFPVPKPDSKRVITFANDHDFISFRHHTFRKQGRQVDLSECGPRFELQLYQIKLGTCDQKEAENEWVLRPYMNSAKNRNHL*		49
KOG2877	MVLSKKALAGIATYRYKPGTYTILDTSLTPFWTRCVSFFPIWMAPNLITLLGSCTLFLTTAIQLVYSPHFSETPPRWIPFTAAAGLFIYQTLDALDGKQARRTGSSSPLGQLFDHGCDAICTLFTAISAAATVQFGGGFGTFFLLSSLCTTFYLAQWEEYHTGIMTCGNGVIGVTEGQFLLIGVHLIAAVFGSELYAQPIFQSQKLGSVTFATALLVALVASNVLLVLGNIAHVLQNAQQIPSDELGHKQVSKLLACIQLIPVALVTILSWLWISGPNEAQYREFPLLFLGPIGILYVLLSTRMIVSHMCKIPFSSQLLVLLPAILVTLSGYAAQWSGSEEWIHPMMATISFGAFMLAIYMHYVYHVVMEICNHLGIQAFKIKARKE*		50
Blactu70289.1	MQIFVKTLTGKTITLDVEPSDTIDNVKQKIQDKEGIPPDQQRLIFAGKQLEDGRTLSDYNIQKESTLHLVLRLRGGAIEPTLAALAKKTNCERQICRICYARLPPRATNCRKKKCGHSNQLRIKKKLK	Bremia lactucae	1
Blactu70900.1	MKKASRLSSLRLLLFIALFCIALLSGSFCLAESTESQNELERDSSNPVVDDLKELTGGETFAFQAEVSRLMDILINSLYRTKEIFLRELISNASDALDKIRFLALSNNELLKEQRHLDIRINFDKDARTLTIRDTGVGMTKEDLIANLGTIAKSGTAKFVEAMQGGSDDSSLIGQFGVGFYSVYLVADRVRVVSKNNDDDQYIWESDANASFAIAKDPRGDTLGRGTEITLFLKSDASEILDQDKLKSLVGHYSDFITFPIYVNATYTESYEVDEEPADNEDDIEKNADTTSEDDEEKDTEATSEADEELEIMEETEESNSSKTRTETRTVWKWERVNEVKAIWTRSKDDIADEEYESFYRSLQKTDTTDPLTWIHFQAEGEIEFKSILYVPGQAPRDM…		2
Blactu66524.1	MLRLTVARSAAPAVGKRMFSAAAGSEVIGIDLGTTNSCVAVMEGKTARVIENSEGARTTPSVVAILDNDERLVGMPAKRQAVTNPENTFYAVKRLIGRKFDDKETQEVSKVVSYKIVKGNNGKDAWVEAKGKKYSPSQIGSMVLTKMKETADGFLGKPITQAVVTVPAYFNDSQRQATKDAGKIAGLDVLRIINEPTAAALAYGMDKADGKIIAVFDLGGGTFDVSILEISGGVFEVKSTNGDTLLGGEDFDEELLRYLVGEFKKETSIDLSNDNLAMQRLREAAEKAKRELDGLAQTDISLPFITADASGPKHLNMKITRATFEKLVGKLIERTMGPCKKCVKDAGVAKSEINEVILVGGMSRMPKVQATVEEFFGRKPSKGVNPDEVVAMGAAIQGG…		3
Blactu66524.1	MLRLTVARSAAPAVGKRMFSAAAGSEVIGIDLGTTNSCVAVMEGKTARVIENSEGARTTPSVVAILDNDERLVGMPAKRQAVTNPENTFYAVKRLIGRKFDDKETQEVSKVVSYKIVKGNNGKDAWVEAKGKKYSPSQIGSMVLTKMKETADGFLGKPITQAVVTVPAYFNDSQRQATKDAGKIAGLDVLRIINEPTAAALAYGMDKADGKIIAVFDLGGGTFDVSILEISGGVFEVKSTNGDTLLGGEDFDEELLRYLVGEFKKETSIDLSNDNLAMQRLREAAEKAKRELDGLAQTDISLPFITADASGPKHLNMKITRATFEKLVGKLIERTMGPCKKCVKDAGVAKSEINEVILVGGMSRMPKVQATVEEFFGRKPSKGVNPDEVVAMGAAIQGG…		4
Blactu65025.1	MTATVSGKDNSLYPIAILVDELKHEDVQLRLNSIRQIRIIAEALGPERTQNELLPFMNDSLDDEDEVLLVMAEELGDFMDEIGGPAHAYLLLKPLESLATVDEACVRDMAVRSICKVVEAMDSGHVAEHFIPVLRRLVTRDWFTSRIASCNLFQVGYAHVSADIQAELRGMFGQLCRDDTPMVRKAASAALGGFASVIDGPNASGEMLSLFLALATDRQDSVRIHMIDNAVALACRVSADALQTRVLPKIFEMARDSSWRVRWSVANRFPEICEALSVETINLTFCDSVVSLLEDNEAEVRTAATSKILGIAKHLQPVRIVEKLVPCFQRLSRDMSDHVRSALASVVMNIAPYLGKDFTIEHLLPLFLLLLNDQNSEVRLNVISNLEEGNAIIGIELLS…		5
Blactu64998.1	MFARKTFKALRSSFVPSNRGFAVLTTDTINPNILKAAYAVRGALVLRSIEYEKRLARGDRSLPFDKIIPCNIGNPQVLEQEPIEFHRQVLALVNVPGLVDQPEAQNLFPPDAIARAKFYISNIAGGTGAYGHSKGSAIVREEVARFLQRRDGHAADTEDIYLTDGASPAVQNSLQMLILYQENVYAQGKRFFSFKKVLRDMGKEYDNVELISFHSTSKGFTGECGRRGGYMELVNIHESVKDQFYKLMSVNLCSNIEGQLMVGMMTNPPQPGDASYKRYREQRDGTLQSLKRRAMKLVEAFNKLEGVTCNETEALQRALAETPRLLPQKKRRRAGSSAMQSAASPLKSPVSLMRPKSSRKSSEMKRTSYRAQEMKSDGYRRQNFGQKNILGTQSSMAIS…		6
Blactu65454.1	MADTTDHPETAASAVDVAAASDAALQEKLINEEYKIWKKNTPFLYDLVMTHALEWPSLTVQWLPSSHTSAGDDFSVHKLLLGTHTSGAEQNHLMVAEVRLPLEDTEIDARKYDEESQELGGFGGVSGKVDIKIRVNHDGEVNRARFMPSDELVVASKTPHAEVHVFDISKRPSQPEPNSSCDPDFRLLGHTKEGYGLCWDPHQPFHLISGSDDAIICEWDLGNTSKTVQPLRKYSGHSDVIEDVAWHMHNSKIFGSVGDDKKLLIWDMRSESYDKPATTVYAHTAEVNCLAFSPFSEYLVATGSADKHVNLWDMRNMKAKLHSFEGHNDEVYQIQWSPHNETILGSCSADRRMHVWDLSKIGDEQSPEDAEDGPPELLFIHGGHTSKISDFSWNLNDPW…		7
Blactu70290.1	MAEISIYPRAELDGHNGKAVTAIATTRENPNLLLTASRDKSLLVWQLSNDGEEYGFARRRLQGHAHYVEDVVISSDGQFALSGSWDGTLRLWDLNTGITTRRFVGHSKDVLSVAFSADNRQIVSSSRDKTVKLWNTLGECKYTITEDGHTEWVSCVRFSPSTANPLIVSCGWDKVVKIWNLSNCKLRTNLFGHEGYLNTVTVSPDGSICASGGKDGTANLWDLNEGKRLYSLVAGDVIHALIFSPNRYWLCAATTSGIKIWDLETKNVVHDLQPDLEEPKGKYAQPPHCISLAWSADGSVLFSGYTDGIVRVWAVGN		8
Blactu68396.1	MAEVEDRKPTENVDEEQTEQVQLSEGDIETNWDEVIETFDGMDLREDLLRGIYAYGFEKPSAIQQRAVKPILLGHDCIAQAQSGTGKTATFAVSILQKIDINLKETQALILAPTRELAQQIVKVVVAIGDYMSVQVHACVGGTAVRDDIRTLQQGVHIVVGTPGRVGDMINRRALRTDEVKMFVLDEADEMLSRGFKDQIYEVFRFLPEKVQVALFSATMPLDVLEVTHRFMREPIRILVKRDELTLEGIKQFFIAIDREEWKFDTLCDLYETLTITQAIIYCNTRRKVDWLTEKMQSKDFTVSAMHGDMEQRERDIIMREFRSGSSRVLITTDLLARGIDVQQVSLVINYDLPTNRENYIHRIGRSGRFGRKGVAINFLTHNDVRYLRDIEQFYNTQI…		9
Blactu68396.1	MAEVEDRKPTENVDEEQTEQVQLSEGDIETNWDEVIETFDGMDLREDLLRGIYAYGFEKPSAIQQRAVKPILLGHDCIAQAQSGTGKTATFAVSILQKIDINLKETQALILAPTRELAQQIVKVVVAIGDYMSVQVHACVGGTAVRDDIRTLQQGVHIVVGTPGRVGDMINRRALRTDEVKMFVLDEADEMLSRGFKDQIYEVFRFLPEKVQVALFSATMPLDVLEVTHRFMREPIRILVKRDELTLEGIKQFFIAIDREEWKFDTLCDLYETLTITQAIIYCNTRRKVDWLTEKMQSKDFTVSAMHGDMEQRERDIIMREFRSGSSRVLITTDLLARGIDVQQVSLVINYDLPTNRENYIHRIGRSGRFGRKGVAINFLTHNDVRYLRDIEQFYNTQI…		10
Blactu68529.1	MNLDDEILFEMLATQTIQKMAEPSSNPAPASADDNNESAIGFVGSKSFAELGVESSICEAIEAVGWTAPSKIQQEAIPHGLAGKDIIGLAETGSGKTGAFVIPILQNLLKSPQRLYALVLAPTRELAYQIGEQFEALGASIGLKCTCVVGGIDMMQQQVALARKPHIVVATPGRLVDHLENTKGFSLRTMKYLVLDEADRMLSMDFEEEINQIVQLMPTDRNTYLFSATMTSKVRKLQRASLKEPVKVEITHKFATPESLRQHYLFIPAKFKDCYLAYVLNEVAGQSVLIFASTCNGTQKVTLMLKNLGFQAICLHGQMPQPNRLAALNKFKAKARNVIVCTDVASRGLDIPSVDVVINYDIPTHGKDYIHRVGRTARAGRAGVAISFVTQYDVELYQR…		11
Blactu73461.1	MSNTFFGSLTQGVTFKNSKELQQVKQSIKASVSKAGIQKSSNVDALDFFGFDAVPKLTSNQMQSRKITVDITPDCDPNIKPRKVKGSKLRRKRKLSEGALEKQRLKDKERQQASQLLVPPKTKAAKSKKTRKSCHLQTEPIGSGEASQQLDVDDEKASESEDGDENVTLFKPHGENMDEKNTDAASLAKLKTKHSSKDCGASEKESIQQLRRQLGIRVSGESAPAPITSFADMRLNSSANSQLMQHVLLQNIERSEYKEPTPVQMQAIPCLLLQRDVLATAPTGSGKTAAFAIPILANLANGSATSTGIRSIVLAPTRDLAVQIRAEFVRMSVGKKQHITLLSKATAATIAFQTKNKVATTHDVLIATPLRLVHLIKEAKVDLSTAEMVCLDEADRLLE…		12
Blactu65337.1	MAQPEVLRSLLDGQRPFAECEFGLDLRLSKAVAKMRFVHATLVQVHCIPLALQGKDLLVRARTGSGKTAAFALPLLHKILQQKKDTPVCEPAVRALVLVPTKELVEQTRHYIMELMYYCQDTISLLALGGKSINVQQALLRDIPDILVSTPGRLVAHLEAGNLTLKNSVQTVVIDEADLVLSFGYGEDIRMIYNALPKACQTFCMSATLSPELEKLKRSVLHNPAVVKLEEGATDGKLQQFYLPVKSGDKDLLLYALLRLGVVSGKVIFFVNSTDAAYRLKLFFEQFVIKSAVLNAKLPHNSRQHIIEEFNRGLFDYLIATDDSVDRDENNDEDEDDEEEEEENKSTEDAVFDDGAEYDAASDLLDEEENKNDSKEYNITEVNGAVDVGEDEDEASENE…		13
Blactu72197.1	MSMVFDEYGRPFIIVRDQQQKERIKGVDAIKSNILAARTVSSLLRTSLGPRGMDKMMVSQDGDVTISNDGATILEQMHVEHRVAHLLVELSKSQDDEIGDGTTGVVVLAGALLEQAEKLLVHGLHPMRIADGFEEACEIACKHLEAIGDVIHFTKEDATPLVETAMTTLSSKIVNKYKLQMAQIAVNAVLKVANFDTRDVNFDLIKVEGKCGGTLSETALINGIVIDKDFSHPQMPKEVHDAKMCILTCPFEPPKPKTKHKLDITSVEAYEQLYEQEQAYFTTMIQQVKDSGANLVICQWGFDDEANHLLLQNQLPAVRWVGGVELELIAIATGGRIVPRFSELTPEKLGRAGTVREVAFGTTKERMLVIEDCASSDAITVLVRGGNKMIVEEAKRSLH…		14
Blactu68031.1	MAIPATIARPMGETLRGKQKEKDVRMSNIIAAKAIANAIRTSLGPRGMDKMIQQGSGEVIISNDGATILSQMQVYHPTAKMLVDLSKSQDIEAGDGTTSVCIIAGALLSACEDLLLKGIHPTNISEAFGLAAIKAEEILTKMAKPVELANREELINCVNTSLSSKVISEYTDRLSPIAVDAVLNVIDIATATNVDLNTVRVVKQLGGTIDDSELVEGLVFSKGFDKTAAAGAPTTIENAKIALIQFCLSAPKADMESNVVINDYAAMDRILREERKYILNLCKKVKKSGVNVLLIQKSILRDATNDLSLHFLAKMGIRVITDIERNDIEHIATTLGCLPVANIEYLTPDKLGTAGLVQEETVGGHKVVKMTEIVNPGKTMSILVRGSNKLVLEEAERSL…		15
Blactu70583.1	MQHAVLDPDSQVEKGENARMSSFVGAIAIADMVKTTLGPKGMDKILQSMGGPDKGISVTNDGATILRSVYVDNAAAKVLVDIAKTQDEEVGDGTTSVAVLCGELLREAEKLIDQRIHPQTIIDGWRIALTTANDALVNSAKDNSQDVDKFREDLMNIARTTLSSKLLTYEKDHFAKLAVDAVLRLQGSSNLDYIQIIKKAGGSLRDSYLDEGFILDKKIGVGQPKRVENAKILVANTSMDTDKIKIYGARVKVDSMDKVSAIEDAEKAKMKSKVEKIAGFGINCFVNRQLIYNYPEQIFTEKGIMAIEHADFDGIEHLAAVTGGEIASTFDHPDAVQLGECKLIEEIIIGEDRMLRFSGVKTGSACSVVLRGASTHLLDEAERSLHDALAVLTQTVKYS…		16
Blactu65143.1	MNRSLAQPPAFDLALHVKYVVGLKNKNEDFESCMMEHMRMSGLYWGVGAMALLNREADMEPAEIVGWVLQCEHPDGGFSGNVGHDRHLLYTLHALLVLAMLDALDRIKRDECANFVASLQQPDGSFAGDKWKEIDTKFTYCSLSALKILDKLELINVESAMAYIDTCRNFDGGYGNIPGCESHGGHIFTAVGALSLGFALDQYVDDELLGWWLCERQCDSGGLNGRPEKQADVCYSWWNISSLIMIGKLDWISKEKLIEFILACQDPEDGGIADRPGNVADVFHTFFGIAGLCLLGYFDREQKNHPEYRGIRQIHPSFAIPTDVVEKLQLSADMIMPEVHK		17
Blactu67585.1	MEESLYDEFGNYIGPELHSSEDESSSASESDPTSDHESEEAIKDAGRPMDALVLHNDEDNAIVLHEDKQYYPDADEVYGDAEVLVMEEDAQAIEQPLIEPVKIKTFSVLEQKIPRTTYSTHFLTSLMDHPQLIRHVAILGDLHHGKTLFTDLLVQQTHVDKWDPALEKRYTDTRKDEQDRKVSIKSTPVSLVLPTSKGKHFLLNILDCPGHVNFSDESTAALQVADGAVLVVDAIEGVMMNTERLVKAALRANVAIVVVLNKVDRLIIELKLPPADAYFKLLHTIEEINAIITANTLSTDETRRVSPELGNVCFASGQHGWSFTLESFASVYADTYPSIPPSTLATRLWGDKYYNPQTRTFTTKPPYAGALRSFVQFVLEPLYKLYTKVLNGDPKELSA…		18
Blactu73539.1	MADATHPKKLTKKELRILERQKATTEASAPSLTESYGDLPLVQSQERPLHDYKSIKDLNPELQGQSFWVRGYLQALRAKSKIAFVTLREQTATIQATLHESDIVSRPMIKYAAGVSKESVVDVFVTLRVPERPVLSTTQKDVELDVEKFFVVSKALSELPFQVEDAARPDAIVKAKGSGYVNVGIETRLNTRPLDLRTPANQCIMRIQAAVGHLFREFLVDRDFVEIHTPKLVGGASESGANCFTLKYFDQDAALAQSPQTYKQMACAVAGLERVFEIGPVFRAENSNTHRHMCEFVGLDLEMTIKEHYHEVLEVFSDLFIYIFDGLNQRYAKELSIINEQHPFEPLQYLKPSLIISFEEGVKMLKDAGADQDPEDDLSTENEKWLGRLVKEKYATDFY…		19
Blactu73688.1	MSFQALRKSLRSGRPAAHHAFIAVTRYTRSQAALNARQQLRSISVIVLQPKRVSCLHLPGRSLNRPFSSAADEVVPVPTMGDSISEGTVVEWLKAPGEFVKIDEVVVVIETDKVSVDVRAPSSGVLEAQLAQVDETVLVGSPLFSMKKQFTGNAPVAASMSKEQATSVVSPEENFETVNVPSMGDSISEGTVVAILKSVGDHVRADEAVLIVETDKVKITLERECAFFSVWSLKLFNNDKVSVDVKAPVSGKLVSVLAKLEDVVEVESPLFVIDKAFKATAESAKSEAPSKPTVSVAHPSPDAASEEVPIVSLKSSTTTSTAPAISSERTFGSYNRNEIRVQMSALKVRASQRLKDTQNSAAMLSTFQECDLGNLIALRDELGETFNKSHGVRLGIMSA…		20
Blactu66906.1	MSLLISNINNSPQLDKNEHQGCEYLDMVLTIFVIGASGDLAKKKTYPSLFALYTMGYLPKHVIIVGYARSAIGDSDFRSQIAPWIKPKTSEDEARKEAFLNKCIYRNGNYDSAEDVDKVSKEMESFEEVHGSNEANRLFYFAIPPTVFVPIGTSIKKAALTTRGWNRLIVEKPFGHDLSSFDKLSRDMSALYCEDEIYRIDHYLGKEMVQNLLVLRFGNTIFEPIWNRNYISSVTITFKEDIGTQGRGGYFDSFGIIRDVMQNHLLQVLSLVAMEAPVYAAGNDYSNYIRDEKVKVLNCIEPIKLENTVLGQYIGDQTLNEPGYLEDPTVPNDSSTPTFATAIMYVNNKRWAGVPFIMKAGKALNERKGEIRVQFRPPPGVEHMFPGIKIPVQELVLRL…		21
Blactu68746.1	MPFPVWAFRARSLPVNEMGLLFRGTCTTLTSASRLASRFGHERSVTMRFRSTQAARAIVLPSDLTNAHSWPKLQHLQLNASILGQLQTQIQSIGSGPSSPRDAFYIVDTTAVEGRYKLWHEYLPEVRPYYAVKCNPDPALIEGLSRLGVGFDCASQNEISSVLGSGVPASDIIYANPCKQGSHIAFAHANGVDMMTFDSQDELFKIYSINPCAKLVLRLYVDDSNSACRLGTKFGAMVHDVPDLLNYASSLNLDVVGVSFHVGSGCFDVQAYTDAVARARRVFDIGHSFGYRFDLLDIGGGFPGSESAPIRFEDCARELKKSLALNFPQGSGVTVISEPGRFFAAATHTLAVNVIGRKVAPNFEIPGKPPVLASAAAAEVPKYMYFVNDGLYASFNCMV…		22
Blactu65475.1	MAQFDAFRTKMQGAGLSTEAVKAFEYSYEALVSGETGMIAESSIKPADSIPYLENATDSIRESVKADPALLKETVVLKLNGGLGTSMGLDKAKSLLTVKGDDTFLDIMAKQIVELRIKHKFHVRFVMMNSFSTSADTLEYLQKYPEMVEDDTLELLQNKVPKVDAATMEPAVYAANPSKEWCPPGHGDLYASLAGSGKLKKLLADGVKYMFVSNSDNLGATLDLDLLTYFAQSDKPFLMECCERTESDKKGGHLAMRTTDGRLILRESAQCASEDEKEFQNITKHRYFNTNNLWIRLDKLQEELLKQDGVIRLPMIKNSKTVDPKDSSSTPVFQLETAMGAAIECFDGAGAVCVPRTRFAPVKKCDDLILLRSDAYVITEDYRPVIAPEREGVAPIVSL…		23
Blactu65512.1	MEEIGLPPLPSDEEPLVPVTIESKTDLYTKFKSLERHLEFLDIQEGYIKDEMKNLKRELIRAKEEVKRIQSVPLVIGQFLEMVDANYGIVGSTAGSNYYVRILSTLDRERLKPNSSVALHRHSHAVVDVLPPESDSSIQMMQMSERPDVSYSDIGGMDIQKQEVREAVELPLTHFDLYKQIGVDPPRGVLMYGPPGTGKTMLAKAVATATTAAFISVVGSEFVQKYLGEGPRMVRDVFRLAKENSPAIVFIDEVDAIATKRFDAQTGADREVQRILLELLNQMDGFDQATNVKVIMATNRADTLDPALLRPGRLDRKIEFPLPDRRQKRLIYQACTAKMNLGDEVDLEDYINRPEKISSADIASICQEAGLQAVRKNRYVVLPKDFDKGYKNAIKQAET…		24
Blactu68073.1	MTANVAMAAVDDSAGLTSYYEQKIEHLEMNTRDETQNLRRLQAQRNELNSKVRLLREELQLLQEPGSYVGEVVKQMGKSKVLVKVNPEGKYVVDVDKAIDISKCTPNTRVALRNDSYVLHKILPTKVDPLVSLMKVEKVPDSTYDMIGGLDKQIREIKEVIELPIKHPELFEALGVAQPKGVLLYGPPGTGKTLLARAVAHHTDCTFIRVSGAELVQKYIGEGSRMVRELFVMAREASPSIIFMDEIDSIGSSRMESGGGDSEVQRTMLELLNQLDGFEPAQNIKVIMATNRIDILDAALLRPGRIDRKIEFPNPTEGSRIDIMRIHSRKMNLLRGINLKTIAEKMPTSSGAECKAVCTEAGMFALRERRIHVTQEDFEMAVSKVMKKDSEQNMSINKL…		25
Blactu67597.1	MVLAELGSKLQDALAKMNRTTVVDDEVFNVLLKEICGALLESDVQVKLVRQLRDNVKLAVKLEDASSGMNRRRLIQKSIVDQLVQMLEPEAPPYKMKKGQSNVIMFVGLQGSGKTTSIAKLAYFYQRKGWKTCMVCADTFRAGAFDQLKQNSTKLRIPFYGSYTEADPVRIAEEGVAQFRAENYELILVDTSGRHKQEADLFAEMKEVSAAVQPDDVVFVMDSTIGQAVYDQARAFRDTVNVGSVIITKLDGHAKGGGALSAVAATGSPIIFYGTGEHFMDFESFNAASFVSRLMGMGDIRGLMEEVKTSGLFENQEELVEKFQKGVFTLRDMYKQFQSVMKMGPLGKVMSMIPGLPQGMNDMMNAGGGEEEASKRLRRFLYMMDSMTDAELDGIVPLS…		26
Blactu65712.1	MTQKIHELAQLPQTGVSLQYLLEFGTNISSQKLIQSARFLHAEMPVRYAHRIKNLENLPHGLSDMPSVKQVREWYVNSARELLTFSKVETTRDELAFRNLIESIKARHSGTLYTMAKGVHELKMELFKSFTEKDSATTKKELGKRYLRSQEFADLSDLHSFLDAFYMSRIGIRMLMSQHIALHEQEDGWVGCICESTSPAEIALAAIDTARHMCLRQYGDAPEVELHGHTDFSMPFVPSHLHHMLFEVIKNSMRAVVEFHGLDTDMPPIKIVIADGEDNEDVSIKISDEGGGIPRSSVSRIWSYLYTTADSEAFERLEAPNDFGGDSPLAGLGYGLPISRLFARYFGGDLQVISMEGYGTDAYLHLKRVGDASEPLP		27
Blactu65605.1	MALALATALYVIVASGIILLIVVGWAFLHGLSCVIPRAIRPSKGTELLRVGFLHPDLGIGGAENLVVNAAIALQQRGAHVTIFTAHHDINHCFEETRGDGPLAAHVCVYGDWLPRTILGKCYAFCAFLRVLFVTLCIASLHVNDVDVFVVDQVSITIPFLRALGKPVLFYGHFPDKLLCIRSDSPWKRLYRVPLDFLEEITTASSDSVVVNSKFTRSVFRKVFPRLRRTIMRILYPPVDVKAYSDTANADVQRDAGLFVSINRFERKKNVALAIEALAELRNKIGMDTFQHVKLVVAGGYDPLNAENKEHLVELQEVVGKYGLEAHVDFRTSVSNAMKLELLRKAQAVIYTPDQEHFGIVPVEAMACGTPVIAVNSGGPMESITDGEAGFLCKQTPKAF…		28
Blactu72279.1	MARETKEPRVKKERKGKKESRKKASDEKKAAEKAEALENMSNADRLAEDGIIATCSHNVRGVHKNFKDINVLNFSITYYGKVLMEECDISLNYGRRYGLIGRNGSGKSTFMNVLGARGIPIPDSIDIYHLKHEIEASDMTALEAVLSVDEERNKLQAEADQLSEKMTDELISEEDSESISDRLTDLYERLDDMDAATAEVRARQILSGLTFSDAMMSKKTKEFSGGWRMRIALARALFIQPTLLLLDEPTNHLDMEAVVWLEDYLSKWKKILLMISHSQEFMNEVCTNIIDLTNKKLEYYNGNYDTYVRTKAEKEENQMKRYHWEQDQIKHMKEYIAKFGHGSAKLARQAQSKEKTLAKMVREGLTEKVESEATGDFKFPNPEPLPPPVLMFQNVAFGY…		29
Blactu73845.1	MVLSAVFITDLKGKVIISRNYRGDIPMSASSKFTRYVQDKDDSEQRPVFTEDGFTFVYLKHNNLYLLTVTKVNSNVALMLMYLTRICQVFRDYFGELEEESIRDNFVIIFELLDETMDHGYPQTTEARILREYITQEGHRLEAAPRPPTALTNAVSWRSEGIKHRKNEIFLDVVEKLNLLVSSNGTVLHSEIIGAVKMKSFLSGMPELKLGLNDKALFEATGRSSSKGKAVEMEDIKFHQCVRLARFESDRTISFIPPDGEFDLMTYRLATHVKPLIWVEAVVEPHSRSRIEYMIKAKSQFKSRSIANNVEIVIPVPPDVDTPSFKCSIGSVTYVPDRDAIAWSIKQFNGSREYLMRAHFGLPSVDNHEATDDWKAPIQVKFEIPYFTVSGIQVRYLKI…		30
Blactu66991.1	MMSRLFLVRQPLVRAQSSAAAAASAYPSYVLNAPATEVTTLPSGLRVASEGSHGETATVGVWIGAGSRYENAENNGAAHFLEHMSFKGTSKRTQQQLELEIENMGGHLNAYTSREQTVYYAKVFKKDVPRAMDILSDILQNSKLDEAAIERERDVILREMEEVNKQQEEVVFDRLHETAFMENGLGRTILGPMKNIRNLQKSDLQDYIAAHYTAPRIVIAGAGAVDHIQLVELAQKSFGTLPTTPAVAPTLEPVRFVGSDVRVKDDSIPLAHVAIAFEGFSWTSEHSFPLLIMQTLLGSWDRTSGAGMNMSSKLGQVVAEKELAHSYMSFNTCYQDTGLFGVYAVADKYKLNDLTWYTMEALVRLVHKTTDEEVERAKTQLKANMLMQLDGTSPICEDI…		31
Blactu72421.1	MATQDTELQAPPSDGVSCLRFGARAQLLVASWDATLRVYEGTRQRSCIELVAPVLSCSYGQSDSEAFAGGLDCVFKHVDLNTRKITKLSTHAAAVRSVGFSSELGLAVSGGWDGAMRIFDVRNGGNAQVDEIKLPGKVFGMDVHGHLLAAVTSERQVVVFDLRNLAQPVVQKESPLKFQIRCIRLFPDLTGYGLGSIEGRVALEYFEDDPTCKRSYAFKCHRGKVDEQMLVYPVNCIAFHPTYGTFATGGCDGIVNLWDGANKKRITHLRQHPTSIAAMDFNHDGSVLAIAASYTYEQGEKDHPNDAIFLHAVQDSEVRPKKKIAS		32
Blactu67903.1	MVKRKKHDKDKYYNLAKQQGYRARSAFKLIQLNKKYDFLSTAKVCIDLCAAPGGWCQVAAKYMPASSIILGIDLLPIRPIRGVKTFQCDITSARCRQIIKQEMQSWQADVVLCDGAPNVGAEYSKDAYVQNELALIALKLAVDVMGRGGTFVSKVFRSQDYNALLWVFKQLFKKVSATKPLSSRNESAEIFVVCEQFLAPHSIDPKLFDPRYVFDQVDTQEKSITIFHPKFGDRKRHREESLVAVFHGLLALLVAHSNIKRFQCLHLILIPLFGGYDEGLGVTLTNECSVSQFIDAHDPIRLLTDTTSVKFLPEDDVYRDHANTSDEIVTCLSDLKVLGKGDFKSLLKWRSRMVKYKEELLKAEKVEEVNDEEKPVLKEPEREMTETEKDALVREELSQ…		33
Blactu73235.1	MMQRDIGVRTELKSSCALRPLQSSNSIRLRSKRSWCILINRSVSDWCTKTLLFTSKSLASGDVSAVELAQACIKQVENTRAYNMFVSTDFEKALQLAKASDKRRAAGQTLGLLDGIPIGIKDNFCMKNMPTTACSKILENFVAPYESTATQRLLKQGAVPLGKLNMDEFGMGSGTLYSIFGTTINPWSKNLGDDAVVAGGSSGGSAAAVVSGCCFATLGSDTGGSPAAYCGLVGLKPSYGRVSRHGMISYASSLDTPGIFAKSVGDAAVVLQAIAGPDHMDSTCITDAVPKNWCLDTVETAQRSQQVDLSGFRVGVPMEYFVEELPEDILRVWDEGISWLREAGAQVVSVSLPTTKACISAYYILACAEASSNLSRYDGVRYGYRAKRITLGHQTNQSD…		34
Blactu68247.1	MASATKKRVSYFYHPEEGHFYYGPGHPMKPHRMKLAHHLVVNYDLYRKMDIFEPHIASAEEIKTFHAPDYIDFLQRISPNNQKDLASELQKYNLGELTDCPVFDGIFDFCQIYSGGTLDAVSRLNHGQCDIAINWAGGLHHAKKSEGSGFCYVNDIVLGILELLKYHPRVLYIDIDVHHGDGVEEAFYVTDRVMTVSFHKYGDFFPGTGDIKDIGTKNGKYYAVNFPLLSGMNDASYESVFKPVIQKVMETFCPSAVVLQCGADSLTGDRLGCFNVTTRGHGECVKFVKSFGLPMLVLGGGGYTIRNVARAWAYETSILLDEEVSNNIPYNDYFEFYAPNFKLHLEPDPDLENANSREYLDECTQKIFENLSALTGAPSIQMSQAPPTHMLREEDEDAM…		35
Blactu73205.1	MSSTIASFANFLKQSKTHAVDNREVLIAGVLYKKPERNSLLWKKRYCVIYAGELQIVYFLSLDDFEKRAIRGKIPFSSVHPWDGKPNGFQFYTPADNCFRVYTDSAEDQQQWVAIMQQCLDNAPDKKDGEKVEYTRPVASSPITSPKGAAFRSKRSDSWREEDPDVLSMAVELEDLRSEVTTLKAELASYEQAEKRYGTEVVVAKTRRGSVLDDGTELNMEPREMERMRAIFNLFDVQGNGFISEDDLLDLHAKLGEPISNEDAREAISYMHSKSANGQIDFNSFMKWWNDDHAADNQTEAMRRYQAKFKFLKARIANPEVGNIETEAVGAFPSFEFRVNFYHASPTGVRQQISPWHDIPLYNPDGTVNFICEIPKWTRKKMEIATGEPFNPIKQDTKN…		36
Blactu65481.1	MTAKVSVKWGKQVFPDVEVDKTSNVSVFKAQLYALTFVPVERQKLMSKAWKGMLKDDMDLSKLEKLVDGAGVMLMGSAEVVQKPTEPIVFIEDMTVNDIAASGTVYPAGIVNLGNTCYMNATLQCLRPVKELREALKEHSGGVSADLASNFTTALRDMYGQLDGSLDSITPSMFVSILRRAYPQFAQQSPRSGGFMQQDSEEFLSTLFATLQQTLTRPAGGLKSLAPTSNMVDALFGFEMDETIECTESGMEAAVVKKEKALKLVCNITISTNHLSEGINIGLEGTIEKHSDVLGKNAVWKKTLRMNRLPKYLCVQFMRFYWKTTPESRDHTGVKCKMLRPISFPMTLDVYDFCSDELKASMKIYRDKNAEKILNELKDTVEKSNEDESKVEEEDTMDG…		37
Blactu66188.1	MSTPTDASPATGDPAAPISKNELKRRLKAEKAAVTKAEKAAKKAAEAASKPTKASATDDDELDPTAYFANREKTLGELEKQGFNPYPHKFHVSTSLPEFHALYGNSDAGSHLVDVVVSVAGRLHSKRISGTKLVFYDLRADGKKVQIMSDIGTYESAEAFAQIHSILRRGDIVGVKGHPGKSKKGELSIFPQQLVLLSPCMHMLPKTHAGLTLQQDTRYRQRYLDLIMNDDTRTIFQTRAKIINFIRRFLDQQQFLEVETPMMNMIVGGATAKPFVTYHNDLHMNLFMRVAPELYLKQLVIGGLDRVYEIGRQFRNEGIDLTHNPEFTSCEFYMAYADYNDLMTLTERLFSEMVKEITGGYTITIQKEAGEEPVTIDFTPPFKRVSMVSAVEEATGVSI…		38
Blactu72099.1	MVTTSVVKNRAPAPIQITAEQILLEANQRKDELAQPPRRRIADAAELAEYRMGKRKSFEDELRRQRHHVGTWMKYATWEESQEEFERARSVFERALDVDYKTPTIWLKYAEMEMRHKFVNHARNVWDRAVTLLPRVAQFWYKYAYMEEMLGNLNGARQVFERWMAWQPDDQAWYSYIKLEMRAKDIPRARSLYERYVKCHPGEKAFMKYAKWEEMSQKQFVLARKVYERALEELRSDEKTELLYLAFAHFEERCREIERARAVFKYALDTLPKEEARALYSAFITFEKQHGDKDRIEEVVIAKRRVLYEQQVAANALDYDTWHEYIKLEESEAATSQSFGRVREVYERAIANVPPFQEKKYWRRYIYLWIKYALFEELLADDDSGTSSERCKQVYQMCL…		39
Blactu71196.1	MATAALRRFAKAQPRLYTASFIRMHFQRAPVLCAHGVRANPFAFNSCHKLGAFYSTDGKEDGTDAEKPIDAKKDAESKSVEVVIENKLTPVGEGDNAPTYPHVLVMPALRRPFFPGIVLPMTITNQEVTRALMALKESGQKYVGVFLKKTSKDPLNPAGGEDLITNLSEIHRVGSLARIDTMLPLDANSVQVLMVSQRRIAIDDVRDEGPPLRVNISNLDNPSFDPENKLIRAYSNEIVATLREIVKLNPLFKDHMQYFSQRVDIHNPYKLADFAASVTSAYGEELQQVMEEMSCEARLQNALELIMKELELSKVQQTIKEQVEEKVSKNQRTYLLMEQLKAIKKELGMEKDDKEAMILKYRERLGQFAPDSIPASVNEVVEDELNKMSMLEKNSSEFN…		40
Blactu73507.1	MGVPAFYRWVQEKYPKCVVDCIESHAVVLEGERHFELTDTTGPNPNGFEADNLYIDMNGLIHPCAHPEQGDAPKTEEEMYRRVMAYVDRLVAAVRPRRVLYLAIDGVAPRAKMNQQRARRFRAAQEAEQRMEVEKEALEYMSALGHQVPAKQEKAWDSNVITPGTTFMAKLAKHLRFYIRDRVNNSVAWKRIKVILSDAGVPGEGEHKLMEYVRVQRSQPEYDPNQHHVLHGLDADLIMLGLATHEVHFSILREEVLFGKQKYERERQKEQQMVLDANGTALKRKRGEDFEEHASELIASDLKPLQYLHIATLREYLQLEFAPLSTVLPFVYDFERIVDDFVFLCFFVGNDFLPHLPSLDIRDGALDFLILIYAKLLPAMGGYLTEGGHVNLSRVDVIL…		41
Blactu66991.1	MMSRLFLVRQPLVRAQSSAAAAASAYPSYVLNAPATEVTTLPSGLRVASEGSHGETATVGVWIGAGSRYENAENNGAAHFLEHMSFKGTSKRTQQQLELEIENMGGHLNAYTSREQTVYYAKVFKKDVPRAMDILSDILQNSKLDEAAIERERDVILREMEEVNKQQEEVVFDRLHETAFMENGLGRTILGPMKNIRNLQKSDLQDYIAAHYTAPRIVIAGAGAVDHIQLVELAQKSFGTLPTTPAVAPTLEPVRFVGSDVRVKDDSIPLAHVAIAFEGFSWTSEHSFPLLIMQTLLGSWDRTSGAGMNMSSKLGQVVAEKELAHSYMSFNTCYQDTGLFGVYAVADKYKLNDLTWYTMEALVRLVHKTTDEEVERAKTQLKANMLMQLDGTSPICEDI…		42
Blactu67868.1	MKGDDDFCLSKVAENQLMRSLRDEESGRTRHTGRDDRATTEQVLDPRTRMILYKMLNYGIVTEINGCLSTGKEANVYHARLPNGREGAIKVYKTSILVFKDREKYVSGEFRFRHGYSKSNPRKMVKLWAEKEMRNLRRLHDADINCPAPLLLRSHVLLMDFIGQDGWAAPRLKDAKISDSRYRECYISCIKMMRTMYQKCHLVHGDLSEYNILYYQTKLFFIDVSQSVEHEHPSANDFLRKDCRNIADFFRKTGALNPMTTQELFDFVTDPRIADEGVDDRLEAIQCLIADRPIERTNEEQVDEAVFMSTFIPRSLGEVLHSEREQLAYQEGTMEKSLVTAISRLEAERGVTPAPVMRGMRVMDLLNEEDEQDISSCEERDEKEAETPIDESSDSENDS…		43
Blactu70282.1	MPLLGRSAHALVRASCSHIAKAIATSCPSSSPSLSSVAVRSVATLKTDTLELCSNLHNHVKARLDYKKLVDNVDAAIANCQKRCSDGNPQLVADIYQRQATLRHSVNLLRAERNSHAKQLSLAVAKKDVESQAFQTLRLRGVELKERILQIETELDTVSSELEIEALKLPNETHPDVPIGNEHASRLVLTHGKKPLFTFKPKDHYDLATSLNLIDTQTAAKVAGSKFTYLCNEGAMMELALVHWTLNTLRARGFKVVFPPDVAHYKFVEGCGFQPRGDATQIYSIAHSDLCLTATSEITLAAAKSNEILSTSLLPLKYAGFSHCFRTEIGHGGRQTRGIYRIHQFSKVEMFAFCANEIQAQAFLEEMVDIQTTMYAELGLHFQLIDMATEDLGAPAYRK…		44
Blactu66638.1	MLVLFETAAGHALFKVQDEAKLSSAEDVYKHFATPEKAANMLKLKGFNAFKDTTEAVAAATEMVDGKMGKTLRKFLKKNVVDAGLKDKLAVSDKALGSLIKEKLSIACVNDTAINEVMRGIRANMETLITGLKDDDLKAMTLGLSHSLSRYKLKFSADKVDTMIVQAIGLLDELDKEINTYSMRVREWFGWHFPEMGKIVTDNLQYAKCVLKMGMRTQVKTLDFSDILSEDVEASLREVCEVSMGTDISDEDVTNISALCDQVISLTEYRAQLFDYLKNRMNAIAPNLTVMVGELVGARLIAHAGSLMNLAKHPASTVQILGAEKALFRALKTKHDTPKYGLIYHASLIGQTAPKHKGKISRVLAAKTSLAVRVDALGDSTEATIGFDNRAKVEARVRQ…		45
Blactu68236.1	MADLSDIGLFGLAVMGQNFALNMASHGFKVSVCNRSPDKVDATVQRAKDEGNLPLVGYKDMKDFVASLARPRKIIILVVAGKPVDMTIAALSEFMESGDILVDGGNEWFPNSVRRASELVPKGIHFVGMGVSGGEEGARNGPSLMPGGPKEAFDALEPIITKCAAQVDDGACTTYLGPIGSGNYVKMVHNGIEYGDMQLIAEAYDILKIAGGLTNEELANVFDDWNKSELESFLIEITAQIFAKKDDLTDEGYVLDKILDKTGMKGTGRWTVQEAAERSIAAPTITASLDARYLSARKDERVFASKILFGPSEIPAVDKQQLIDDVRQALYASKICSYAQGLNLIREAGVQMGWNVNLGECARIWKGGCIIRAKFLDRIKSAYTKDASLISLLVDPDFA…		46
Blactu65110.1	MVSIVSIKARQIFDSRGNPTIEVDLVTELGLYRAAVPSGASTGEFEALEMRDGGKDYMGKGVLTAVKNVNEIIGPALVGKDVTKQAEIDRFMVEELDGTQNEWGWCKKKLGANAILGVSLALCRAGAAAKKQPLWKHIADLAGNPTPCLPVPSFNIINGGSHAGNKLAMQEFMILPVGATSFTEAMKIGSEVYHNLMKVIKGRYGLDATAVGDEGGFAPNIQSNGEAVNLIQEAIKAAGYTSQVRLGMDVAASEFYTGAKDARYDLDFKNENGADSEKISADKLQEIYEGFIAKCANSSKLVSIEDPFDQDDWDSWVKFTSKVGKDVQIVGDDLTVTNPTRVQKAIELKACNALLLKVNQIGSITESIEAVTMAKKAGWAIMASHRSGETEDTFIADLA…		47
Blactu68226.1	MVGQTEARKAAGIVAKMIEEGNIAGRAILLAGKPGTGKTAIAMGIAQALGKDTPFTTIAGSEVFSLEMSKTEALTQAFRRSIGVRIMEETEMIEGEVVEIQVDTPTGGVGDKVGRLTLRTTEMETIYDLGAKMIDSLTKEKVEAGDVISINKELGKIAKLGRSFTRSRDYDAMGADTHFVQCPEGELQKRKEVVHVVSLHEIDVINSRSQGFLALFSGDTGEIKDEVREQIDTKVAEWREEGKATIVPGVLFIDEVHMLDIECFSWLNRALESNMAPVLIIATNRGITRIRGTNYKSPHGIPIDLLDRLMIISTKPYSESEMRKILMIRCEEEDVEMTEEAKDLLTRIAVETSLRYAIQMIITASLVCSKRKGTEVDIPDIKRVYSLFADVKRSTQFLI…		48
Blactu70829.1	MGAVNSVRKLTIDSIALLEQLEPNATELAAKHAVQRRVQQLLQQEWPTCRVLAFGSSESRLGFGGCDVDLGIYFEDVHVDAQGQFSPQERVTLLATACERLASAFQVQNFVRNARVPVIKLWDPERQVACDICVGGINVLLNTALLKYYGQVDLRVRPLVFAVKYWAKQRGINDSLNGTLSSYGYTLLLIFYLQSHYAEMQFPAILALFQNLQSQTKVSVLLQRLRSFPTMEMPFPFGTSEFNSVGALLAGFFDFFACRFNMEDEVVSVRTGRALSKTTKWSHPLSWRLSIEDPFELAHDVGRVIFHRKGQNLIRAEFKRANNLLIREHRLRDICEPDQSSWNNMSSCYICLCRDHITRDCGQLVIQRLKLGNPGSKARLLFSDCWYCGEYGHYKAECP…		49
Blactu73069.1	MLDKKALEGIAAYKYKAGSYTYLDDVLNQFWTYSVRFLPIWMAPNLVTMIGTGVTMLTTVIQLYYAPHFLETCPAWVYILSALGLFIYQTMDALDGKQARRTGASSPLGQLFDHGCDAVCTVFNVLSASATCQAGVGLRPYLALSSVSIAFYLAQWEEYHTGVMSCGNGYFGVTEGQLTLMAVHLAAALFGSEFWTAELPLQVLPITMTDVLVVALVASNVLLAYGNISNVLRAAPDAMPSDELGNKHISKQLALFQLIPIGILLALGSLWICGPDAENYANYPVLFLFPMGIGYVYFSTRMIISHMCKIPFTPQLRVIIPFGLVIVNAYGPAVGFFSQPLIPPIVASSTYVIFIVLVYLHFVTGVVKDICDFLDIFLFKLSPAKKETDKSK		50
Gsplend1336566.1	MQIFVKTLTGKTITLDVEPSDSIDNVKTKIQDKEGIPPDQQRLIFAGKQLEDGRTLSDYNIQKESTLHLVLRLRGGAIEPTLMALAIKTNVEKKICRVCYARLPPRATNCRKKKCGHSPQLRLKKKIKK	Globisporangium splendens	1
Gsplend1318236.1	MTKQRGSRLWLSLLLVVALALCHSSVHVGTNAEVSIETEGVVGRTPSLTVDELETVQANGEQFEFQAEVSRLMDILINSLYKTKEIFLRELISNASDALDKIRFLALSNDKLLGKVKDLDIRISFDKDAKTLTIRDSGVGMTKKDLVANLGTVAKSGTANFVEKMQRSGDASLIGQFGVGFYSVYLVADRVRVVSKNNDDDQYIWESDANASFTVAKDLRGNTLGRGTEITLFLKDDAKEFQDQDKLKGLVSRYSEFITFPIYVNTSSTETYEVEYEEAAEPEADADAEKSEESEKLEAKEEDATRAKKTKTETRTVWNWERVNEVKAIWTRPKEDISDDEYHSFYKSLKKDSQDPLTWIHFKAEGEIEFKSILYIPGKAPHDLYSRFENKNADIKLYV…		2
Gsplend1314637.1	MLRTASAVRTGSAAMASKRMFSAAAGSEVIGIDLGTTNSCVAVMEGKTPRVIENSEGARTTPSVVAILDNDERLVGMPAKRQAVTNPENTFYAVKRLIGRKFQDKETQEVSKVVSYKIVSGPNGKDAWVEAKGKKYSPSQIGSMVLTKMKETADGFLGKSVTQAVVTVPAYFNDSQRQATKDAGKIAGLDVLRIINEPTAAALAYGLDKADGKVIAVFDLGGGTFDVSILEISGGVFEVKSTNGDTLLGGEDFDEELLRYLVGEFKKETSIDLSSDNLAMQRLREAAEKAKRELDGLAQTDISLPFITADATGPKHLNMKITRAQFEKLVGHLIERTMTPCKKCVKDAGLDKKDINEVILVGGMSRMPKVQTSVEEFFGKKPSKGVNPDEVVAMGAAIQ…		3
Gsplend1314637.1	MLRTASAVRTGSAAMASKRMFSAAAGSEVIGIDLGTTNSCVAVMEGKTPRVIENSEGARTTPSVVAILDNDERLVGMPAKRQAVTNPENTFYAVKRLIGRKFQDKETQEVSKVVSYKIVSGPNGKDAWVEAKGKKYSPSQIGSMVLTKMKETADGFLGKSVTQAVVTVPAYFNDSQRQATKDAGKIAGLDVLRIINEPTAAALAYGLDKADGKVIAVFDLGGGTFDVSILEISGGVFEVKSTNGDTLLGGEDFDEELLRYLVGEFKKETSIDLSSDNLAMQRLREAAEKAKRELDGLAQTDISLPFITADATGPKHLNMKITRAQFEKLVGHLIERTMTPCKKCVKDAGLDKKDINEVILVGGMSRMPKVQTSVEEFFGKKPSKGVNPDEVVAMGAAIQ…		4
Gsplend1332037.1	MFAQLCRDDTPMVRKAAAAALGGFASVMDAESAHAELLPLFLALAQDRQDSVRIHTIENAVALAKLVPAEVLSNQILPTVFDTARDGSWRVRWSVANRFPEICEVVSAETVNSSMCDCFSALLEDSEAEVRTSATSKAVGVCKLFQPQRIVEKVVPSFQTLARDLSDHVRSALAAVVMKISPFLGRDLTIEHLLPLFLLVRLEQQPRLLNDSNSEVRLNVISNLEEGNTVIGIELLSQSLLPAIVHLAEDRQWRVRLAIIEYIPLLAAQLGQDYFEERLSDMCMSWLADNVYSIRGKNKFL		5
Gsplend1332082.1	MFSRPLARYTAALQQRSFAVLTRESINPKVLEAEYAVRGPLVLRSVEYTKRLKNGDKSLPFDKVIPCNIGNPLILKQEPVEFHRQVLALVNVPGLVDAPESKKLFQPDAIARAKFYLDNIPGGTGAYGHSKGSEVVRIEVANFLERRDGYPADPEDIFLTDGASPAVQNTLMALIRDGNDAILAPIPQYPLYSAAIALNGGTLTGYYLDESKTWASTVDELTRATNEARSQGKTVRAVAVINPGNPTGQCLTTENIEEIIKFAQKEDVVILADEVYQENVYAAGKEFVSFRKVLKDMGPAYNNVELISFHSTSKGFTGECGRRGGYMELVNISECAKDQFYKLMSVNLCSNIEGQLMVGLMTNPPKEGDASYPRYAEQRDTTLSSLKRRAVKLVKAFNE…		6
Gsplend1327024.1	MASTDPAVIDATDSAVGAAAATEQNAADATNAVFQEKLVNEEYKIWKKNTPFLYDLVMTHALEWPSLSVQWLPSCHTSAGDDYSVHKLLLGTHTSGSEQNHLMIAEVRLPLEDTEIDARKYDDETQELGGFGGVSGKVDIKIRINHDGEVNRARFMPQNEFIVATKTIHAEVHVFDISKRPSQPEENSGSEPDFRLLGHTKEGYGLCWDPHEPHHLISGSDDAVICEWDIRNAGKTVEPLHKYTGHSDVIEDVAWHMHHTKIFCSVGDDKKLLIWDMRSGKYNEPVTQVYAHTAEVNCVAFSPFSEYLLATGSADKIVNLWDMRNMKAKLHSFEGHNDEVYQIQWSPHNETILGSCSQDRRLHVWDLSKIGDEQTPEDAEDGPPELLFIHGGHTSKISD…		7
Gsplend1336366.1	MADTSIYLRGTLEGHNGKAVTAIATTRENPNLLLTASRDKTLVVWQLTHDGESYGYARRRLTGHSHFVEDVVISSDGQFALSGSWDGTLRLWDLNTGITTRRFVGHTKDVLSVAFSADNRQIVSGSRDKTIKLWNTLGECKYTITEEGHTEWVSCVRFSPSTANPLIVSAGWDKVVKIWNLANCKLRTNLFGHQGYLNTVTVSPDGSICASGGKDGTANLWDLNEGKRLYSLVAGDIIHALVFSPNRYWLCAATTSGIKIWDLESKIVVHELVPEDVEIPKGKYAQTAYPVSLAWSADGSVLFAGYTDGAVRVWAVGN		8
Gsplend1327340.1	MAREDGNARRRTRLVDEDDGDTVEFTTTKDIQVYSTFESMGLKEDLLRGIYSYGFEKPSAIQQRAIKPAIQGRDLIAQSQSGTGKTAVFSISILQTLDTSSNETQALVISPTRELAEQTQKVLLALGDFMNVQCHACIGGKSIGEDIRRLDYGVQVVSGTPGRIFDMIRRRNLRTRNIKMLVIDEADEMLNKGFKDQIYDIYRYLPPSTQVLLVSATLPQEVLNLTNKFMNEPVKVLVKRDELTLEGIKQFFVAVDKEEWKFDTLCDLYDTLTITQAVIFCNTKRKVDWLTSKMRDANFTVSSMHGDMPQKERDAIMQEFRSGGSRVLITTDVWGRGLDVQQVSLVICYDLPNNRELYIHRIGRSGRFGRKGVAINFVKEDDVRILRDIEQYYSTQIDE…		9
Gsplend1327340.1	MAREDGNARRRTRLVDEDDGDTVEFTTTKDIQVYSTFESMGLKEDLLRGIYSYGFEKPSAIQQRAIKPAIQGRDLIAQSQSGTGKTAVFSISILQTLDTSSNETQALVISPTRELAEQTQKVLLALGDFMNVQCHACIGGKSIGEDIRRLDYGVQVVSGTPGRIFDMIRRRNLRTRNIKMLVIDEADEMLNKGFKDQIYDIYRYLPPSTQVLLVSATLPQEVLNLTNKFMNEPVKVLVKRDELTLEGIKQFFVAVDKEEWKFDTLCDLYDTLTITQAVIFCNTKRKVDWLTSKMRDANFTVSSMHGDMPQKERDAIMQEFRSGGSRVLITTDVWGRGLDVQQVSLVICYDLPNNRELYIHRIGRSGRFGRKGVAINFVKEDDVRILRDIEQYYSTQIDE…		10
Gsplend1328675.1	MAKAAKEVEEKPVDSGAEEEDQGFSGDKTFEELGVDSAICESIQAIGWTKPSKIQQQTIPHGLAGRDIIGLAETGSGKTGAFVVPILQTLLKNPQRLYALVLAPTRELAYQISEQFEALGASIGLKCACVVGGIDMMSQQVALARKPHIVIATPGRLVDHLENTKGFSLRTMRYLVLDEADRMLSMDFEEEINQIVQLMPAERNTYLFSATMTSKVAKLQRASLKNPVKVEITHKFATPETLKQHYLFIPAKFKDCYLAYVLNEVAGQSVLIFASTCNGTQKVTLMLRNLGFQAICLHGQMTQPNRLGALNKFKAKSRNILVCTDVASRGLDIPSVDVVINYDIPTHGKDYIHRVGRTARAGRAGIAVSFVTQYDVELYQRIEHLLGKKLDAYPCEEDT…		11
Gsplend1329172.1	MDALSENCAALQDAQGAGGAAATTPLLQRKRRREEDDDSDAKVTSALSGERDSDAKRQNQGGDVVESDAALEQVSALPSGSFPFRSFAHCGWRAESMSNTNGVACVVPEQSQETTVTPDHSAQEAAPSLLRVAIIVPFRDSHPAQKRQAHLDKFVPHMTALLTKQKELSAFHIFIMEQSLDGRKFNRGKLLNAGFDIARNDYDVFIFHDVDLLPGDSDLFVGAFSNSSPRWGGEDDELYCRVLKKKLAIHSPLSGTIADLEEMKLEDKLETLRATKWKCTVKRELLKEHVRTWKRNGIKSLHYTYVDAVALNDFCTKITVDLGSNDHWSDARSSLDVNARPPQRDEETEETDNSSDQIRPLTFDSGAHTPENTRNMASSFFGALTQGAKFDTKRYQQQI…		12
Gsplend1328282.1	MADQQRLGKVSENLLDAKQSFASCDFGLDRRLTKAVAKMQFVYATLVQVHCIPLAMQGKDLLVRARTGSGKTAAFGLPLLHKILQQKQDQSSTDALQPSVKALVLVPTKELVEQTKRHMSELMYYCNDVVSLLALGGQSMNAQQALLRDVPDIIIATPGRLVAHLEAGNLKLKDSVQTLVIDEADLVLSFGYGEDIRTIFNHLPKACQNFCMSATLSPELEKLKKSVLHNPAVVKLEEGETDGKLQQYYLPVPQTDKELLLYALIKLGVIHGKVIFFVNTTEAAYRLKLFFEQFIIKSAVLNAELPHNSRQHIIEEYNRGLFDYLIATDDSVDRDVGEGSDDEEEEDDDVEEEGEDDEEDGEQPEDDEDAEVEADDDEDVEVEADSEAEDNEDEDDDNM…		13
Gsplend1313862.1	MSMVFDEYGRPFIILRDQEQKARVKGVEAIKSNILAARTVSSLLRTSLGPRGMDKMMVSQDGDVTISNDGATILEQMHVEHRVAHLLVELSQSQDNEIGDGTTGVVVLAGALLEQAEKLLAHGLHPMRIADGFEEACEIACKHLEKIGDVIHFTPEDPTPLVETAMTTLSSKIINKYKRQMAQIAVDAVCKVANFETRDVNFDLIKVEGKPGGTLEETALINGIVIDKDFSHPQMPKEVKDAKLCVLTCPFEPPKPKTKHKLEITSVEAYEKLYANEQEYFKTMIQQVKDSGANLVICQWGFDDEANHLLLQNQLPAVRWVGGVELELIAIATGARIVPRFSELSAEKLGRAGTVREVAFGTTKERMLVIEDCASSDAITVLVRGGNKMIVEEAKRSLH…		14
Gsplend1314967.1	MGLPGTCGANPQRSPHSRKIQTDEEEINSSSMATKTATIARPATGETLRGKQKEKDVRMSNIIAAKAIANAIRTSLGPRGMDKMIQQGNGEVIISNDGATILSQMQVYHPTAKMLVDLSKSQDIEAGDGTTSVCVMAGALLAACEDLLLKGIHPTHISEAFGLAAIKAEEILTEMARPVDLANREELINCVNTSLSSKVISEYADRLSPIAVDAVLKVIDIATATNVDLNTVKVVKQLGGTIDDSELITGLVFNKGFDKAASTEAPTTIENAKIALIQFCLSAPKSDMESNVVINDYAAMDRILREERKYILNLCKKVKKSGANVLLIQKSILRDATNDLSLHFLAKMGIRVITDIERNDIEHIATTLGCLPVANIDYLTPEKLGTAGLVQEETLGGHK…		15
Gsplend1328915.1	METADLVVDGTRTSGKDVREQNVTAAVAIANIVKSSLGPVGLDKMLVDDIGDVTITNDGATILKQLEVEHPAGKVLVELAGLQDQEVGDGTTSVVIIAAELLKRANELVKNKIHPTSIIAGYRLAMREAVKYIKENLSVPVDSIGRESLVNAAKTSMSSKILGPESEFFANLVVDAVTSVKVVEEGAKGKSKARYPVSSINILKAHGQSALETLLVDGFALNCTKASQQMPTYIKNAKIALLDFDLQRHRMQMGVSVIVNDPNELELIRQREIDITKEKIQKIIDAGANVILTTKGIDDLCLKYFVESGCMGVRRCKKEDLRRIAKATGGQVVLTLADLEGEETFDPATLGEAEQVSEERVGDGELIFIRGCKTRQSTTVVLRGANENMLDEMDRSLHD…		16
Gsplend1335301.1	MGDTTTQEASARDRTFDLELHVKYLIGLKNKKEDFESCMIEHMRLSGIYWGVGAMAILGREEEMNPEEVIAWILECEHPDGGFSGNVGHDRHLLYTLHALLILSMLNALDRIQKEKAATYIASLQQEDGSFGGDEWAEIDTKFTYCALSGLSILKKLDLVDVPKAMAYIDTCRNFDGGYGNIPGCESHGGHIWTAVGALSIGHAVTQYVDDELLGWWLCERQCDSGGLNGRPEKQADVCYSWWNIASLIILGKLDWISKEKLIQYILECQDLEDGGLADRPGNVADVFHTFFGICGLSMLGYFDREKAAHPEYAPIRHVHPVYALPVDTAEKLQLTAEIIAPKKLA		17
Gsplend1318694.1	MCRKDLQQDTKPSQIRFAWFHEPSSTPLPLPAHAHASEEKKAETATAMERVPREDRLVVPVGGLNLFRNRNAPFTAHSLRSEQCDLAKRQGGEPTRSFCVLLHLHQIKTFPPTITLAWICSAVTKEIKRKTGNARSTRVLHSFAPPLAAVRGWPPHVTRSPSKPPFPFLDTAPQEKRNLASRAPQPFLVVKGLQQQPCSEDCDDLTWYLALCMKRQVNFTVDQMREIMDYTKNIRNMSVIAHVDHGKSTLTDSLVSKAGIIAAKHAGEARFTDTRADEQERGITIKSTGISMFFEYDMDAGDLAASNKVAGVTAEAAAAEAAAEAAATEVTINKNSYLINLIDSPGHVDFSSEVTAALRVTDGALVVVDSIDGVCVQTETVLRQAITERVKPVLMLNKV…		18
Gsplend1315991.1	MADDAPKEKKLTKKELRILERQRAAAAAAEPKLNDSFGELPLIQSQGKTDKVYKFVSEINPELQGQSFWVRGNLQSVRAKSKIAFITIRQKMSSIQGILNESDVVPREMIKFSSGIPKESIVDVFVTVTLPAQEVTSTTQKNVELSVEKIFIVSKALPELPFQFEDAARPEALVKAEGSNYVDVLLDTRLNTRVLDLRTPANQAIMRIQSGVSQLFREFLQSRDFVEIHTPKLIGGASESGSSVFKLKYFDQEACLAQSPQLYKQMACACSGLERVYEIGPVFRAENSNTHRHMCEFTGLDFEMVIKEHYHEVLDVFSDLFIYIFDNLVARFSKELAAINEQFPFEPLKYHKPSLIISFEEGVNMLKAAGATQELEEDLSTENEKWLGRLVKEKYDSDF…		19
Gsplend1318798.1	MQSSTRTVLRQSARAAARATALRAFASRASVGASVLGARSLQNAAPLAVAALNNNTFAQVRSFSSAGAPVDVPVPSMGDSISEGTVVEWLKKPGDFVDVDEVVVVLETDKVSVDVRAPFAGTLAQHLAAIDDNVLVGAPLFQLVKGEGGAAAAAPVTAPTLEPVVSTPVAPTPAAPTPAGEPEIVNVPSMGDSISEGTIVHWAKSAGDAIAADEVVVVIETDKVSVDVRSPKGGVIQEVLAKVDEVVAIGAPLFKLLPGAAPAAAPAVAAPVAAEPVKVAPAAPASAPAATPKVAAPVAPAASTVNPLSFAPERNSRREKMSRMRLRTAERLKESQNTSASLTTFQEVDMTNIINLRKQYKDAFEAKHGAKLGFMSAFIKASASALLEVPGVNAMIDDA…		20
Gsplend1323374.1	MLGLLRQRFQSLRIKKEGGLDAKNPHSKSFAMELQGDERNALEYLEQSLTVFVIGASGDLAKKKTYPSLFDLYTAGYLPEHVIIVGYARSDKSEEDFRNQLSPFIKVKNNDAAIAAKKEAFLKKCIYRHGKYDSADDVSAVSHEMDLLEDETGKKEHNRLFYFAIPPSVFVPIGTSIKKAALSTRGWNRLIVEKPFGHDLDSFNELSRDMGALYGEDEIYRIDHYLGKEMVQNLLILRFANAIFEPIWNRNYISSVVITFKEDIGTQGRGGYFDSYGIIRDVMQNHLLQVLSLVAMEPPVLASGKDYSNYIRDEKVKVLNCIQPIALEDTVMGQYLGDAEKNEPGYLEDPTVPKGSVTPTFATVVMRVNNPRWDGVPFIMKAGKALDERKGEIRIQFKP…		21
Gsplend1330824.1	MSFLFRGTSRSRNLALFKNAARPSPRLASRFGHERCFASAASSDQCTIFTSDAVRNLDRTSRADLAKLQLTPSIFAQIQAQIEAGEQNAFYVVDTSAVEDRFKLWNEYLPQVRPYYAVKCNPDAHLIQSLARLGAGFDCASLAEINAVLAHGVTPSDIIYANPCKQPSHIAYAASQSVDMMTFDSQDELTKIHRINPHAKLVLRLYVDDTKAICRLGTKFGAMVHDVPAILSHAKSLNLDVIGVSFHVGSGCFSVSAYSDAVTRARKAFDIGQSLGFNFSLLDIGGGFPGTETGPISFEECAMELKSSLGQHFPESSGVRIISEPGRFFAASTHTLAVNVIGRKVAPTFDIPGTGPDAVAAETLENGESVPNYMYFVNDGLYGSFNCLVYDHPTIQPVV…		22
Gsplend1329760.1	MADQFTPYRAKMQAADLSEAAIKAFEYSYEALVSGESGMISEDSITPSDDIAYLEGKAGSIRESITADPSLLKETVVLKLNGGLGTSMGLDKAKSLLNVKGDDTFLDIMAKQITELRATYQSNVRFVLMNSFSTSADTLDYLSKYPELVEDPELELLQNKVPKVDAATFAPATHDKNPSKEWCPPGHGDLYPSLAGSGKLDKLLAQGVKYMFVSNSDNLGASLDLDLLTYFAQSDKPFLMECCERTENDKKGGHLATRKADNRLILRESAQCESEDEVHFQNIDKHRYFNTNNLWIRLDKLAEELKKQGGVIRLPMIKNSKTVDPKDGSSTPVFQLETAMGAAIECFDGAGAVCVPRTRFAPVKKCDDLLLLRSDAYVITEDQRPVLAPERNNVAPIVS…		23
Gsplend1329877.1	MEEIGLHVGDESLVPALIDNKADLYTKYKSLERHLEFLDIQEGYIKDEMKNLKRELIRAKEEVKRIQSVPLVIGQFLEMIDANYGIVGSTAGSNYYVRILSTLDRERLKPNSSVALHRHSHAVVDVLPPESDSSIQMMQMSERPDVSYSDIGGMDVQKQEVREAVELPLTHFDLYKQIGVDPPRGVLMYGPPGTGKTMLAKAVANATTASFIRVVGSEFVQKYLGEGPRMVRDVFRLAKENSPAIVFIDEVDAIATKRFDAQTGADREVQRILLELLNQMDGFDQATNVKVIMATNRADTLDPALLRPGRLDRKIEFPLPDRRQKRLIYQACTAKMNLGDEVDLEDYVNRPEKISSADIASICQEAGLQAVRKNRYVVLPKDFDKGYKNAIKRADKTFD…		24
Gsplend1334835.1	MTAATATAKSNANAGLTSYYQQKIEHLELTVRDKTQNLRRLQAQRNELNSKGVSSVYFAMFACRMRDISAVYGIATFRLLREELQLLQEPGSYVGEVVKQMGKTKVLVKVNPEGKYVVDVDKAIDITKCSPNTRVALRNDSYVLHKILPTKVDPLVSLMKVEKVPDSTYDMIGGLDKQIREIKEVIELPIKHPELFEALGVAQPKGVLLYGPPGTGKTLLARAVAHHTDCTFIRVSGAELVQKYIGEGSRMVRELFVMAREASPSIIFMDEIDSIGSSRMEGGGGDSEVQRTMLELLNQLDGFEPAQNIKVIMATNRIDILDAALLRPGRIDRKIEFPNPTEVSRIDIMRIHSRKMNLLRGINLKVIAEKMPTASGAECKAVCTEAGMFALRERRIHVT…		25
Gsplend1334392.1	MNRSTVVDDEVFNTILKEISSALLESDVQVKLVAELRNKVKLAVSLADDNSSGLNRRRLIQKSIVDQLIRMLEPETKPYKLKKGTSNVIMFVGLQGSGKTTSIAKFAHYYQRKGWKTCMVCADTFRAGAFDQLKQNSTKLRIPFYGSYTEADPVRIAEEGVRQFRAEHYELILVDTSGRHKQESDLFAEMQEVSAAVKPDDIVFVMDSSIGQAVYDQASAFRQTVDVGSVIITKLDGHAKGGGALSAVSATGSPIIFYGTGEHFADFEAFNAQSFVSRLMGMGDIRGLMEEVKTSGMLDNQEEMVEKFQKGEFTLRDMYKQFQSVMKMGPLSKVMSMIPGMAGMEQMLNMGGGEEENSKRLRRFLFMMDSMTDAELDGLVQLTPSRQTRVARGSGCQLY…		26
Gsplend1334895.1	MRAFRSSSFATSAAASAASSSLSNVSTESMKRIKALAQRPQTGVSLQDLLDFGTNCTPQKLIQSAKFLHYELPCRYAHRIKNLEDLPHGLSDMPSVKHVRNWYIHSVEELLAFPKVETFQDELRFRSLIESIKARHNGTLYTMAKGVHELKAELFKSFTAKTHGKNGKNIVRKDLGERYLRSQEFADLADLHSFLDAFYMSRIGIRMLMSQHIALHEEEEGWVGCICETTSPAEIALAAVDTARHMCIRQYGDAPEVELLGHTDFSMPFVPSHLHHMLFEVIKNSMRAVVEFHGVDNAMPPIKIVIADGEDNEDVSIKISDEGGGIPRSSIPRIWSYLYTTADSEAFERLEAPNDFGGDSPLAGLGYGLPISRLFARYFGGDLQVISMEGYGTDAYLHL…		27
Gsplend1328396.1	MGFLSILARLVLMAVSAPISMALYVCFAFAVGLVCSTKQKKKDDKKNDSPPPQLRVGFVHPDFGIGGAENLVVNAMLALQKKNVTVTMFTAHHDVAHCFEETRGDGPLARCVKVYGDWLPKTIFGKLYAACAWMRVMYVTLVIGFLYSAEIDAFFVDQVSISIPVLRYFGKPVLFYGHYPDKLLSIQSGSLLKRLYRWPLDFLEEISTAASDLVVVNSKFTRSVFEETFPRVKKQELGILYPPVDVSAFETFVASAPRNSTLFVSLNRFERKKNVALAIHALAELKTRVDSDVFASVKLIIAGGYDPNNTENMEHLKELQVEVAKYSLTDHVEFRTSVSDLMKKELLATAQAILYTPSKEHFGIVPVEAMTCGTPVIAVNSGGPLESIVDGETGFLCKS…		28
Gsplend1333510.1	MAPRVKKDRKEKKVSKKAAAEEKKKAETEAALNNMTLADRLAEEGIIATCSHNVRSVHKNFKDINVLNFSITYFGKVLMEECDISLNYGRRYGLIGRNGSGKSTFMNVLGARGIPIPESIDIYHLKHEIEASDMTALEAVLSVDEERGKIQAEVDELSEKMGDESMSEEESEAVSERLTDLYERLDEMDADTAELRARNILSGLTFSDEMMKKKTREFSGGWRMRIALARALFIQPTLLLLDEPTNHLDMEAVVWLEDYLSRWSKILLMISHSQEFMNEVCTNIIDLTGKKLVYYAGNYDTYVKTKAEKEENQMKKYNWEQDQIKHMKDYIARFGHGSAKLARQAQSKEKTLEKMVREGLTEKVVHEAIGDFKFPNPEPLPPPVLMFQGVAFGYPDSPL…		29
Gsplend1324039.1	MTYFRNADAGAATQPSQLASQITGAIDWRREGLKYKRNEVYLDVFESVNLLMSSNGTVLRNEVAGQVAMKTLLTGMAECKLGLNDKPTMLKGETPAKVAGQKRGTREIDDCTFHRCVRLGKFDADRTITFIPPDGEFELMKYRVTENINLPFKIMPAYQEQGTTRLSVTLKIAALFSPHLFATNLVIKIPTPPSTARAKINVPIGRAKHEPENHAIVWRIRKFQGKLERMLDAEIEMMKSTKEKAWSRPPIQIEFQVPMFTASGLHVRFLEVFEKSSYQTTKWVRYVTRAGQYQLRI		30
Gsplend1328421.1	MFSKVLRQPPLQAKGLLARAQSVAASVQNYPSYVLNAPATEVTTLPNGLRVASEGSHGETATIGVWIGAGSRYETAQNNGAAHFLEHMAFKGTTKRTQQQLELEIENMGGHLNAYTSREQTVYYAKVFKKDVPRAVDILSDILQNSKLDEAAIERERDVILREMEEVNKQQEEVIFDRLHETAFMGNGLGRTILGPIENIRNLKKADLEDYIATHYTAPRMVVAGAGAVDHSQLVDLAKNAFGGLPTEPKVAPTLEPVRFVGSDVRVKDDEQPLAHMAIAFEGFSWTSEHAFPLLIMQTLLGSWDRTSGAGINMSSKLGQVVAEKELAHSFMAFNTCYQDTGLFGVYAVADQYKLNDLTWYTMEALVRLVHKTTDEEVALAKTQLKANMLMQLDGSSPT…		31
Gsplend1335773.1	MTITSNFVLSWEYAVSQYSAKEEFVAYSETTVCTKREHAVAEVIGAIHNSGNKRAVEMASEMEILAPPSDGVSCMRFSQQGNKSHLLVASWDAGLRVYDGVRLRVKVDMEQPVLACCYGGSDVEAFAGGLECALKQVDLNTKQVAAVGQHDAAVRNVEYSKEYGLAVSGGWDGAVKVWDIRNGNNAKIHEAKHDGKVFGMDLRSHLLVVATSKREVGVYDLRNFNHPLEKKESPLKYQTRCVRVFPDLQGYAMGSIEGRVALEYFDDAPNADKKRSYAFKCHRGKVDDQVIIYPVNAISFHPTFGTFATGGCDGVVNLWDGDNKKRITHLRKFPTSISALDFNHDGSVLAIASSYTYEEGEKE		32
Gsplend1334768.1	MFRHAVLRSTAALRLPRASPALLLVPPAQQVRSLFGETKSLERLFENNKKWREGKKLLDPDYFDKTSKGQHPQYLWIGCSDSRVPAEEITGLAPGEMFVHRNVANMVVSNDVSSLAVVQYAVEHLKVKDIIVCGHYGCGGVRAAMANQSLGLLDNWLRNIRDVCRLHHDELLEIDDSEDRLNRMIELNTIEQCINIFKIGLVQRHQAKYGFPRIHGLVYNLKDGELKELDVDFKSYIKKYSSVYKLHSFNSAEPSSLRREQLQANMIKALSKSHEEESGLISVKYLKKAMLHEPLLFSETEVDRAISFAQSNTSDPKVVPIAKVVEYFNNRAPVNPTRLARRAPPAPPAGSFANSPVVGSNLLPASAAAAMVKRKKHDKDKYYNLARQQGYRARSAFKL…		33
Gsplend1315216.1	MMRQTLLRNARALGAHATFATRPHGHVHAASEWCRKSLLEASMALQEGRVTAVQLTQACIDQIDATSKLNMFVWTDSAKALELAKESDARRAAGRARGSLDGIPIGVKDLFCMENVPTTAASKILEGARFVAPYESTATAKLLEQGAIPLGKLNMDEFAMGSGTLYTKFGATINPWSSDLDEKAVVAGGSSGGSAAAVASGCCFAALGSDTGGSVRQCNETIESSMSSSDIDLSGVRVGIPHEYFVRELPEEILAVWDKGVEWLRAAAYYIIACAEASSNLSRYDGVRYGYRAKNIELEKQGDQSDALHDLYCRTRSEGFGEEVQRRILSGTFVLSAGAMSDYYERAVILRQKIRDDFQNAFKNQGIDVLMTPTTPSGPFAVHNKQVREDPVCMYLNDV…		34
Gsplend1326914.1	MTFAKSLLRPMCVTPLGSFLSTTQISSYTLASQHSVPFPISPPPERKEKTRGAMPKTRVSYFYHRTWLHVRIAGKYKETEGHPMKPHRLKLTHHLVVNYNLYRKMDIFEPHWASAEEMKAFHAAEYIDFLQRVNPDNQFQLRADVEKFGMGEETDNPVFDGLFNFCQISAGGSIDAATRLNHGLCDIAINWAGGLHHAKKSEGSGFCYVNDIVLGILELLKYHPRVLYIDIDAHHGDGVEEAFYVTDRVMTVSFHKYGDSFFPGTGDISDTGARTGKHYAVNFPLFSGINDESYTSVFKPVIQNVMDTFRPAAVVLQCGADSVVGDLLGPFNVTTKGRGECVRFVKSFGLPTLVLGGGGYTIRNVSRAWTHETSVLLDEEVSNNIPYNDYFEYYAPTFQ…		35
Gsplend1325597.1	MASFDAFLAQSQQPSGGAASAANILISGILFKKPETNSLLWKKRFCVIYKNSLQIVYFQNEADFASGTIRGKIPFATVHKWDGKPNGFQFYTPSNKCFRVYTETAEEQQQWLDVMQSIIDNSADKSEGTSVVYQRPIASSPSSSPRGGFTRMTRKDSWREEEEELDIQTMAIELSDVRSEVATLRAELASYVQTEKKYGTEIISEMRTRRGSVLDDGTQVNIEPREMERMRAIFELFDHQGNGYISEDDLIDLHAKLGEPISGEDAKEAIAYMHNESGRIDFNSFIKWWNDDHAAGNQTEAMKRYQAKFKFLKARIANPAIGNIETEAVGAFPSFEFRLNFYYTGKNGVREQISPWHDIPLYNANGTVNFICEIPKWTRKKMEIATGEPFNPIKQDTKN…		36
Gsplend1328403.1	MVSVSVKWGKQVFNDIPVDKGASVATLKAQLYALTFVPVERQKLMSKAWKGMLKDDADLAALDKLVDGMSIVLMGSAEVVEQPKEATVFIEDMTSKDVAAAGVVYPAGLTNLGNTCYMNATLQCLRPVKEFRDALKQQAGGVSADLANNFTTALRDMYGQLDGSIDSITPALFVTVLRRSYPQFAQQSPRGGGFMQQDSEEFLSTLFSTLQRSLTTPVVNFPALAPATNMIDALFGLEMNEKLECAESDLEPPIVKTEKALKLVCNITIETNHLAEGIKIGLEGVIEKNSDMLGRNAQWKKTLRINRLPKYLCVQFMRFYWKLTPESRDHTGVKCKMLRPIGFPQVLDVFEFCSDELKASMKIARDKNAEKILNEFKDTKKSDEAEEKKESEDTEMLSE…		37
Gsplend1336875.1	MNPPVEETVPAASAAEGDAPLSKNELKRRLKAEKAAQAKAEKAAQKAAQAVAAGPKKPSATAENEEELDPTAYFANREKMLVELEKEGINPYPHKFHVSTSLPEFHEKYGNTEAGSHLEGEVVSVAGRLHSKRSSGAKLVFYDLRADGAKIQVMSSLDTYENAEAFAKIHSILRRGDIVGVKGFPGKSKKGELSIFPQQIVLLSPCMHMLPKAHYGLKLQDTRFRQRYLDLILNDETRGVFQTRGKIINFIRRFLDDQSFLEVETPMMNMIVGGATAKPFVTYHNDLHMNLFMRVAPELYLKQLVIGGLDRVYEIGRQFRNEGIDLTHNPEFTSCEFYMAYADYNDLMTMTEKLFSEMVKEITGSYKITIQKEAGEEPVEIDFTPPFRRVKMVPAVEEA…		38
Gsplend1329294.1	MMKKSVVKNRAPAPIQITAEQILLEAHERKEEAVKATRRRITDSEELNEYRMSKRKAFEDEIRSQRHHMGTWMKYAQWEESQQEFTRARSIFERAIDIDYKTPTVWLKYAEMEMRHKFVNHARNVWDRAVTLLPRIAQFWYKYAFMEEMVGNLNGARRIFERWMEWQPDDQAWYSYIKLELRAKEIERARALYERYVACHPSEKSYMKFAKWEERQQHQLANARRVYERALEELRDDEKSEQIYIAFASFEERCRETERARAIYKYALDKLPKEDAPQLYSAFITFEKQHGDKNRIEEVVIAKRRVVYEQQVAANPLDYDSWLEYIKLEENEAVVKQSFGLVREVYERAIANVPPIAEKKFWRRYIYLWIKYALFEELLVAEESPERCRQVYKTCLSLI…		39
Gsplend1332915.1	MATAVFQRLGGGARRSQLFLAGNCVSSSGWLRSQLSSSGGGSFASASRLVFQSRGAFAFYSTGSGSGKDDEDGDKPYENVEDESTKANRSSRHNRKRRSGNGPKVEVVESAIARVGDGDNAPNYPNVLAIPAHRRPFFPGVVLPMTITNPEVTKALLALKESGQNYVGVFLKKPLVAGTGNSGSSDPLKNNGGSEDLIKDLSEIHHVGSFARIDNMLPFDSHSVQVLMVSQRRIVIDGVHDSGPPLRVNITPLENPEYDPKNQLIRAYSNEIVATLREIVKMNPLFKEHMQYFSQRIDIHNPYKLADFAASVTTADGEELQQVMEEMSCELRLKKALELITKELELSKVQQVIKEQVEEKVSKNQRNYLLMEQLKAIKKELGMEKDDKDAMITKYRERL…		40
Gsplend1320312.1	MGVPAFYRWIQEKYPKCVVDCVENRAVVLEGEHHYELMDTTGSNPNGFEVDNLYVDMNGLIHPCAHPEHGEAPKTEEEMYRRIMAYVDRLVAAVRPRRVLYLAIDGVAPRAKMNQQRARRFRAAQEAEQRMEVEKEALEYMKALGHNVPSKQEKAWDSNVITPGTKFMSKLAKYMRFYIRDRINNNPAWKSVKVIFSDAGVPGEGEHKLMQYIRVQRSQPGYDPNQHHVLHGLDADLIMLGLATHEVKFSILREEVLFGKQKYEREREKQKTVLDANGVPDHKRKRGDFGEHDGDLIPSDQKPLQFLHIATLREYLKIEFEPLSLVLPFEYDFERVIDDFVFLCFFVGNDFLPHLPSLDIRDGALDFLILIYAKLLPAMGGYLTDQGEVNLARVDVILA…		41
Gsplend1325894.1	MVLVNHALRRALARSLSTAALLPSSARSIARQSLQTRAFSHANNVPDHPDPKDILRPDIVSKSQLPLDQELPGLPKLKPASQLQAPQTEITVLASGLRVISQETYGQAATIGVFIDAGSRLEDDSNVGVTHLLEHLGFKSTKTRSHAELVREIETIGALTTSSCGREQIIYTIDLLRDNVVKGVELLADSVLNIDVTPDEIEGIKSIMRFQTEDLLENPQALLQEYVHAAAYGPNASLGRPLQCPLDKIDSLTLDKVQAFRDKHFVAEKMVLAGSGVDHQSLVQLAEKFFSQIPKGGEASKAPLEPVVYTGGIQTIENPESMFSYAALAFPTGGWHHEDLVPVCVLHTLLGGGDSFSAGGPGKGMYSRLYTSVLNRFYWVESAFAFSSIHADAGLLGIY…		42
Gsplend1318621.1	MKSEDDFTLSKRAENQLNRTLRNEESGRIKHTGRDDRATTEQVLDPRTRMILYKMLNQGVVTEINGCLSTGKEANVYHARLPDGREGAIKVYKTSILVFKDREKYVSGEFRFRHGYSKGNPRKMVKLWAEKEMRNLRRLREAGIYCPNPMMLRSHVLLMDFIGRDGYAAPKLRDANLSETRYRECYMYCVKMMRTMYQKCKLVHGDLSEYNILYYQQQLYFIDVSQSVEHEHPSAADFLRKDCKNVTDYFTKYGGLNPMNTQELFDFVTDPNLRDEDVDDHLDAIQEMIANRPVGMSNEQQVDEAVFMNTFIPRSLGEVLHSEREQMAYIEGRMEKSLISAISRLEVDTLPPGARLMDMLDVEGLDENADESSDGEDDEDDQSDNEDKDSDDGEVQSGS…		43
Gsplend1327790.1	MVVIARSLALARASNARLLRAAAALVQRGAFRGQRSILTTAQVEDEPDASAHVHGHIQARLDYKKLAANLDDAIANVQKRFSDANPAMVVDLYHQQAKLRHEVNLLRAERNVNAKQLGMAKGSGLSDEEFAALRVRGQEIKKEIAACEDELADVQVRLEVEALKIPNDTHPDVPVGEEADSKIIALGGEKRQFDFAPKDHYDLATNLQLIDTQTAAKVSGSKFVYLCNEGAMLELALVHWTLSKLRARGFTVLFPPDVAHYKMVEGCGFQPRGEATQIYSIANSDLCLAATSEITLAGMKSNEILSTSSLPLKYAGFSHCFRTEIGHGGRMTRGIYRIHQFSKVEMFGFTANMEQSQAFFNEMVEIQTQMYNELGIHYQIVDMATGDLGAPAYRKFDIL…		44
Gsplend1324541.1	MVKDFVLSLCRHGPAVSLSMHADNAKELIAKRLLTVAPSHRRVSSAAMLLLLCCRGCSWQCSVSERTPASIVMAAFSRSVAVMRKAAAICIGMISPTSNHHRAVSCAAVTNANGVNQFVLFESASGYALFEVVEHEEVGVLLDEVQQSVTDLAKFGRIVKLKAFQPFTSAENALENINNISEGILGEDLKNFLEMNLPKVKSGKKAKFTLGIQDKNLSQAISDELKAPCNSNETTLEILRGVRFHFSKFVKELDNGNLGKAQLGLGHSYSRAKVKFNVNRADNMIIQSIALLDQMDKDINTFAMRVREWYSWHFPELVKIVNDNYVYARLASFIKNRSTLTEDKLDGLKSIVLDEEKAQQILNASRSSMGMDMSEIDMINVDNFTTRLIKLAEYRRQLH…		45
Gsplend1327975.1	MAQLSDVGLYGLAVMGQNFALNMASHGFRVSVCNRSPDKVDATVERAKNEGDLPLVGYKDIGEFVRSLSTPRKVVILVVAGKPVDATIAALAEHMEPGDIIADGGNEWFPNSVRRAEELKPKGILFVGMGISGGEEGARTGPSLMPGGPREAFDALEPILVKCAAQVDTGACTTYLGPIGSGNYVKMVHNGIEYGDMQLIAEAYDILKIAGGLTNAELAQVFADWNKGDLESFLIEITAAIFAKKDDLEADGYLVDKILDQTGMKGTGRWTVQEAAERSIAAPTITASLDSRYLSARKEERVYASKILSGPSEIPAVDKQQLIDDVRQALYASKICSYAQGLNLIREAGVQMGWNVNLGECARIWKGGCIIRAAFLDRIKAAYDKDSELISLLVDPDFA…		46
Gsplend1318971.1	MPIQSIKARQIIDSRGNPTVEVDLTTEHGLFRAAVPSGASTGEFEALELRDGGKAYLGKGVLQAVKNVNEVIAPTLIGKDETQQSELDKYMVETLDGTKNEWGWCKKKLGANAILAVSLAVCKAGAAARKVPLWQHIADLAGNPSPCLPVPSFNIINGGSHAGNKLAMQEFMVLPVGATSFSEAMQIGCEVYHNLKKVIKGRYGLDATAVGDEGGFAPNILENREAIDLIEEAIKLSGYTDKVRLGMDVAASEFYTGKDDARYNLDFKNPNAADSDKIPADKLIELYESFIAKCKESSPIVSIEDPFDQDDWASWVKFTDKVGKDVQIVGDDLTVTNPTRVQKAIDLKACNALLLKVNQIGSITESIEAVTMAKKAGWAIMTSHRSGETEDSFIADLAV…		47
Gsplend1331511.1	MATTDVLIERCLEEIASTVLDAGEPISYRTLGVSSQVTADVSRDALQRFVAKHEGSVGAIDVVVQQHVASSSKKKEQKMDPRARVIRIGSFPSTDGAGTVLSKQIYSVYKKKDNVVDDDESTNPVAIACWSQERSLRNGIFQKVARQAPLSRAVKCFYESGIKCAEATTRTEFGGDQGEESVSVFDSLKPLKKPASTSSATATSSQTTASASFFRTPAAATSKPKPAPATSSAPASKQPETKRVDAKSMSNVFTIDSDDDDDEDGSDADAPVFVKKSSGSTSNPRAKRVISDDEDEDEDEDESQTPAPVIRKKKEEPAATANGSKNSRNVKRKLTTPPEETSYAADSDPESSKSKKRAKSIDDEDGDAEVAVSTKRRVEVTKTRINEQGYMVTEKTYEE…		48
Gsplend1330263.1	MSVRRNVRLRREYLYRKGLEGKERALYEHKQQLKESIRSGKSIPTELRGQEKSLRHEMEYDDVVHEKPLNHIDDEYKNAGMFDPKIAITTSRDPSSRLKQFAQEIRLIFPNAIRLNRGAHTVGDLVESARSHDYTDLVIVTETRGEPDGLVVSHLPYGPTAYFSLSNTVLRHDIEDRATISEAYPHIILNQFETALGKRVSNILKHLFPVPKSDSKRVITFSNDNDFISFRHHVFKKTGREVELQECGPRFELQLYQVKLGTCDQKEAENEWVLRPYMNSAKKRRVL		49
Gsplend1316001.1	MAPPTMLLSPELTLSSSTSNFPRALVKVRTPRHTVRLALSLELRIQRQDAPEERRATKMLGKKALEGIAAYKYKSGSYTVIDNLLNDYFWNPAVEFLPIWMAPNLVTMLGTCIMMFTTMVQLAYSPHVSEEAPTWVYWLSALGLFVYQTLDALDGKQARRTGSSSPLGQLFDHGCDALSTIFNVLSALATVQIGAGIRAYITLSSVSTTFYLAQWEEYHTGVMSCGNGFYGVTEGQLTLVAIHIVTALFGPAMWTASLPLVPFTLADVLAVALVASNVILAYSNVTNVLNAPADAIPRAELGNKHVSKPLAISQLIPIAILLVLGSLWVSGPNSDDYAAYPVVFLFAIGIGYVLFSTRMITSHMCKIPFSPQLRVIIPFGAVVFNGYAPVLGLLPGPII…		50
KOG0003	MQIFVKTLTGKTITLDVEPSDSIDNVKQKIQDKEGIPPDQQRLIFAGKQLEDGRTLSDYNIQKESTLHLVLRLRGGMQIFVKTLTGKTITLDVEPSDSIDNVKQKIQDKEGIPPDQQRLIFAGKQLEDGRTLSDYNIQKESTLHLVLRLRGGN*	Hyaloperonospora arabidopsis	1
KOG0019	MSTTEAETFAFSADINQLLSLIINTFYSNKDIFLRELISNASDALDKIRYSSLTDASVLDTDKNLEIKVIPDKANGTLTIQDSGIGMTKADLINNLGTIAKSGTKAFMEALAAGADISMIGQFGVGFYSAYLVADKVVVHSKHNDDEQYVWESAAGGSFTVTPDTSEPILRGTRIVLKLKEDMLEYLEERKLKDLVKKHSEFIGFPIKLYVEKTEEKEVTDDEEEEDEKEGDEDKPKVEEVEDEEEGEKKKKTKKIKEVTHDWNHLNSQKPIWMRKPEDVTHEEYASFYKSLTNDWEEHAAVKHFSVEGQLEFKACLFTPKRAPFDMFEGGAKKKLNNIKLYVRRVFIMDNCEDLMPEYLSFVKGVVDSEDLPLNISRETLQQNKILRVIKKNLIKKCL…		2
KOG0100	MNLAKICFLAAAALANAAVSGEDTKGPRGPVIGIDLGTTYSCVGIYKDQKVEIIANDQGNRITPSYVAWDSNDERLIGDGAKNQATINPEKTLFDVKRLIGRKYTDKSVQSDKKLLPYELVNKDGKPFIQVQVKGETRQFAPEEVSAMVLTKMKHIAEGYIGREVFDAVVTVPAYFNDAQRQATKDAGTIAGLTVQRIINEPTAAAIAYGIDKKAQGEKNVLVFDLGGGTFDVTLLAIDGGVFEVLATNGDTHLGGEDFDQRIMQYFIKKWKKDKNIDVASDKRALQKLRREAERVKRALSAQAQARLEIESLLEGEDFTESLSRARFEKLNDDLFKKTLGPVEKVMKDAGLKKSEVDEIVLVGGSTRIPKVQQLIKDYFNGKEPSRGVNPDEAVAYGA…		3
KOG0102	MLRLVAARPVAPAATKRLFSAAAGSEVIGIDLGTTNSCVAVMEGKTARVIENSEGARTTPSVVAILDNDERLVGMPAKRQAVTNSENTFYAVKRLIGRKFDDKETQEVAKVVSYKIVKGTNGKDAWVEAKGKKYSPSQIGSMVLTKMKETADGFLGKPVTQAVVTVPAYFNDSQRQATKDAGKIAGLDVLRIINEPTAAALAYGMDKADGKVIAVYDLGGGTFDVSILEISGGVFEVKSTNGDTLLGGEDFDEELLRYLVKKAKRELDGLAQTDISLPFITADASGPKHLNMKITRSTFEKLVGKLIERTMGPCKKCVKDAGLEKSEINEVILVGGMSRMPKVQTTVEAFFGKKPSKGVNPDEVVAMGAAIQGGVLRGDVKDILLLDVTPLSLGIETLG…		4
KOG0211	MAAAVAEDNSLYPIAILVDELKHEDVQLRLNSIRQIRIIAEALGHERTQNELLPFMNDSLDDEDEVLLVMAEELGDFVDLVGGPAHAYLLLKPLESLATVDEASVRNMAVRSICKVVEASEAEHVAEHFVPVLRRLVTRDWFTSRIASCSLFQVGYSRLSTEMQAEMRGMFGQLCRDDTPMVRKAASAALGGFASVMDSHSASSEMLPLFLTLATDRQDSVRIHTIDNAVALARLVPSDVLPTQVLPTIFETARDASWRVRWSVANRFPEICDALTAETINSTFCDAFVSLLEDNEAEVRTAATSKILGVARLLQPQRIVDKIVPCFQRLARDMSDHVRSALASVVMKVAPSLGRDLTIEHLLPLFLLLLNDQNSEVRLNVISNLEEGNTVRLLCMHSQ…		5
KOG0258	MSVVACRTRFQQSAPRHILLTSFFKLPVAPQAPSSSIHSRPMLARQALKQLRSSSSVPTTRSFAVLTVDTINPNIVKAEYAVRGALVLRSNEYVSQLARGDTSLPFDKVIPCNIGNPQVLKQEPIEFHRQVLALVNVPGLVNKPEAQKLFQPDAIARAKFYIDNIAGGTGAYGHSKGSAVVREEIARFLQRRDGHSADPEDIYLTDGASPAVQNSLLALIRNENDAILAPIPQYPLYSAAIAINGGTLVGYYLDESNTWGLDVKELARAVKEARDAGKIVRAMAVINPGNPTGQCLALENIEAIIKFCKQENILIMADEVYQENVYAEGKKFLSFKKVLRDMGSAYDDVELISFHSTSKGFTGECGRRGGYMELVNIDAGVKEQFYKLMSVNLCSNIEG…		6
KOG0264	MTATVASATDVAMQEKMINEEYKIWKKNTPFLYDLVMTHALEWPSLSVQWLPNSHTSAGDDFSVHKLLLGTHTSGAEQNHLMVAEVRLPLEDTEIDARKYDEESQELGGFGGVSGKVDIKILINHDGEVNRARFMPSDELIVATKTPHAEVHVFDISKRPSQPEENSGSDPDFRLLGHTKEGYGLCWDPHQPFHLISGSDDAIICEWDIRGAGKTVQPLHKYRGHSDVIEDVAWHMHHAKIFGSVGDDKKLLIWDMRLESYDKPATTVYAHTAEANCLAFSPFSEYLVATGSADKHVNLWDMRNMKAKLHSFEGHNDEVYQIQWSPHNETILGSCSADRRMHVWDLSKIGDEQSPEDAEDGPPELLFIHGGHTSKISDFSWNPNDPWVVASVAEDNVLQ…		7
KOG0279	MADTNIYMRAELDGHNGKAVTAIATTRENPNLLLTASRDKSLLVWQLSNDGEEYGFARRRLQGHSHYVEDVVISSDGQFALSGSWDGTLRLWDLNTGITTRRFVGHTKDVLSVAFSADNRQIVSGSRDKTVKLWNTLGECKYTITEDGHTEWVSCVRFSPSTANPLIVSCGWDKVVKIWNLSNCKLRTNLFGHTGYLNTVTVSPDGSICASGGKDGTANLWDLNEGKRLYSLVAGDVIHALVFSPNRYWLCAATTSGIKIWDLETKNVVHDLQPDIEEPKGKYAQPPHCISLAWSADGSVLFSGYTDGMVRVWAVGN*		8
KOG0327	MADVEDRKPTENAEEGAPDEQVQLEEGDIETNWDEVIETFDGMELREDLLRGIYAYGFEKPSAIQQRAVKPILLGHDCIAQAQSGTGKTATFAVSILQKINISLKETQALILAPTRELAQQIVKVVVALGDYMTVQVHACVGGTAVRDDIRTLQQGVHIVVGTPGRVGDMINRRALRTDEVKMFVLDEADEMLSRGFKDQIYEVFRFLPEKVQVALFSATMPLDVLEVTHRFMREPIRILVKRDELTLEGIKQFFIAIDREEWKFDTLCDLYETLTITQAIIYCNTRRKVDWLTEKMQSKDFTVSAMHGDMEQRERDIIMREFRSGSSRVLITTDLLARGIDVQQVSLVINYDLPTNRENYIHRIGRSGRFGRKGVAINFLTHNDVRYLRDIEQFYNTQ…		9
KOG0328	MADVEDRKPTENAEEGAPDEQVQLEEGDIETNWDEVIETFDGMELREDLLRGIYAYGFEKPSAIQQRAVKPILLGHDCIAQAQSGTGKTATFAVSILQKINISLKETQALILAPTRELAQQIVKVVVALGDYMTVQVHACVGGTAVRDDIRTLQQGVHIVVGTPGRVGDMINRRALRTDEVKMFVLDEADEMLSRGFKDQIYEVFRFLPEKVQVALFSATMPLDVLEVTHRFMREPIRILVKRDELTLEGIKQFFIAIDREEWKFDTLCDLYETLTITQAIIYCNTRRKVDWLTEKMQSKDFTVSAMHGDMEQRERDIIMREFRSGSSRVLITTDLLARGIDVQQVSLVINYDLPTNRENYIHRIGRSGRFGRKGVAINFLTHNDVRYLRDIEQFYNTQ…		10
KOG0330	MVISNPFHHHVKSSIMATLDAPADAPLDEASNGFSGSKSFAELGVNPPICDAIAAVGWCTPSKIQQQAIPYGLKGHDIIGLAETGSGKTGAFVIPILQSLLQNPQRLYALVLAPTRELAYQIGEQFEALGASIGLKSTCVVGGIDMMQQQVALARKPHVVIATPGRLVDHLENTKGFSLRTMKFLVLDEADRMLSMDFEEEINQIVQLMPAERTTYLFSATMTSKVRKLQRASLRDPIKVEVTHKFATPETLKQHYLFIPAKFKDCYLAYVLNEVAGQSVLIFASTCNGTQKVTLMLRNLGFEAICLHGQMQQPSRLGALNRFKAKARNVLVCTDVASRGLDIQSVDVVINYDIPTHGKDYIHRVGRTARAGRAGVAISFVTQYDVELYQRIEHLLGTK…		11
KOG0344	MELVKSKEVFEQSDEEAAVSSEEEGQDVEEEEDEEEEVAVRLFKLHGKSVDEEMTVTQKVKKTKKGAAQKSTDDSADREGVRMLRRQLGIHVSGVSVPVPITSFADMRLDPVSSAQQMKRLLLQNIERSEYKEPTPVQMQAIPSFLLRHDVLVTAPTGSGKTAAFAIPILANLAASSATSSGIRSIVLAPTRDLAVQIRAEFTRLATGKKMHITLLSKATAATIASQTKSKLAVNHDVLIATPLRLVHLIQEAKVDLSTVEIVCLDEADRLLELGFVEQIDEIFAACTHANIQRAMFSATMLEGVEELAHTVLRDPVKVAIGMKNTGASTIDQKLVFVGKEEGKLVAIKQLLHDGLQLPALLFVQNKERANELYHELLYDGVNIGAVHADRTKEQRDDV…		12
KOG0346	MAQPHVNETLLDVHKPFTECAFGLDRRLTKAVAKMQFVHATLVQLHCIPLALQGKDLLVRARTGSGKTAAFALPLLHKILQTKVQDAAAAAAVRALVLVPTKELVEQTRRHLLELMYYCQDTVSLLALGGQSMNAQQALLRDAPDVLVATPGRLVAHLEAGNLTLKDSVQTVVIDEADLVLSFGYGEDIRKIVNALPKACQTFCMSATLSPELETLKRSVLHNPAVVKLEEGATDGKLQQFYLPVKAADKDLLLYALLRLGVVSGKVIFFVNSTPAAYRLKLFFEQFVIKSAVLNAKLPHNSRQHIIEGFNRGLFDYLIATDDSVDRDEVGDEDEEEDDQEEVEEEEDADAGNDGNEEEEEEESADVPGEVSSSERAKVEESNINEEGDNPGGDDSENE…		13
KOG0357	MSMVFDEYGRPFIILRDQDQKERIHGIDAIKSNILAARTVSNLLRTSLGPRGMDKMMVSQDGDVTISNDGATILEQMHIEHRVAHLLVELSKSQDDEIGDGTTGVVVLAGALLEQAEKLLAHGLHPMRIADGFEEACDVACTHLEAIGDVIWFSEHETTPLVETAMTTLSSKIVNKYKRQMAQIAVDAVLKVANFETKDVNFELIKVEGKPGGTLAETALINGIVIDKDFSHPQMPKEVKDAKMCILTCPFEPPKPKTKHKVDITSVEAYEQLYKQEQEYFTTMIKQVKESGANLVICQWGFDDEANHLLLQNDLPAVRWVGGVELELIAIATGGRIVPRFSELTAEKLGRAGTVREVAFGTTKERMLVIEDCASSDAVTVLVRGGNKMIVEEAKRSLH…		14
KOG0358	MAVPAPATIARPTGETLRGKQKEKDVRMSNIIAAKAIANAIRTSLGPRGMDKMIQQGNGEVIISNDGATILSQMQVYHPTAKMLVDLSKSQDIEAGDGTTSVCVLAGALLGACEDLLLKGIHPTNISEAFGLAAVKAEEILTDISKPVELANRKELINCVNTSLSSKVISEYADQLSPIAVDAVLQVIDIATATNVDLNAVRVVQQLGGTIDDSELVDGLVFSKGFDKTASSTGSTTIENAKIALIQFCLSAPKADMESNVVINDYAAMDRILREERKYILNLCKKVKKSGAHVLLIQKSILRDATNDLSLHFLAKMGIHVITDIERNDIEHIATTLGCLPVANIEYLTPEKLGTAGLVQEETVGGHKVVKVTEIVNPGKTVSILVRGSNKLVLEEAGR…		15
KOG0363	MQQAVLDPESQVEKGESARMSSFVGAIAIADMVKTTLGPKGMDKILQSMGGPDKSISVTNDGATILRSVYVDNAAAKVLVDIAKTQDEEVGDGTTSVAVLCGELLREAEKLIDQRIHPQTIIDGWRLALTTATDALLASAQDNSHDVDKFREDLTNIARTTLSSKLLTYEKDHFAKLAVDAVLRLRGSSNLDYIQIIKKAGGSLRESYLDEGFILDKKIGVGQPKRIENAKILVANTGMDTDKIKIYGARVKVDSMDKVSAIEDAEKAKMKAKVEKIAGFGINCFVNRQLIYNYPEQIFSDKGIMAIEHADFDGIEHLAAVTGGEIASTFDNPDAVQLGECKLIEEIMIGEDRLLRFSGVKTGSACSVVLRGASSHLLDEAERSLHDALAVLTQTVKHS…		16
KOG0365	MTEVEMMDRYRLKTDGIATRTSTDQENCESSCSLFFFPLPELPLDQQLQLQQLSFINTDLEPFLMREKHVAYLERGLTRLSSGFVSLDASRPWIIYWILHALDLLDALPVEETTRVIETLNPFWDDDHSGGFGGGPKQLGHTATTYASCLTLALLGTPESFEAVDRQALYRFFLSRKHVATGAFMAHDEGEVDVRVTYCVISIASLFGILTDELQAGVVDYVLSCQTYEGGFGGETWNEAHGGYAFCAVATLYILETVHQIRDLPGLLHWLANRQMPFEGGYQGRTNKLVDGCYSFWQGAVPALLDETVRERYGNDVPYQCHQRQLQKYILLCGQEITGGLRDKPGKPRDHYHSCYCLSGLSVAQHGDGRGEPIVYGDASNLLKRTHPAYNIGYDKALK…		17
KOG0468	MDESSLYDEFGNYIGPELPSSDDESSSASESDKDVSSDYGSDADDPARAVSSMTLETTPAGDNNNNRGTIIHDEQAIILHEDKQYYPDARQVYGNETELLVMEEDAQTIETPLVEPVKIKSYSKHMDKIPRTTYSTAFLTSLMDSPPLLRHVAIIGNLHHGKTLFVDLLVQQTLVEQWIKADTEAETLDKRFTDTRYDEQERRVSIKSTPLSLVLPTSRGKHYLLNVLDCPGHVNFSDETTAALQIADGAVLVVDAIEGVMMNTERVVRAALRAHVAIVLVLNKVDRLIIELKLPPADAYFKLLHTIGEVNAIIDTHTPSDQKKQRLSPELGNVCFASGQHGWSFTLESFAQIYAETYPGVPSATLAARFWGDKYYNPQTRTFTKNSPYPGALRSFIQF…		18
KOG0556	MTDGTPAPKKLTKKELRILERQKAAAVAAGPTLTDTYGDLPLIQSNERPNHVYKLVKDLNVELQGQSFWVRGYLQTVRAKAKLVFITIRQQTATIQAILHESDKVSRAMIKFAAGVPKESVVDVFVTLSVPESPVVSTTQKDVELNVEKLFVVSKALPELPFQVEDAARSDTIVKAEGSTYVNVGLETRLNTRPLDLRTPANQCIMRIQAAVGQLFREFLMSRDFVEIHTPKLVGGASESGANCFTLKYFDQDAALAQSPQTYKQMACAVAGLERVFEIGPVFRAENSNTHRHMCEFVGLDLEMTIREHYHEVLEVFSDLFIYIFDGLKERYAKELAIINEQHPFEMLKYQKPSLIINFEEGVKMLKEAGASQEPEDDLSTENEKWLGRLVKEKYDTDF…		19
KOG0559	MVQTKVVQCEKDEPSPPNRVACTTPNRIALLVPVNTMQRSSRAASRITRHSLHFLRSQSSCRSSSSLSFRTLVRHTPALRRVVVVPHRAWFTATAEAVVDVNVPSMGDSISEGTVVDWLKSTGDSVNADDVVVVIETDKVSVDVRAPHAGTITATLVDKDETVEIGVPLFRLQRISADELATKNAAVAVDSTPTAAEASANKAEEVVPTPEKVAPVEAKPQHIPGNALLLATPERRCRREKMSRMRLRTAERLKESQNTAASLTTFQEIDMTKLLALRNQYKDAFEAKHGVKLGFMSAFVKASASALLEVPGVNAMIDEKHQEIVYRDYVDMSVAVSTPKGLVTPVLKNTESMSFADVEKCLAELAARARDGKLSLDEMTGGNFTISNGGVFGSLMGTP…		20
KOG0563	MSFSDTNSEKEFPNVDEHNACEYLHAALTVFVIGASGDLAKKKTYPSLFALYTSGYLPEHVVIVGFARSKKNDDDFRAQIAPYIKPTTSETEAKKDAFLNKCIYRSGDYDSAEEVGKVGKEMEALEEAHGTSVANRLFYFAIPPTIFVPIGTSIKKAALTSRGWNRLIVEKPFGRDLESFNKLSKDMGALYAEDEIYRIDHYLGKEMVQNLLVLRFGNAIFEPIWNRNYVSSVSITFKEDFGTQGRGGYFDSYGIIRDVMQNHLLQVLSLIAMEPPVMAAGKDYSNYIRDEKVKALNCIEPIKLENTVLGQYQGDKKRNEPGYLEDPTVPKGSVTPTFATTVMYVNNPRWAGVPFIMKAGKALNEQKGEIRVQFRPPPGAEHMFPGVKIPVQELVLRLQ…		21
KOG0622	MALFFQATCSRRHRMLSTALRSTRRLRPDRCMSTQTAARAVVVPTHMATVSSAGPAAPSELLQLQLNAATLTQLQRHIQRLGDGPSSPRDAFYVVDTAAIEDRFNLWHEYLPDVRPYYAVKCNPDLALIESLARLGAGFDCASQTEIRSVLGTGVAARDIIYANPCKQGSQIAYARSQGVDVMTFDSLDELAKIQIISPHAKLVLRLYVDDSDSICRLGTKFGAMVHDVPDLLNQAKMLDLEVVGVSFHVGSGCFNVEAYANAVARARKVFDIGHSLGFHFELLDIGGGFPGTDNGPIRFEDCARELKKSLARHFPHESGVRVISEPGRFFAASTHTLAVNVVGRKVAPILDVPGQPPVLVSAASAGADQVPNYMYFVNDGLYASFNCMVYDHPSIQPV…		22
KOG0625	MAQFDVFRAKMQAAGLSTEAIKAFEYSYEALVSGETGMITEASIKSVDDLPYLENKAGSIRESIKADPALLKETVVLKLNGGLGTSMGLDKAKSLLTVKGDDTFLDIMAKQVTELRSAHKSHVRFVLMNSFSTSADTLEYLQKYPELVEDETLELLQNKVPKVDVSNMEPALYSSNPSKEWCPPGHGDLYASLAGSGKLDKLVADGVKYMFVSNSDNLGATLDLDLLTYFAQSGKPFLMECCERTENDKKGGHLAERTADGRLVLRESAQCADEDEKEFQDIAKHRYFNTNNLWIRLDKLQEELKQQGGVIRLPMIKNSKTVDPKDSSSTPVFQLETAMGAAIECFDGAGAVCVPRTRFAPVKKCDDLILLRSDAYVITEDYRPIIAPEREGVAPIVSL…		23
KOG0727	MEEIGLPPVVLDEEPLVPVSIETKTDLYAKFKSLERHLEFLDIQEGYIKDEMKNLKRELIRAKEEVKRIQSVPLVIGQFLEMVDANYGIVGSTAGSNYYVRILSTLDRERLKPNSSVALHRHSHAVVDVLPPESDTSIQMMQMSERPDVSYSDIGGMDIQKQEVREAVELPLTHFDLYKQIGVDPPRGVLMYGPPGTGKTMLAKAVAHATTAAFISVVGSEFVQKYLGEGPRMVRDVFRLAKENSPAIVFIDEVDAIATKRFDAQTGADREVQRILLELLNQMDGFDQATNVKVIMATNRADTLDPALLRPGRLDRKIEFPLPDRRQKRLIYQACTAKMNLGDEVDLEDYVNRPEKISSADIASICQEAGLQAVRKNRYVVLPKDFDKGYKNAIKQADT…		24
KOG0728	MTADVARVAMNDSAGLTGYYEQKIEHLELTVRDETQNLRRLQAQRNELNSKVRLLREELQLLQEPGSYVGEVVKQMGKSKVLVKVNPEGKYVVDVDKSIDITKCTPNTRVALRNDSYVLHKILPTKVDPLVSLMKVEKVPDSTYDMIGGLDKQIREIKEVIELPIKHPELFDALGVAQPKGVLLYGPPGTGKTLLARAVAHHTDCTFIRVSGAELVQKYIGEGSRMVRELFVMAREASPSIIFMDEIDSIGSSRMEGGGGGDSEVQRTMLELLNQLDGFEPAQNIKVIMATNRIDILDAALLRPGRIDRKIEFPNPTEGSRIDIMRIHSRKMNLLRGINLKVIAEKMPTSSGAECKAVCTEAGMFALRERRIHVTQEDFEMAVSKVMKKDSEQNMSINK…		25
KOG0780	MVLGELGSKLQGALAKLNRSMVVDDEVFNALLKEISGALLESDVQVRLVRQLRDNVKLAVNLQDTSSGVNRRRLIQKSLVDQLVLMLQPEALPYKMKKGQSNVIMFVGLQGSGKTTSIAKFAQYYQRKGWKTCMVCADTFRAGAFDQLKQNSTKLRIPFYGSYTEADPVRIAEEGVAQFRAENYEIILVDTSGRHKQEADLFAEMKEVSTAVQPDDIVFVMDSTIGQAVFDQASAFRETVHVGSVIITKLDGHAKGGGALSAVAATGSPIIFYGTGEHFVDFEAFNAHSFVSRLMGMGDIRGLMEEVKTSGMLDNQEEMVEKFQKGVFTLRDMYKQFQSVMKIGPLSKVMAMIPGLPQGMSEMMNTGGGEEEASKRLRRFLFMMDSMTDAELDGVVPLS…		26
KOG0787	MQEMQRLVSRAPLHRGVSSLNATSDNMSVLIEEMARLPQTGVSLQYLLEFGTSISPQKLIQSARFLHEEMPVRYAHRIKNLEHLPHGLSDMPSVQQFPKVESYQDELAFRSLIESIKNRHSGTLYTWQKEFADLSDLHSFLDAFYMSRIGIRMLMSQHIALHEEEKGWVGCICESTSPAEIALAAIDTARHMCLRQYGDAPEVELHGHTDFSMPFVPSHLHHMLFEVIKNSMRAVVEFHGVDNNMPPIKIVIADGEDNEDVSIKISDEGGGIPRSSVSRIWSYLYTTADSEAFERLEAPNDFGGDSPLAGLGYGLPISRLFARYFGGDLQVISMEGYGTDAYLHLKRVGDASEPLP*		27
KOG0853	MRGLTCSVSLAARSLKVTKQLRVGFLHPDFGIGGAENLVVNAAVALQQRGAHVTVFTAHHDISHCFEETRGDGRLAAHVRVHGDWLPCTIGGKLYAFCAVLRVLFVTLCVAMYYQDDLDVFVVDQVSISVPFLRAMGKPVLFYGHFPDKLLCIRSNSLWKRIYRLPLDLLEEITTVSSDIIVANSKFSRGVFQDVFPRLQTKKLGILYPPVDVKAYNTTAEASVERDTGLFVSLNRFERKKNVALAIEALVELRKITTSEMFQRVKLIVAGGYDPLNTENKEHLIELQEVVAEHALEEHVEFRTSVSNSMKLELLRKAHAILYTPDREHFGIVPVEAMACGTPVIAVSSGGPLESIVDGETGFLCEQKPQAFAKAMAELCGHKHSTRVGEMGANGRQRA…		28
KOG0927	MAREKKEPRVKKERQGKKETRKKAAEDKKKADKAEALDSMSHADRLAEEGIIATCSHNVRSVHKNFKDINVLNFSITYFGKVLMEECDISLNYGRRYGLIGRNGSGKSTFMNVLGARGIPIPDSIDIYHLKHEIEASDMTALEAVLSVDEERSKLQAEADELSEQMTDESLAEEDSEVISDRLTDLYERLDDMDAATAEVRARQILSGLTFSDAMMDKKTKEFSGGWRMRIALARALFIQPTLLLLDEPTNHLDMEAVVWLEDYLSKWKKILLMISHSQEFMNEVCTNIIDLTNKKLEYYNGNYDTYIRTKSEKEENQMKRYNWEQDQIKHMKEYIAKFGHGSAKLARQAQSKEKTLAKMVRDGLTEKVEQESIGDFKFPNPEPLPPPVLMFQNVSFGY…		29
KOG0937	MVLSAVFITDLKGKVIISRNFRGDIPMSASAKFTRYVQEKEDSEQRPVFTEDGFTFVYLKHNNLYLMTVTKTNSNVALMLMYLTRICQVFRVYFGELEEESIRDNFVIIFELLDETMDHGYPQTTEARILRDNNIVDRLGGHMTPRGKPSRWMTLSFHQCVRLARFESDRTISFIPPDGEFDLMTYRLATHVKPLIWVEAVVEPHSRSRIEYMVKAKSQFKSRSIANNVEIVIPVPPDVDSPSFKCSIGSVTYVPDRDAIVWSIKQFNGSREYLMRAHFGLPSVDNHEATDDWKAPIQVKFEIPYFTVSGIQVRYLKIIEKSGYQALPWVRYITQNGDYQLRMS*		30
KOG0960	MHLNCLGHSSHPQPPHPRSKQKKKTKKNKTMMMMTKLSLVRQPLARAQSSIAAAVSTYPSYVLNAPATEVTTLPSGLRVASEGSHGETATVGVWIGAGSRYETAQNNGAAHFLEHMAFKGTSKRTQHQLELEIENMGGHLNAYTSREQTVYYAKVFKKDVPRAMDILSDILQNSKLDEAAIERERDVILREMEEVNKLQEEVVFDRLHETAFMGNGLGRTILGPTENIRNLKKSDLQDYIATHYTAPRMVIAGAGAVDHSQLVELAQKSFGELPTTPAVAPTLELVRFVGSDVRVKDDSMPLAHVALAFEGFSWTSEHSFPLLIMQTLLGSWDRTSGAGMNMSSKLGQVVAEKELAHSYMSFNTCYQDTGLFGVYAVADKYKLNDLTWYTMEALVRLVH…		31
KOG1036	MTDVELQAPPSDGVSCVRFSAQSQLLLVASWDETLRLYEGVRLRASVDMDTPVLSCCYGHSDAEAFAGGLDGVVRQVDVQTHQKTTLGTHEAAVRHVGYSNELGLVVSGSWDGSIKIFDVRNGAKAEVHQAAVAGKVFGLDVRSHLAAVGTSERRVAVYDLRQLARPLMEKESPLKYQLRCVRVFPDLKGFAVASVEGRVALEYFDDDERTTTQEPSRKKRSYAFKCHRGKVDDQALVYPVNAIAFHPTYGTFATGGCDGIVNLWDGANKKRITHLRPYPTSIAAMDFSHDGSVLAVAASYTYEQGEKDHPNDAIFLHMVQDSEVRPKTKAAA*		32
KOG1098	MVKRKKHDKDKYYNLAKQQGYRARSAFKLIQLNKKYDFLSTAKVCIDLCAAPGGWCQVAAKYMPASSIIVGIDLLPIRPIRGVKTFQCDITTARCRQIIKQEMQSWQADVVLCDGAPNVGAEYSKDAYVQNELALVALKLAVDVMGRGGTFVSKVFRSQDYNALLWVFKQLFKKVSATKPPSSRNESAEIFVVCEQFLAPHSIDPKLFDPKHVFDQVDSQEQTITIFHPKFGDRKRHRQGYDDTLGVTLTNECSVSQFIDDHDPIRLLTDTTSIKFLPEDDVYREHQDTSDEIVTCLSDLKVLGKSDFKSLLKWRTRMLKYKEELLKAESPEKTEKEDKSEESKEPECVLTESEKDALVREELSQLRANVQAKKKREKKKEREQKQKLRLRAAMGMNAK…		33
KOG1211	MDCSCAYRYGAYVPKLARRDASSSRVSDWCSQTLLDVSDALAQGRVSAVEVTEACIQQVERTRRFNMFVSTDFERALALAKASDERRAAGKSLGLLDGIPIGVKDVYCMENVPTTAGSHMLEGFVAPYESTVTQRLLDQGAVPLGKLNMDEFAMGSGTLYSKFGATINPWSKDFGDQAVVAGGSSGGSAAAVASGCCFAALGSDTGGSVRQPAAYCGVVGLKPTYGRVSRHGMIAYASSLDTPGLFARSVGDAAVVLNAIAGPDSMDSTCLTDALPEKWCSSVIETSKRCKEVDLAGVRVGVPAEYYVRELPEEIVNVWNQGIEWLRSAGAQVVSLSLPTTKLCIPAYYILACAEASSNLSRYDGVRYGYRAINVALESQEDQSDALHDLYCRTRSEAF…		34
KOG1342	MSSANGSSVALTSGGTVASKRRVAYFYDSEIGNYHYGQNHPMKPHRVRMAHNLITNYGLTKHMEVYRPRLVDWTELTRFHSDDYIHFLRLVTPDNMHEYLRQLQRFNVGEDCPVFDGLFEFCQLYASATIGGAAKLNAGSADIVINYSGGLHHGKRSEASGFCYVNDCVLGILELLKTHQRVLYIDIDIHHGDGVEEAFYTTNRVMTCSFHKYGEFFPGTGDIKDVGYGDGKHYAVNFPCRDGMDDESFTGIFRSVIAKVMEHFAPGAVLLQCGTDSLSGDRLGSFNLSAKGHADCVAYVKSFNIPTLVVGGGGYTLRNVARAWCYEASLLVGVDIPDAMPYNDYFEYYGPEYRLHLPVSNMENLNTPAYLDDIKRSIHENLRQIEPVPSVPFTVAPPS…		35
KOG1626	MASTIASFANFLKQSRTHAIDNREVLIAGVLYKKPERNSLLWKKRYCVIYANELQIVYFLSLEDFERRTIRGKIPFSSVHAWDGKPNGFQFYTPADHCFRVYTETAADQLKWLEVMQKCIDNAPDRKDGARVDKSTTGEIDFNSFMKWWNDDHAADNQTEAMRRYQAKFKFLKARIANPEVGNIETEAVGAFPSFEFRVNFYHTGINNERQQISPWHDIPLYNPDGTVNFICEIPKWTRKKMEIATGEPFNPIKQDTKNGKLREYGWGEMMFNYGAMPQTWEDPSHVTEGTGCVGDNDPIDVVEIGTKQWRTGSIVQVKILGVLALIDDNETDWKVICINVEDHYAPLINDVADIEAHMPGCITAIHDWLRDYKLPQVNKYGYDDKCMGRDFAEATVAE…		36
KOG1872	MTVKVSVKWGKQLFEDVEVDKAAPVAVLKAQLYDLTSVPVDRQKLMSKAWKGMLKDDVDLSTLAKFVDGTGVMLMGSAEVVHKPKQPIVFIEDMTSKDVAMTGTLYPAGLGNLGNTCYMNATLQCLRPVKELRSALASQPSGAPGNSASNFSTALRDMYGHLDSSVDSITPSMFVSVLRRVYPQFAQQAPRSGGYMQQDSDEFLSTLFSTLQQTLTQAGGGLTSLGPASNVIDALFGLEMDETIECTESEAEVVIAKKEKALKLVCNITIETNHLAEGIKIGLEGTIEKHSDVLDRNAVWKKTLRINRLPKYLCVQFMRFYWKTTPESRDHTGVKCKMLRPIGFPTTLDVYDFCSDELKATMKISRDRNAEKLLNEFKDGNYELYAILTHKGRSADSGH…		37
KOG1885	MLRNVWLRHGRRLLSGTVPSASVTDAMQRFQDIPAFQQYPHSFPVSMSLQEYQLKFQALEPRARCTDESVALAGRVVAIRHASKNLVFLDLQSDGYTVQVLSEVKHFQGSESDSAATSNSNSNTDMVKSEFRALHESLRRGDIIGVKGFPGKSGKGELSIIPRQLQVLAPCLQPFPNSKYGIKEPEIRFRKKYLDLLTNPGVRSIFEIRAKVVRGIRGYLESRKFVEVETPMLFSAAGGAAAQPFVTDSRALGKELYLRIAPELFLKQLVIGGFDRVFEIGKVFRNEGIDATHNPEFTICEFYQAYADYNTLMDTAEEMIAGIAKDVTGSNETVEGSDDKQSMVEIDFTPPYKRLPVLETLEECLGDQLPDVNSPDSIPKLLQLCEQHNVECSKPHTCA…		38
KOG1915	MKKSVVKNRAPAPIQITAEQILLEANQRKEEVAPPPRRRIADAAELSEYRMGKRKAFEDELRRQRHHVGTWMKYATWEESQHEFARARSVFERALDVDYKATTIWLKYAEMEMRHKCVNHARNVWDRAVTLLPRVPQLWYKYAFMEEMLGNVPGARRVFERWMAWQPDEQAWYSYIKLEMRVQDVGRARALYERYVACHPGEKAYLKYAKWEERAQKQLALARKVYERALEELRQDEKTEQIYLAFARFEERCRELERARAVFKYALDTLPKEEAPALYSAFITFEKQHGDKERIEQVVIAKRRVVYEQQVTANALDYDSWLEYIKLEENKAVGSQSFGRVRDVYERAIANVPPVAEKKYWRRYIYLWIKYALFEELLAGDSDDSGSSSGRCKQVYQTC…		39
KOG2004	MYRIYRPTRLDHRLCSSILSSNDTQVRFAVIVPLLKTVSYKEIAQSIVGVVRTTAFHRPPHAIASPHLWRYASARRGRNCLSALFSTDSRDRDDGSSQDDDDVNKTNKNQGIEVVQNTELVTVGEGDDAPVYPHVLALPARRPFFPGIVLPLTITNPEVTRALLALKESGQKYVGVFLKRSIGDLLKDSGGDDLVRHLSELHHIGSFARIDNLLPFDTNSVQVLMVSQRRIAIDSTRDEGPPIRVNISNLDNPPFDPKSKLVRAYSNEIVATLREIVKMNPLFKDHMQYFSQRIDIHNPYKLADFAASVTSADSDELQQVMDELSCEARLKKALELITKELELSKVQQIIKEQVEEKVSKNQRNYLLMEQLKAIKRELGMEKDDKDAMITKYRERLAAF…		40
KOG2044	MGVPAFYRWVQEKYPKCIVDCVETQAVVLESERHFELTDTTGPNPNGFEVDNLYVDMNGLIHPCAHPENGEAPKTEEEMYRRVVAYVDRLVAAVRPRRVLYLAIDGVAPRAKMNQQRARRFRAAQEAEQRMEVEKEALDYMRAMGHKVPGKQEKPWDSNVITPGTKFMAKLAKYLRFYIRDRVNNNTAWKSIKIILSDAGVPGEGEHKLMQYLRVQRSQPGYDPNQHHVLHGLDADLIMLGLATHEVKFSILREEVLFGKQKYERERQKEQQMVLDANGTTLSKRKRGEFGEHNADLIASDLKPLQYLHIATLREYLQIEFEPLSRVLPFEYDFERVIDDFVFLCFFVGNDFLPHLPSLDIRDGALDFLILIYAKLLPAMGGYLTDGGQVNLSRVDVIL…		41
KOG2067	MLSSLRSLEPLRRAARLATRATLRRTAPSLYTLQKQTPVRALSQARAPTRSVDPADILRPDVFPPIKSQLALDQELPGLPTLKPASQLKAPATEISVLPSGLRVISHETYGQAATLGLFIDAGSRDERDESVGVTHLLEHLGFKSTTSRSHAELVREVEDIGALTTSSSGREQIIYTIDLLRDNVEKGLELLADAILNVELFPEEMESIKAVMRIQTEELMENPQAMVQEFIHAAAYGTDKPLGRPLQCPLDKIDALTVDKVQKFRAEHFVAHKMVLAGSGVDHARLVKHAEKLFANVSVALSDTQMTTPVKRKVVEPVVYTGGLYPLSKPESEFSYAALAFPTGGWHDEDLVPICVLHTLLGGGDSFSAGGPGKGMYSRLYTSVLNRFYWVESAFAFS…		42
KOG2270	MDTYWQSDGMQPHLINLQFPRKTTVQELMLYLDYKLDESYTPKKIAIRSGNTVHDLKEIHVQHLTEPDGWISMPLYTDVSSEQDIVIIIAICPICVPMSSHVLETLVWLAVVDAALIVLRLSSPMKNDDEFCLSKTAENQLTRSLRNEESGRTRHTGRDDRATTEQVLDPRTRMILYKMLNHRIVTEINGCLSTGKEANVYHARLPDGREGAIKVYKTSILVFKDREKYVSGEFRFRHGYSKSNPRKMVKLWAEKEMRNLRRLRDAGIYCPAPILLRSHVLLMDFIGRDGWAAPRLKDAKISDNRYRECYIYCIKMMRTMYQKCRLVHGDLSEYNILYYQTKLYFIDVSQSVEHEHPSANDFLRKDCRNIADYFRKTGALNPMTTQELFDFVTDPCLAD…		43
KOG2509	MLAFYRVRHCISSLQTPLRSSLSLSTHTDALPPVSTRHRHVKARLDFKQLVTNVHSAIRNGQNRASDGDPARVVALYTQETSLRQSVNHLRARRNAHAKELGQLKSKQQKQLQPQEADATMTRWRLQGQKLNREIADVEKELTRVSQALEAEALKLPNEAHPDVPIGSEDKARVVARHGQKPMFTFEPKDHYDLAVQLELLDTETAARVAGSKFTYLCNEGAMMEIALVHWTLSKLRARGFKVMLPPDVAHYQLVEGCGYQPRGDATQIYALADSDLCLTGTSEITLAAMKSNEVMDSRTLPLKYAGFSHCFRTEIGHGGRQTRGIYRIHQFSKVEMFGFCANETQAQTFFDEMLDIQVSMYTELGLHFELRDMATEDLGAPAYRKFDVLAWMPGRQEY…		44
KOG2572	MLVLFETAAGHALFKVQDEAKLASADDVFKQFATSEKATKVVKLKGFNAFKDTIEAVAAATDMVDGKMGKSLRKFLKKNVVDAGLKDKLAVSDKALGALIKEKLSIACVNDSAVNEIMRGIRANMNTLITGLKDDDLKAMTLGLSHSLSRYKLKFSADKVDTMIVQAIGLLDELDKEINTYSMRVREWFGWHFPEMGKIVTDNLQYAKCVLKMGMRSQVKSLDFSDVLSEDVEASMREVCEVSMGTDISQEDLTNISALCEQVISLTEYRAQLFDYLKNRMNAIAPNLTVMVGELVGARLIAHAGSLMNLAKHPASTVQILGAEKALFRALKTKHDTPKYGLIYHASLIGQTAPKHKGKISRVLAAKTALAVRVDALGDATEATIGFDNRAKVEARMRQ…		45
KOG2653	MADLSDIGLYGLAVMGQNFALNMASHGFKVSVCNRSPDKVDATVQRAHDEGELPLVGFKDLEAFVASLARPRKIIILVVAGKPVDLTIAALATFMEPGDILIDGGNEWFPNSVRRASELEPKGIHFIGMGVSGGEEGARNGPSLMPGGPREAFDAIEPILTKCAAQVDDGACTTYLGPIGAGNYVKMVHNGIEYGDMQLIAEAYDILKLAGGLTNDELASVFDDWNKGELESFLIEITAQIFAKKDDLEDDGYVLDKILDKTGMKGTGRWTVQEAAERSIAAPTITASLDARYLSARKEERVFASKILAGPSEIPAVDKQQLIDDVRQALYASKICSYAQGLNLIREAGVQMGWNVNLGECARIWKGGCIIRAKFLDRIKAAYSKDATLISLLVDPDFA…		46
KOG2670	MVSIVSIKARQIFDSRGNPTVEVDVVTALGLYRAAVPSGASTGEFEALEMRDGGSAYMGKGVLNAVKNVNDVIGPALVGKDVTKQAELDRFMVETLDGTQNEWGWCKKKLGANAILGVSLALCRAGAAVKKQPLWQYIADLAGNPTPCLPVPSFNIINGGSHAGNKLAMQEFMVLPIGATSFTEAMQIGSEIYHNLKKVIKGRYGLDATAVGDEGGFAPNILSNGEAIDLIEEAIKASGYTDKVRLGMDVAASEFYTGAADARYNLDFKNENAVDSEKISADKLLEVYEGFIAQCARSSSIVSIEDPFDQDDWESWKKITVKVGKDVQIVGDDLTVTNPTRVKKAIEQKACNALLLKVNQIGTITESIEAVTMAKKAGWGIMASHRSGETEDTFIADLA…		47
KOG2680	MSNTVKTQVEVKDITRIERIGAHSHIRGLGLDDSLEPRMSSQGMVGQTEARRAAGIVAKMIEEGNIAGRAILLAGKPGTGKTAIAMAIAQALGEDTPFTTIAGSEVFSLEMSKTEALTQAFRRSIGVRIMEETEMIEGEVVEIQVDTPTGGVGDKVGRLTLRTTEMETVYDLGAKMIDSLTKEKVEAGDIVTINKESGKISKLGRSFTRSRDYDAMGAQTRFVQCPEGELQKRKEVVHVVSLHEIDVINSRSQGFLALFAGDTGEIKDEVREQIDTKVAEWREEGKATIVPGVLFIDEVHMLDIECFSWLNRALESPMAPVLIIATNRGITRIRGTNYKSPHGIPIDLLDRLMIIPTKPYSESEMRKILTIRCEEEDVEMSEEAKDLLTRIAVETSLRY…		48
KOG2781	MSVRRNVRLRREYLYRKGLEGKERALYDHKQQLKEAIRSGKAIPTELRSAEKSLRHEMEYDDEAHEKPLNHIDDEYKNAGMFDPKIAITTSREPSSRLKQFAQEIRLIFPNAIRLNRGAHTVGDLVESARANDFTDLILVTETRGEPDGLVVCHLPYGPTAYFSLSSTVLRHDIEDRATVSEAYPHLIINQFETPLGKRVANILKHLFPVPKPDAKRVITLSNDNDFVSFRHHVFKAVGRDVELQECGPRFELQLYQVKLGTLDQKEAENEWVLRPYMNSAKKRRVL*		49
KOG2877	MLEKKALEGIAAYKYKAGSYTYLDNVLNHFWTYSVQFLPIWMAPNLVTMIGTGVMMLTTVVQLYYAPHFSEICPTWVYILSALGLFFYQTMDALDGKQARRTGASSPLGQLFDHGCDALCTVFNVLSAAATCQAGPGLLAYIALSSVCITFYLAQWQEYHTGVMNCGNGFFGVTEGQLTLVAVHLAAAFFGAGFWTAELSFVPTISVTMTQVLLCALVASNVLLAYGNVSSVLWAAADTIPREELGNKHISKPIALVQLVPIGILLVLGSLWICGPDAENYENYPVLFLFPIGIGYVFLSTRMIMSHMCKIPFTPQLRVIIPFGFVILNAYGTAAGILSKPLIPTIVSSSLYVVFIVLVYLQFIVGVVKDICDFLNIFLFKIKPVAASIEKSK*		50
Paleat6948854.1	MSTLPFPILWKDVHERGISGVIELHMSDLPLKGARVGDLFPVLNTKINAMFPFESNLREVESFLLYGKRVSRGRTLEPLIPELGSSPRFVAIMRVYPRRVPRASIKIFIKTLTSKNILIHCENTNTVAYLKSKIRDKEKIALDHQILIFAWKQLEDHLPLCSYGIKNQSQVHLVRPMRGGGVPSRIFADVSDDSLLTELEFSHDGPEWRWAYNGLNIEGRCKNATCDAFQERIIHPKRFEAFNLMQDDGIQCPMCFAKVKPRTCGFYDCAWKFEGVQERDGYTIISQWKDACGHKYHRFNAGKNCGSAEWESLLIVAKPREGLTAVKLSPTAQSAGINKTDKCTICWSEFGSTASVFIVTVGCGHSFHCACIDKWSGWCAKSDSLPSCPVCRREVQAPG…	Phytophthora aleatoria	1
Paleat6952927.1	MSAEAETFAFSADINQLLSLIINTFYSNKDIFLRELISNASDALDKIRYSSLTDASVLDTDKNLEIKVIPDKANGTLTIQDSGIGMTKADLINNLGTIAKSGTKAFMEALAAGADISMIGQFGVGFYSAYLVADKVVVHSKHNDDEQYVWESAAGGSFTVTPDTSEPIQRGTRIVLKLKEDMLEYLEERKLKDLVKKHSEFIGFPIKLYVEKTEEKELGLSIDDDDDAVDESMEDLPPLEGEDEEESTMEEVD		2
Paleat6946307.1	MAPKRRSRKTTKDVYASVPAEERAKLGAEAKERGNAAFASGDHATAIKEFTTAIAYEPTNVIYYSNRSAAYLSAGQATPAMQDAKSCIDLDAKFAKGYARLGAAHFYIKNYAKAITAYTQGLTVEKGNKALQAGLTQAQAAQQVQDEEISGVEMDEATRKMKRMEIEEKINKARKEREERAKRAEKGFSEVIGIDLGTTYSCVGVWKDGQVEIIANSEGNRTTPSWVAFNESERLIGEAAKIQAAGNATNTVFDAKRIIGRSFSDEVVKKDATHFPFTIKEGDDDKVLIEVEFKGEKKSFTPEEISSMVLLRMKETAEAFLGQSISQAVVTVPAYFNDQQRQSTKDAGSIAGLDVKRIINEPTAAALAYGLDTNAGTDGKACNVLIFDLGGGTFDVSIL…		3
Paleat6964404.1	MLRLAARNPAPAAAKRMFSAAAGSEVIGIDLGTTNSCVAVMEGKTARVIENSEGARTTPSVVAILDNDERLVGMPAKRQAVTNPENTFYAVKRLIGRKFEDKETQEVSKVVSYKIVKGNNGKDAWVEAKGTKYSPSQIGSMVLTKMKETADGFLGKPITQAVVTVPAYFNDSQRQATKDAGKIAGLDVLRIINEPTAAALAYGMDKADGKVIAVFDLGGGTFDVSILEISGGVFEVKSTNGDTLLGGEDFDEELLRYLVDEFKKETSIDLSGDNLAMQRLREAAEKAKRELDGLAQTDISLPFITADATGPKHLNMKITRATFEKLVGKLIERTMGPCKKCVKDAGLEKSEINEVILVGGMSRMPKVQTTVEEFFGKKPSKGVNPDEVVAMGAAIQGGV…		4
Paleat6973444.1	MAAAVEDNSLYPIAILVDELKHEDVQLRLNSICQIRIIAEALGPERTQNELLPFMNDSLDDEDEVLLVMAEELGAFVDVVGGPAHAYLLLKPLESLSTVDEASVRDMAVRSICKVVEAMEPDHVSEHFVPVLRRLVTRDWFTSRIASCSLFQVGYAQLSAEIQAEMRGMFGQLCRDDTPMVRKAASAALGGFASVMDGPSASGEMLPLFLALATDRQDSVRIHTIDNAVALARLVPAEVLLTQVLPTIFETARDGSWRVRWSVANRFPEICEALNAETINSTFCDSVMSLLEDNEAEVRTAATSKILGVVKLLQPQRIVEKIVPCFQRLARDMSDHVRSALAAVVMKIAPFLGRDLTIEHLLPLFLLLLNDQNSEVRLNVISNLEEGNKVIGIELLSQS…		5
Paleat6976399.1	MAPDEFYCTKMLDDTGIVVVPGSGFGQKEGTWHFRTTILPPEDAVDDVIEKTAKFHAKFMDTYRMLFLPLEEDSLLFRLCLYYGALVLLLELLVPLLFQRRVRIEIPRLPLRAPAVPLSTREFQQRRLALRQQVAALQRDLAETPRQSPQKRRQVSSASAVKQRSTASSPLASPTSSLKNTRQPSSRKTSESKRKNSRKQEQQEDRDGPAGSVRQMPMSDFLATSVSRRGGFSFDEIREEGIVEENREEKEDWTQVVNTRLVRRREPPTFSGRKPVRLVEDVDRVEYSGPSEAAARLETLIGARRRRRESTLPSYVPPPPPVTVKNNSSAPIPIPVVPAAGLEKPSEHNDSTTPESIQQEAPSPIGQQSEQKISDEDEETKESERNEHVTDFQVFCASF…		6
Paleat6972995.1	MADTTEHSEIAPAPAAAAPAVAVDAVAANDAALQEKLINEEYKIWKKNTPFLYDLVMTHALEWPSLSVQWLPNSHTSAGDDFSVHKLLLGTHTSGAEQNHLMVAEVRLPLEDTEIDARKYDEENQELGGFGGVSGKVDIKIRINHDGEVNRARYMPSDELIVATKTPHAEVHVFDISKRPSQPEENSGCNPDFRLLGHTKEGYGLCWDPHQPFHLISGSDDAIICEWDLRNAGKSVQPLHKYSGHSDVIEDVAWHMHHTKIFGSVGDDKKLLIWDMRSESYDRPATTVYAHTAEVNCLAFSPFSEYLVATGSADKHVNLWDMRNMKAKLHSFEGHNDEVYQIQWSPHNETILGSCSADRRLHVWDLSKIGDEQSPEDAEDGPPELLFIHGGHTSKISDF…		7
Paleat6955832.1	DVVISSDGQFALSGSWDGTLRLWDLNTGITTRRFVGHTKDVLSVAFSADNRQIVSGSRDKTVKLWNTLGECKYTITEDGHTEWVSCVRFSPSTANPLIVSCGWDKVVKIWNLSNCKLRTNLFGHEGYLNTVTVSPDGSICASGGKDGTANLWDLNEGKRLYSLVAGDVIHALIFSPNRYWLCAATTSGIKIWDLESKIVVHDLQPEVEEPKGKYAQPPHCISLAWSADGSVLFSGYTDGIVRVWSVGN		8
Paleat6954265.1	MPREDTKRRTRLVDEDDGETVEFTTSKDITVFPTFEAMGLKEDLLRGIYSYGFEKPSAIQQRAIKPAIQGRDLIAQSQSGTGKTAVFSISILQSLDTSSNETQALVISPTRELAEQTQKVVLALGDFMNVQCHACIGGKSVGEDIRRLDFGVQVVSGTPGRIFDMIRRRNLRTRNIKMLVIDEADEMLNKGFKEQIYDIYRYLPPSTQVLLVSATMPQEVLDLTRKFMNEPVKVLVKRDELTLEGIKQFFVAVEKEEWKFDTLCDLYDTLTITQAVIFCNTKRKVDWLTSKMREANFTVSAMHGDMPQKERDAIMQEFRSGGSRVLITTDVWGRGLDVQQVSLVICYDLPNNRELYIHRIGRSGRFGRKGVAINFVKDDDIRILRDIEQYYSTQIDEMP…		9
Paleat6954265.1	MPREDTKRRTRLVDEDDGETVEFTTSKDITVFPTFEAMGLKEDLLRGIYSYGFEKPSAIQQRAIKPAIQGRDLIAQSQSGTGKTAVFSISILQSLDTSSNETQALVISPTRELAEQTQKVVLALGDFMNVQCHACIGGKSVGEDIRRLDFGVQVVSGTPGRIFDMIRRRNLRTRNIKMLVIDEADEMLNKGFKEQIYDIYRYLPPSTQVLLVSATMPQEVLDLTRKFMNEPVKVLVKRDELTLEGIKQFFVAVEKEEWKFDTLCDLYDTLTITQAVIFCNTKRKVDWLTSKMREANFTVSAMHGDMPQKERDAIMQEFRSGGSRVLITTDVWGRGLDVQQVSLVICYDLPNNRELYIHRIGRSGRFGRKGVAINFVKDDDIRILRDIEQYYSTQIDEMP…		10
Paleat6963371.1	MPQPAAAAPSQAPADVNNEASEGFSGSKSFAELGVDSAICEAIEAVGWSAPSKIQQQAIPHGLAGKDIIGLAETGSGKTGAFVIPILQSLLQNPQRLYALVLAPTRELAYQIGEQFEALGASIGLKCACVVGGIDMMQQQVALARKPHVVIATPGRLVDHLENTKGFSLRTMKFLVLDEADRMLSMDFEEEINQIVQLMPADRNTYLFSATMTSKVRKLQRASLKDPFKVEITHKFATPETLKQHYLFIPAKFKDCYLAYVLNEVAGQSVLIFASTCNGTQKVTLMLRNLGFQAICLHGQMPQPSRLGALNKFKAKARNVLVCTDVASRGLDIPSVDVVINYDIPTHGKDYIHRVGRTARAGRAGVAISFVTQYDVELYQRIEHLLGTKLDTYPCEEET…		11
Paleat6951433.1	MENSMRVAVLVPFRDNHPIQKRQAQLDEFVPYMTQFLKRHCAAKSASFHIFIIEQSLDGRKFNRGKLLNAGFDMARNDYDIYIFHDVDLLPGDDLGELYTTVPSLGPMHIARLWDRYNESSTYFGGIVAFTRQQFIRVNGFPNNFWGWGGEDNELYSRVVRKKLAIQAPTSGTIRDLEDLNLEEKLAVLRTSKVKCTVKHDLLKEHHRTWKKNGLKNLRYEYVDAEAINENCTKITVKLGPNGHWSDSRSSLEHPVAPEQDLESYLVLTVPETASAEKKLIMSSTFFGALTQGSKFGGAKFQKDKQQFKRVAKAPGANKETKKTADVDELDFFGFDAAPKPKEKAPKPRKISVDMVPEWAGNEPASKTRKVKGSKPRRKRKLSEGALEEQRLEDEARQQ…		12
Paleat6976596.1	MAQPKVNETLLDGQKPFAECEFGLDRRLTKAVAKMRFVHATLVQVHCIPLALQGKDLLVRARTGSGKTAAFALPLLHKILQHKQDTPASEPAVRALVLVPTKELVEQTRRHMMDLMYYCQDTVSLLALGGQSMNAQQALLRDAPDVLVATPGRLVAHLEAGNLTLKDSVQTVVIDEADLVLSFGYGEDIRTIFNALPKACQTFCMSATLSPELEKLKRSVLHNPAVVKLEEGATDGKLQQFYLPVKTADKDLLLYALLRLGVVSGKVIFFVNSTDAAYRLKLFFEQFVIKSAVLNAKLPHNSRQHIIEEFNRGLFDYLIATDDSVDRDEVGDEDEDDEGEEGDEEVGDAGEEKSDAESEAEEEDEEKDSDKEEEDDSEKEEDDDSEKEDDEAIDSDKED…		13
Paleat6969499.1	MSMVFDEYGRPFIILRDQEQKERIKGVEAIKSNILAARTVSSLLRTSLGPRGMDKMMVSQDGDVTISNDGATILEQMQVEHRVAHLLVELSKSQDDEIGDGTTGVVVLAGALLEQAEKLLAHGLHPMRIADGFEEACEIACKHLEAIGDVIHFSKEDSTPLVETAMTTLSSKIVNKYKRQMAQIAVDAVMKVANFETRDVNFDLIKVEGKPGGTLGETALIKGIVIDKDFSHPQMPKEVKDAKMCILTCPFEPPKPKTKHKLDITSVEAYEKLYKQEQEYFTTMIKQVKDSGANLVICQWGFDDEANHLLLQNQLPAVRWVGGVELELIAIATGGRIVPRFSELTPEKLGHAGTVREVAFGTTKERMLVIEDCASSDAITVLVRGGNKMIVEEAKRSLH…		14
Paleat6955522.1	MKLTGKENKITITSVRVEAKNALDNYAYNLRNSLNGEKLKEKTPEADKKTVDDEVPETLQWLDANQAAEKEEFDQRFLPVKSQRPIRFSMAAPATIARPTGETLRGKQKEKDVRMSNIIAAKAIANAIRTSLGPRGMDKMIQQGNGEVIISNDGATILSQMQVYHPSAKMLVDLSKSQDIEAGDGTTSVCVIAGALLSACEDLLLKGIHPTNISEAFGLAAVKAEEILTEMAKPVELANREELINCVNTSLSSKVISEYADRLSPIAVDAVLKVIDIATATNVDLNTVRVVKQLGGTIDDSELVEGLVFSKGFDKTAAATASSTIENAKIALIQFCLSAPKADMESNVVINDYAAMDRILREERKYILNLCKKVKKSGANVLLIQKSILRDATNDLSLH…		15
Paleat6946267.1	MQQAVLDPESQVEKGENARMSSFVGAIAIADMVKTTLGPKGMDKILQSMGGPDKSISVTNDGATILRSVYVDNAAAKVLVDIAKTQDEEVGDGTTSVAVLCGELLREAEKLIDQRIHPQTIIDGWRIALTTANDALVASAMDNSQDADKFREDLMNIARTTLSSKLLTYEKDHFAKLAVDAVLRLRGSSNLDYIQIIKKAGGSLRDSYLDEGFILDKKIGVGQPKRVENAKILVANTGMDTDKIKIYGARVKVDSMDKVSAIEDAEKAKMKAKVEKIADFGINCFVNRQLIYNYPEQIFSEKGIMAIEHADFDGIEHLAAVTGGEIASTFDNPDAVQIGECKLIEEIIIGEDRMLRFSGVKTGSACSVVLRGASTHLLDEAERSLHDALAVLTQTVKHS…		16
Paleat6976913.1	MGEALDFAAMERYRFKTDGLTTRTSMDQEECESSCSLFFFPLPELPLDQQLQLQQLSFPLLMREKHVEYLKRGLTRLPAGFVSLDASRPWIIYWILHALELLDALPEEETDRVIGTLKPCWNDDHGGGFGGGPKQLGHTATNYASCLTLALLGTPAALESVDRQKLYQFFMSRKHAATGAFTAHDGGEVDVRVTYCVISIASLYGILTDELKAGVVDYILSCQTYEGGFGGEPGNEAHGGYAFCSVAALYILDALDQIRDLPGLLHWLANRQMPFEGGYQGRTNKLVDGCYSFWQGAVPALLADVVRERYGDEVPYQCHQEQLQKYILLCGQEITGGLRDKPGKPRDHYHSCYCLSGLSVAQHGDGRGKPVVFGDASNLVARTHPAYNIGYDKAMKAIE…		17
Paleat6972459.1	MEESLYDEFGNYIGPELHSSEDEASSASESDAGSGHESEPEVDDTGRQVDALALHNDEDSAIVLHEDKQYYPDASDVYGDAETLVMEEDAQPIEKPIIEPVKTKSFSVLEQKTPRTTYSTQFLTSLMDHPQLIRHVAVIGDLHHGKTLFTDLLVQQTHVDKWDPAVEKRYTDTRKDEQERNVSIKSTPVSLVLPTSRGKHYLLNVLDCPGHVNFSDETTAALQVADGAVIVVDAIEGVMMNTERLVKAALRANVAIVLVLNKVDRLIIELKLPPADAYLKLLHTIKEINAVIEANTPANQEKQRVSPELGNVCFASGQHGWSFTLESFAQIYAETYPGVPSSELAKRFWGDKYFNPQTRTFTKKSPYPGALRSFIQFVLEPLYKMYSKVLNGDPKELST…		18
Paleat6976671.1	MADATPAPAPKKLTKKELRILERQKAAAAAAGPTLNDTYGDLPLIQSQERPNKNYKSVKDLNPELQGESFWVRGHLQAVRAKSKIAFITLREQTATIQAILHESDKVSRPMIKFAAGVSKESVVDVFVTLSVPDSPVLSTTQKDVELNVEKFFVVSKALPELPFQVEDAARPDALVKAEGSTYVNVGLETRLNTRPLDLRTPANQCIMRIQAAVGQLFREFLIKRDFVEIHTPKLVGGASESGANCFTLKYFDQDAALAQSPQTYKQMACAVAGLERVFEIGPVFRAENSNTHRHMCEFVGLDLEMTIKEHYHEVLEVFSDLFIYIFDGLKERYAKELAIINEQYPFEPLKYKKPSLIISFEEGVKMLKEAGADQEPEVDLSTENEKWLGRLVKEKYDT…		19
Paleat6969817.1	MHGSGRVLLRAAARANGAARRSLTSLSSSAGVLAARSSNSGALKLRGVCAVPARAQRLNAASAVQLRAFSSSGEATDVPVPSMGDSISEGTVVVWIKKAGDYVAEDEVVVVLETDKVSVDVRAPKAGTITSTLADVDQTVEIGVPLFSMVLGGEAPAAASTPAPAAPTPSPASTPAPAASTPVASPEPVAGANPLLATPERASRREKMSRMRLRTAERLKESQNTAASLTTFQEVDMSKLMGLRKQYKDAFEAKHGVKLGFMSAFVKASASALLEVPGVNAMIDDEHQEIVYRDYVDMSVAVSTPKGLVTPVLKNTESMSFADVEKGLAELAARARDGKLTLEEMTGGNFTISNGGVFGSLMGTPIINLPQSGILGMHGTKMRPVVVDGEVVARPMMYL…		20
Paleat6977438.1	MLSHLKRRFTLGRRSKIHGEEEDGHSAITMSLSNSNSTSSLPPVDEHNACEYLDTALTVFVIGASGDLAKKKTYPSLFALYTMGYLPEHVVIVGYARSAKSETDFRAQIAPWIKPKTPEAEARKEAFLSKCIYRSGKYDSAEDVGKVSKEMEALEEAQGSPVANRLFYFAIPPTVFVPIGTSIKKAALTTRGWNRLIVEKPFGHDLDSFDKLSQDMGALYSEDEIYRIDHYLGKEMVQNLLVLRFGNAIFEPIWNRNYVSSVTITFKEDIGTQGRGGYFDSFGIIRDVMQNHLLQVLSLVAMEPPVQAAGHNYSNYIRDEKVKVLNCIEPIKLENTVLGQYQGDKERNEPGYLEDPTVPKGSVTPTFATAIMYVNNPRWSGVPFIMKAGKALNERKGEI…		21
Paleat6972379.1	MALLFRGSRASRAALTSASRLASRFGHERSARCMSTQAARAMLLPSDLATASTNAKPPPELQRLQLNTAILTQLQTQIQSLGSAPGSQRDAFYVVDTAAIEDRFKLWHQYLPEVRPYYAVKCNPDPALIEGLARLGAGFDCASQTEISSVLGNGVPASDIIYANPCKQGSQIAYAHAHGVDMMTFDSQEELTKIHSINPSAKLVLRLYVDDSNSICRLGTKFGAMVHDVPDILNHAKALNLDVIGVSFHVGSGCFNVEAYSDAVARARKVFDIGHSLGFNFNLLDIGGGFPGSENAPIRFEDCALELKKSLAVHFPQSSGVKVISEPGRFFAASTHTLAVNVIGRKVAPTFDVPSQPPVLASAAAAAGQPPNYMYFVNDGLYASFNCMVYDHPSIQPVI…		22
Paleat6950005.1	MAQFDAYRAKMQAAGLSTEAIKAFEYSYDALVSGETGMIAEDSIKPADNLPYLENKADSIRESVKADPALLKETVVLKLNGGLGTSMGLDKAKSLLTVKGDDTFLDIMAKQVTELRATHKSHVRFVLMNSFSTSADTLEYLQKYPELVEDETLELLQNKVPKVNASTMEPATYPANPAKEWCPPGHGDLYASLAGSGKLDKLVADGVKYMFVSNSDNLGATLDLDLLTYFAQSDKPFLMECCERTENDKKGGHLAERTADGRLILRESAQCADEDEKEFQNIEKHRYFNTNNLWIRLDKLQEELKKQGGVIRLPMIKNSKTLDPKDSSSTPVFQLETAMGAAIECFDGAGAVCVPRTRFAPVKKCDDLILLRSDAYVITEDYRPIIAPEREGVAPIVSL…		23
Paleat6976707.1	MGQGQSGLPRQTREEAAKKKEDAVKQKKKKFEPRGGAMTRKRRKKKGPSAAVRIPTVYPTAKCKLRLLKMERIKDFLLMEQEFIQNQEVMKPKQEKDEEERSKVDDLRGTPMGVGTLEEMIDDNHAIVSSSVGPEYYVGVMSFVNQDMLEPGCSVLLHNKVMSVVGILADDTDPMVSVMKVDKAPLESYADIGGLETQIQEIKEAVELPLTHPELYEGIGIRPPKGVILYGEPGTGKTLLAKAVANQTSATFLRIVGSELIQKYLGDGPKLVREMFRVADDHAPSIVFIDEIDAVGSKRYDSSSGGTREIQRTMLELLNQLDGFDERGDVKVIMATNAIESLDPALIRPGRIDRKIEFPLPDIKTKRRIFGIHTGRMSLADDVDLEEFVMSKDELSGAD…		24
Paleat6971657.1	MTSADDSAGLTSYYEQKIEHLELTCTPNTRVALRNDSYVLHKILPTKVDPLVSLMKVEKVPDSTYDMIGGLDKQIREIKEVIELPIKHPELFDALGVAQPKGVLLYGPPGTGKTLLARAVAHHTDCTFIRVSGAELVQKYIGEGSRMVRELFVMAREASPSIIFMDEIDSIGSSRMEGGGGDSEVQRTMLELLNQLDGFEPAQNIKVIMATNRIDILDAALLRPGRIDRKIEFPNPTEGSRIDIMRIHSRKMNLLRGINLKVIAEKMPTSSGAECKAVCTEAGMFALRERRIHVTQEDFEMAVSKVMKKDSEQNMSINKLWK		25
Paleat6975991.1	MVLAELGSKLQGALAKLNRTTVVDDEVFNALLKEICGALLESDVQVKLVRQLRDNVKLAVNLEDANSGVNRRRLIQKSVVDQIVQMLEPEAHPYKMKKGQSNVIMFVGLQGSGKTTSIAKFAHFYQRKGWKTCMVCADTFRAGAFDQLKQNSTKLRIPFYGSYTEADPVRIAEEGVAQFRVENYELILVDTSGRHKQEVDLFAEMREVSAAVQPDDVVFVMDSTIGQAVFDQASAFRETVDVGSVIITKLDGHAKGGGALSAVAATGSPIIFYGTGEHFADFESFNAQSFVSRLMGMGDIRGLMEEVKTSGMLDNQEEMVEKFQKGVFTLRDMYKQFQSVMKMGPLSKVMSMIPGLPQGMSEMMNMGGGEEEASKRLRRFLFMMDSMTDAELDGVVPLS…		26
Paleat6962111.1	MHRLAGRSPIRRGASSLNASNAFHDNMATKIDELAQLPQTGVSLQYLLEFGTNISPQKLIQSARFLHGEMPVRYAHRIKNLENLPHGLSDMPSVKQVREWYVNSAQELLNFPKVETYQDELAFRNLIESIKGRHSGTLYTMAKGVHELKMELFKSFTEKDHGVTRKELGQRYLRSQEFADLSDLHSFLDAFYMSRIGIRMLMSQHIALHEEEEGWVGCICESTSPAEIALAAIDTARHMCLRQYGDAPEVELHGHTDFSMPFVPSHLHHMLFEVIKNSMRAVVEFHGVDNDMPPIKIVIADGEDNEDVSIKISDEGGGIPRSSVSRIWSYLYTTADSEAFERLEAPNDFGGDSPLAGLGYGLPISRLFARYFGGDLQVISMEGYGTDAYLHLKRVGDAS…		27
Paleat6977280.1	MESHGALWAAAFGLQGDALAAQRERYERLKQHMVFQIDAAGITDPLTAFAAVNGSSSSSSSSWSQYFTDETLLDEINTDLVRLYPAGNESFFQNELYLSTLRHVLFVWCRLHPDVAYRQGMHDVVAVVLYAFLQTTKEGDTVVDQAEKLPEHAEADTFLVFEAVMLFLKPFYEIVKTRQDAARESDGGNRLFASFSLKENESGYGSYDEGAPKKQPALHLLCHHIQYELLQQKDPQLYYHLQNLEIVPETYCLRWIRLLFAREYALNDLLWIWDAMILDNSRAEVIFPVINMTDKSDNDLLQLPKLAKLCYANVETSMQRLVLSHDGSCLSHYISGKLFITNYRCFFTRLLGRGEIGWQIPVLSIASIDRIDPRENSTTGPATLSLENAQVALGFAPDD…		28
Paleat6964450.1	MAREKKEPRVKKERKGKKESRKKVAEEKKAAEKAEALENMSQADRLAEEGIIATCSHNVRSVHKNFKDINVLNFSITYFGKVLMEECDISLNFGRRYGLIGRNGSGKSTFMNVLGARGIPIPDSIDIYHLKHEIEASDMTALEAVLSVDEERNKLQAEADQLSEQMTDDSLSEEDSEAISDRLTDLYERLDDMDAATAEVRARQILAGLTFSDAMMSKKTKEFSGGWRMRIALARALFIQPTLLLLDEPTNHLDMEAVVWLEDYLSKWKKILLMISHSQEFMNEVCTNIIDLTNKKLEYYAGNYDTYVRTKAEKEENQMKRYNWEQDQIKHMKEYIAKFGHGSAKLARQAQSKEKTLAKMVRDGLTEKVEKESIGDFKFPNPEPLPPPVLMFQNVAFGY…		29
Paleat6970959.1	MVLSAVFITDLKGKVIISRNYRGDIPMSASSKFTRYVQDKDDSEQRPVFTEDGYTFVYLKHNNLYLMTVTKVNSNVALMLMYLTRICQVFRDYFGELEEESIRDNFVIIFELLDETMDHGYPQTTEARILREYITQEGHRLEAAPRPPTALTNAVSWRSEGIKHRKNEIFLDVVEKLNLLVSSNGTVLHSEIIGAVKMKSFLSGMPELKLGLNDKALFEATGRSSSKGKAVEMEDIKFHQCVRLARFESDRTISFIPPDGEFDLMTYRLATHVKPLIWVEAVVEPHSRSRIEYMVKAKSQFKSRSIANNVEIVIPVPPDVDSPSFKCSIGSVTYVPDRDAIVWSIKQFNGSREYLMRAHFGLPSVDNHEATDDWKAPIQVKFEIPYFTVSGIQVRYLKI…		30
Paleat6976617.1	MMSKLSLVRRPLARAQSSVAAAVSNYPSYVLNAPATEVTTLPSGLRVASEGSHGETATVGVWIGAGSRYETAQNNGAAHFLEHMAFKGTSKRTQQQLELEIENMGGHLNAYTSREQTVYYAKVFKKDVPRAMDILSDILQNSKLDEAAIERERDVILREMEEVNKQQEEVVFDRLHETAFMGNGLGRTILGPIENIRNLKMSDLQDYIATHYTAPRMVIAGAGAVDHSQLVELAQKSFGDLPTTPAVAPTLEPVRFLGSDVRVKDDSMPLAHVAIAFEGFSWTSEHSFPLLIMQTLLGSWDRTSGAGMNMSSKLGQVVAEKELAHSYMSFNTCYQDTGLFGVYAVADKYKLNDLTWYTMEALVRLVHKTTDEEVERAKTQLKANMLMQLDGSSPICEDI…		31
Paleat6959345.1	MATPNMELQAPPSDGVSCLRFGSRSQLLVSSWDAKLRVYDGVRLRTSVELQAPVLSCSFGQSDSEAFAGGLDCAVKQIDLNTRQITTLGTHAAAVRHVGYSSELGLAVSGGWDGAIRVFDVRNGDNAQIHETKLPGKVFGLDVRRHLLAAATSERQVAVFDLRNFSQPVVSKESPLKYQMRCVSVFPDLTGYALASVEGRVALEYLEDDPTHKRSYAFKCHRGKVDDQTLVYPVNSIAFHPTYGSFATGGCDGVVNLWDGANKKRITHLRQYPTSIAAMDFNHDGSVLAIAASYTYEQGEKEYVKLTHPNDAIFLHTVQVAEVRPKKKTGA		32
Paleat6974104.1	MVKRKKHDKDKYYNLARQQGYRARSAFKLIQLNKKYDFLSTAKVCIDLCAAPGGWCQVAAKYMPASSIILGIDLLPIRPIRGVKTFQCDITTVRCRQIIKQEMQSWQADVVLCDGAPNVGTEYSKDAYVQNELALIALKLAVDVMGRGGTFVSKVFRSQDYNALLWVFKQLFKKVSATKPLSSRNESAEIFVVCEQFLAPQSIDPKLFDPKYVFDQVDSQEKTITIFHPKFGDRKRHREALLVAKSNIKRSQCLHMLPTFFREGKVALCLQFGAMIYDIPIDACYDEALGMTLTNECSVSQFIDDHDPIRLLTDTTSIKFLPEDDVYRDHKDTSDEIVTCLKDLKVLGKGDFKSLLKWRTRMQKYKEELLKAETPEDDKEEENPAQKEPERDLTEKEKD…		33
Paleat6974379.1	MMRMGISRRSVAQAAKSSWRGASSRSVSDWCSKTLLTASKALVSGDVSAVELTQACIDQVEKTRAFNMFVSTDFERALQLAKASDERRAGGQSLGLLDGIPVGVKDLFCMENVPTTAASKVLENFVSPYESTATQRLLDQGAVPLGKLNMDEFAMGSGTLYSKFGATINPWSKDLGDKAVVAGGSSGGSAAAVASGCCFAALGSDTGGSVRQPAAYCGIVGLKPSYGRVSRHGMISYASSLDTPGIFARSVGDATVVLKAIAGPDHMDSTCMTDALPENWCSNTVEVSQQPQQVDLTGVRVGVPAEYFVQELPEEILNVWDKGVAWLRDAGAQVVSVSLPTTKLCIPAYYILACAEASSNLSRYDGVRYGYRAKDIALETQEDQSDALHDLYCRTRSEG…		34
Paleat6965127.1	MTKKRVSYFYHPEVGHFYYGPGHPMKPHRMKLAHHLVVNYGLYQKMDVFEPHWASADEMKVFHAPDYIKFLQRVSPANQRDMAMDLTKYAVARLNFGLCDIAINWSGGLHHAKKASGSGFCYVNDIVLGILELLKYHPRVLYIDIDAHHGDGVEEAFYVTDRVMTVSFHKYGDYFPGTGDIKDIGAKSGKYYAVNFPLHSGMDDESYESIFKPVIEKVVETFCPSAVVLQCGADSLTGDRLGCFNVTTRGHGECVRFVKGFGLPMLVLGGGGYRIRNVSRAWAYETSVLVNQEVSNNIPYNDYFEFYSPDFKLHLVPDKDLKNDNTKEYLENHKIKIFENLRALTGAPSVQMQQTPPVRILREEDEDAVDPDSRSENDGKHQHEAEFYHDERDQDNYET…		35
Paleat6950698.1	MASTIASFANFLKQSKTHAVDNREVLIAGVLYKKPERNSLLWKKRYCVIYAGELQIVYFLSLEDFEKRAIRGKIPFSSVHPWDGKPNGFQFYTPADNCFRVYTDSSEDQQKWIDVMQQCIDNAPDKKDGEKVEYTRPVASSPSSSPKGASFRSKRSDSWREEDPDVLSMAVELEDLRSEVTTLKAELVSYEQAEKRYGTEISAARTRRGSVLDDGTELSIEPREMERMRAIFNLFDVQGNGFISEDDLLDLHAKLGEPISNEDAREAISYMHSKSATGQIDFNSFMKWWNDDHAADNQTEAMRRYQAKFKFLKARIANPEVGNIETEAVGAFPSFEFRVNFYHTGPNGERQQISPWHDIPLYNPDGTVNFICEIPKWTRKKMEIATGEPFNPIKQDTKN…		36
Paleat6977250.1	MTAKVSVKWGKQVFQAVVVDKTAPVAVLKAQLYALTSVPMERQKLMSKAWKGMLKDDVDLSTLDKLVDGTGIMLMGSAEVVQKPKEPIIFIEDMTTKDIAATGTVYPAGLVNLGNTCYMNATLQCLRPVKELREALKSQPGGVSADLANNFTTALKDMYGQLDGSLDSITPSMFVSVLRRAYPQFAQQSPRSGGYMQQDSEEFLSTLFSTLQQTLTQPAGGIKSLGPTNNVVDALFGLEMDEKLECTETDMEPVVVKKEKALKLVCNITIDTNHLSEGIKIGLEGTIEKHSEVKGSNAVWKKTMRINRLPKYLCVQFMRFYWKATPESRDHTGVKCKMLRPISFPLTLDVYDFCSDELKATMKIARDRNAEKILNEFKDKSAGEKKDDEAEEKKEADED…		37
Paleat6965280.1	MSTPSDAAPPTGDAAAPISKNELKRRLKAEKAANAKAEKAAEAASKPKKAAATDDEELDPTAYFANREKTLVELEKQGINPYPHKFHVSTSLPEFHAQFGDSEAGSHLSDVVVSVAGRLHSKRASGSKLVFYDLRADGKKLQIMSDVGTYESAEAFAQIHSILRRGDIVGVKGHPGKSKKGELSIFPQQLVLLSPCMHMLPKSHAGLTLQQDTRYRQRYLDLIMNDESRGVFQTRAKIINFIRRFLDEKNFLEVETPMMNMIVGGATAKPFVTYHNDLHMNLFMRVAPELYLKQLVIGGLDRVYEIGRQFRNEGIDLTHNPEFTSCEFYMAYADYNDLMTLTEKLFSEMVKEITGGYTITIQKEVGEEPVTIDFTPPFKRVSMVSAVEEATGVKIPIDE…		38
Paleat6974992.1	MMKKSVVKNRAPAPIQITAEQILLEANQRKEELAQPPRRRITDAAELAEYRMGKRKAFEDELRRQRHHVGTWMKYATWEESQEEFARARSVFERALDVDYKAPTIWLKYAEMEMRHKFVNHARNVWDRAVTLLPRAYIKYAKWEERSQKQLALARRVYERALEELRSDEKTEQIYLAFALFEERCRELERARAVFKYALDTLPKEEAPALYSAFITFEKQHGDKERIEEVVIAKRRVVYEQQVAANALDYDSWLEYVKLEENEAASSQSFGLVREVYERAIANVPPIPEKKYWRRYIYLWIKYALFEELLAGDNDDSGSSSERCKQVYKTCLKLIPHDKFTFAKIWILYAKFLIRQRDLQGARMTLGEALGRCPKKKLFTNYIELELMMGEIDRCRNIY…		39
Paleat6952818.1	GEEVTMLMRTSGLVRRTIDEEEAQKRRMLTPLWHQVQGVLEEMVYDVESCEHECELVRLRRQLAAAESSLVEYQERESELIQERQQAYDYAVNVEQEGRAIMSKLNEHLSVVVTELAKKEVMDKELQQVKEQLKLTGQLSKELASAQREIRELRRANDIQYILRRNNSVPAKLVSDSRIPPRGDRGPVRAMSVPGGLPAAMKQGENVFSPLPDNVMLKLFSFLDEDSMVAISVTDKVLLSKVDAIVKSLKSDQIKLFHDMSTRVKTLEAHLAQVQTEKEDVAARLYSAESVRDFLMEKLKDLEDTLANSMTTTAKKDEQAAVDREIIGFLDATTQEYEVALKEYAHQNNGLRMELAQLREDHTSKTTSDGLCHPSIAHRILRVSASDPPPLIMATATAL…		40
Paleat6974735.1	MGVPAFYRWVQEKYPKCVVDCVESRAVVLEGERHFELTDTTGPSPNGFEVNNLYVDMNGLIHPCAHPENGEAPKTEEEMYRRVMAYVDRLVAAVRPRRVLYLAIDGVAPRAKMNQQRARRFRSAQEAEQRMEVEKEALEYMSALGHKVPSKQEKPWDSNVITPGTKFMAKLAKHLRFYIRDRVNNNAAWKSIKVILSDAGVPGEGEHKLMQYIRVQRSQPGYDPNQHHVLHGLDADLIMLGLATHEVKFSILREEVLFGKQKYERERQKEQQTVLDANGTSLNKRKRGEFGEHDADLVASDLKPLQYLHIATLREYLQVEFEPLSSVLPFAYDFERVIDDFVLLCFFVGNDFLPHLPSLDIRDGALDFLILIYAKLLPAMGGYITDGGDVNLSRVDVIL…		41
Paleat6969859.1	MVSLRSLQTLRRAAHVAIKSSGSHLAPLQSLTPQTRAFSQAHTPSQDVDPKDILRPELPKDVKSQLSLEQELPGLPQLKPASQLKPPQTEMSVLPSGLRVISQETYGQAATLGIFIDAGSRFEDDDSVGVSHLLEHLGFKSTTSRSHAQLVHEIEDIGALTTSACGREQIIYTIDLLRDNVEKGLELLADAILNVDLVPEEMEGIKAIMRIQTEDLMENPPAMLQEFIHAAAYGADTPLGRPLQCPLDKIDALTVGKVKKFRDEHFVAQKMVLAGSGVDHARLVKSAEKLFANVPVAPEGTPMATPSSPETLEPVIYTGGLYPLPNSESEFSYAALAFPTGGWHDEDLVPICVLHTLLGGGDSFSAGGPGKGMYSRLYTSVLNRFYWVESAFAFSSIHA…		42
Paleat6959655.1	MKDEDDFRLSKAAENQLARTLRNEESGRTRHTGRDDRATTEQVLDPRTRMILYKMLNHGIVTEINGCLSTGKEANVYHARLPDGSEGAIKVYKTSILVFKDREKYVSGEFRFRHGYSKSNPRKMVKLWAEKEMRNLRRLHDAGIYCPAPILLRSHVLLMDFIGRDGWAAPRLKDAKISDSRYRECYLYCIKMMRTMYQKCRLVHGDLSEYNILYYQTKLYFIDVSQSVEHEHPSANDFLRKDCRNIADYFRKTGALNPMTTQELFDFVTDPRIADENVDDHLEVIQRMIADRPVERTNEEQVDEAVFMSTFIPRSLGEVLHSEREQLAYQEGTMEKALVTAISRLEVEQGTTPAPAMRGTRIMDLLDEEDAQEIESSDDDVDSDGEGQSEGDSDSDYDD…		43
Paleat6974112.1	MHALARVCRSCAPRAITTSRLAQVSFFSSSTSGSIATTATSGSDVAELSNQHGHVKARLDYKKLVDNVDAAIENGKKRCSDGNPQLVADLYQRQAKLRHTVNLLRAERNSHAKQLGQAAAAKKKQGKEAEQAFETLRLRGQEIKREIAEIEAELAQMSAELELEALKIPNDTHPDVPVGGEEESRVIKKHGEKPVFNFKPKDHYDLATALDLLDTQTAAKVAGSKFTYLCNEGAMMEIALVHWTLSKLRARGFKVMFPPDVAHYKLVEGCGFQPRGEATQIYSIANSDLCLTATSEITLAAAKSNEILSTPTLPLKYAGFSHCFRTEIGHGGRLTRGIYRIHQFSKVEMFAFCANETQAQEFFDEMVEIQTSMYAELGLHYELMDMATGDLGAPAYRKF…		44
Paleat6970560.1	MLVLFETAAGHALFKVQDEAKLASADDVFKHFSTPEKAAKVLKLKGFNAFKDTTEAVAAATDMVDGKMGKTLKKFLKKNVVDAGLKDKLAVSDKALGSLIKEKLSIACVNDSAVNEVMRGIRANMDTLITGLEDDDLKAMTLGLSHSLSRYKLKFSADKVDTMIVQAIGLLDELDKEINTYSMRVREWFGWHFPEMGKIVTDNLQYAKCVLKMGMRTQVKTLDFSDILSEDVEASMREVCEVSMGTDISEEDVTNISALCEQVISLTEYRAQLFDYLKNRMNAIAPNLTVMVGELVGARLIAHAGSLMNLAKHPASTVQILGAEKALFRALKTKHDTPKYGLIYHASLIGQTAPKHKGKISRVLAAKTALAVRVDALGDSTEATIGFDNRAKVEARVRQ…		45
Paleat6977619.1	MADLSDIGLFGLAVMGQNFALNMASHGFKVSVCNRSPDKVDATVQRAKDEGNLPLVGYKDMKEFVASLARPRKVVILVVAGKPVDLTIAALSEFMEPGDIIVDGGNEWFPNSVRRASELEPKGIHFVGMGVSGGEEGARNGPSLMPGGPKEAFDALEPIITKCAAQVDDGACTTYLGPIGSGNYVKMVHNGIEYGDMQLIAEAYDILKIAGGLTNEELANVFDEWNKSELESFLIEITAQIFAKKDDLTDDGYVVDKILDKTGMKGTGRWTVQEAAERSIAAPTITASLDARYLSARKDERVFASKILSGPSEIPAVDKQQLIDDVRQALYASKICSYAQGLNLIREAGVQMGWNVDLGECARIWKGGCIIRAKFLDRIKSAYTKDASLISLLVDPDFA…		46
Paleat6948879.1	MLRCTSAPLRRAASTAAAGAVRNGSTIQSIHAREIIDSRGNPTVEVDLTLSGSTEIFRASVPSGASTGIHEAVELRDGGKRYAGKGVQQAVQNVKSVLAPKLIGADPTKQRDIDDLMREIDGTENKGKLGANAILGVSLAVAKAGAVAKGVPLYQHFADLIGNKNLVLPVPSFNVINGGSHAGNKLAFQEFMLLPTGAESFSEAMVMGCEVYHQLKSVIKKKYGQDATNVGDEGGFAPNIQSNREGVELLMTAINHAGYDGKIGIGMDVASSEFLTKDGKYDLDFKTEGSTDLLTGEELGQLYKDLAKEFPIISIEDPESSAIGDTFVDTNTSEFPILGDESPVTSDGHPSMRNSHHRFSPNGGSKRKLAQSPLSQTRSSSSSSSLAASNSLTDRLTMM…		47
Paleat6976843.1	MKIEEVQSTAKAQRIASHTHVKGLGLEADGTALPIGSGLVGQEKAREAAGLVVELIKSKKMAGRALLLAGAPGTGKTAMALGLKTTKGAKQLRLDPSIYESLQKEKVSVGDVIYIEANNGSVKRVGRSDAYATEYDLEAEEYVPIPKGDVHKKKELIQDVTLHDLDIANARPQGGQDIMSMMGQMMKPKKTEITEKLRTEINKVVNRYIDQGVAELVPGVLFVDEVHMLDIECFTYLNRALESTLAPIVVFATNRGVCQIRGTDVSSPHGVPLDLLDRMLIIRTMPYSVEEMVQIIKIRAEAESIKLLEDATVRLGEIGSQTSLRYSVQLLTPSRILAETQGRSEVSVDDIEETNDLFNDAKRSALALAQTEGYLM		48
Paleat6964267.1	MGAVNSVRKLTIDSIALLEQLEPNGAELVAKRAVRRRVQQLLQQNWPTCRVLAFGSSESGLGFGGCDVDLGIYFEDMDVDAQGQFSPQERVDLLATACERLSTAFQVQEFVRNARVPVIKLWDPKRQVACDVCVGGINALLNTALLKYYGRVDPRVRPLVFAIKYWAKQRGINDSVNGTLSSYGYTLLLIFYLQSHYAEMQLPAVLSLFQDLQSQTKVSMLLERLQSLPTMELPSTFGTSEFNSVGALLAGFFDFYARRFNMEDEVVSIRMGRALSKTTKWSHPVSWRLSIEDPFELAHDVGRVIFHRKGQDLIRSEFKRASDLLSGGHRLGDVCVPDETTWNIMSTCYICRGRDHVTRDCGQLVRQRLTPGGGSNTMLPVHFSDCWYCGEYGHYKAEC…		49
Paleat6960572.1	MAQRASTAVAHGALQRLPYVCTASEIQEMKFWRAPVRESNRIADPIKRAKNHTSRLINLQLGKLSSVTRQASLDFPALRRMHPFEREVVVLTLGQGTYEKHIQRLRRVYATLHNTGKQYERECQELRTKQEAADCGLRCVEDLKKIVDDNAGTLREAANMAKVANYPFTTRGITMGHIFEEGISYQIADTPGLIFRPDETRNAIEKLAMAMMEKTQASIGFVFDPTGSSGTPTANQILLRDELRQRVAEARPEHKWIDIISKIDQPSDDLASLKDRLGPSSCFSVSAQTNEGLMELGDGIRTRKMLGEKALEGIAAYKYKAGTYTYLDNVLNHFWTYSVQFLPIWMAPNLVTMIGTGVMMFTTVVQLYYSPHFSEISPTWVYILSALGLFFYQTMDALD…		50
Pc503898	MQIFVKTLTGKTITLDVEPSDSIDNVKQKIQDKEGIPPDQQRLIFAGKQLEDGRTLSDYNIQKESTLHLVLRLRGGAIEPTLAALAKKTNCEKQICRICYARLPPRATNCRKKKCGHSNQLRIKKKLK	Phytophthora capsici	1
Pc506056	MKTRRRLSLLFLLVTVALCYSALSSGSAHAEVSTGSDDVLGRKTPNLLVDELDDEPMTGGETFAFQAEVSRLMDILINSLYRTKEIFLRELISNASDALDKIRFLALSNNELLGKLRDLEIRISFDKDAHTLTIRDTGVGMTKDDLVNNLGTVAKSGTANFVEAMQASADDSSLIGQFGVGFYSVYLVADRVRVVSKNNDDDQYIWESDANASFTITKDPRGDTLGRGTEITLFLKPDATEFQDQDKLKSLVGHYSEFITFPIYVNASSTETYEVEEEPVDVEETAEDEKESEKTGEEDEELEAVEEDETKAPKTRTETRTVWNWERVNEVKAIWTRPKDDISDEEYESFYHSLQKTDITDPLTWIHFKAEGEIEFKSILYVPGQAPRDLYTRFENQKA…		2
Pc104335	MTQATTSGYSVGIDLGTTYSCVGVWQNDRVEIIANDQGNRTTPSYVAFTDSERLIGDAAKNQVAMNAHNTVFDAKRLIGRKFSDPVVQADIKHWPFQVTSGAGDKPQITVQFKGESKTFQPEEISSMVLIKMREVAEAFIGKEVKNAVITVPAYFNDSQRQATKDAGAIAGLNVLRIINEPTAAAIAYGLDKKGGERNVLIFDLGGGTFDVSLLSIEEGIFEVKATAGDTHLGGEDFDNRLVDHFTQEFKRKHRKDITENQRALRRLRTACERAKRTLSSSAQAYIEIDSLFDGIDFNSTITRARFEDMCGDYFRKTMEPVEKVLRDAKLSKSQVHEVVLVGGSTRIPKVQQLLSDFFNGKEPNKSINPDEAVAYGATVQAAILSGNDSSEKLQDLLLL…		3
Pc104335	MTQATTSGYSVGIDLGTTYSCVGVWQNDRVEIIANDQGNRTTPSYVAFTDSERLIGDAAKNQVAMNAHNTVFDAKRLIGRKFSDPVVQADIKHWPFQVTSGAGDKPQITVQFKGESKTFQPEEISSMVLIKMREVAEAFIGKEVKNAVITVPAYFNDSQRQATKDAGAIAGLNVLRIINEPTAAAIAYGLDKKGGERNVLIFDLGGGTFDVSLLSIEEGIFEVKATAGDTHLGGEDFDNRLVDHFTQEFKRKHRKDITENQRALRRLRTACERAKRTLSSSAQAYIEIDSLFDGIDFNSTITRARFEDMCGDYFRKTMEPVEKVLRDAKLSKSQVHEVVLVGGSTRIPKVQQLLSDFFNGKEPNKSINPDEAVAYGATVQAAILSGNDSSEKLQDLLLL…		4
Pc525553	MAAAVAAEDNSLYPIAILVDELKHEDVQLRLNSIRQIRIIAEALGPERTQNELLPFMNDSLDDEDEVLLVMAEELGSFVDVVGGPAHAYMLLKPLESLATVDEASVRDMAVRSICKVVEAMDPVHVSEHFVPVLRRLVTRDWFTSRIASCSLFQVGYPSLAADIQAELRGMFGQLCRDDTPMVRKAASAALGGFASVMDGPSASGEILPLFSALATDRQDSVRIHTIDNAVALARLVPTDVLSTQVLPTIFETARDGSWRVRWSVANRFPEICEALGAETTNSTFCDSVVSLLEDNEAEVRTAATSKILGVVTLLQPQRIIEKIVPCFQRLARDMSDHVRSALAGVVMKIAPFLGRDLTIEHLLPLFLLLLNDQNSEVRLNVISNLEEGNKVIGIELLS…		5
Pc503635	MLARQALKQLRASSFLTSRGFAVLTANTVNPNIVKAEYAVRGALVLRSNEYEDRLARGDKSLPFDKVIPCNIGNPQVLKQEPIEFHRQVLALVNVPGLVDHPEAQKIFPPDAIERAKFYIDNIVGGTGAYGHSKGAGVVREEVARFMQRRDGHPADPEDIYLTDGASPAVQNSLLTLIRDENDAILAPIPQYPLYSAAIAINGGSLVGYYLDEANAWGLDVKELARAVKEARDAGKTVRAMAVINPGNPTGQCLSVENIEEIIKFCKKEDILILADEVYQENVYAEGKQFLSFKKVLRDMGKEYDDVELISFHSTSKGFTGECGRRGGYMELVNIDDGAKDQFYKLMSVNLCSNVEGQLMVGMMTNPPQPGDASYERYAAQRDGTLEALKRRALKLVDA…		6
Pc504626	MADANEHAEPTPATAAAPAVDVAAANDAALQEKLINEEYKIWKKNTPFLYDLVMTHALEWPSLSVQWLPNSQTSTGDDFSVHKLLLGTHTSGAEQNHLMVAEVRLPLEDTEIDARKYDEESQELGGFGGVSGKVDIKIRINHDGEVNRARYMPSDELIVATKTPHAEVHVFDISKRPSQPEENSGCNPDFRLLGHTKEGYGLCWDPHQPYHLISGSDDAIICEWDMRNAGKTVQPLHKYSGHSDVIEDVAWHMHHTKIFGSVGDDKKLLIWDMRSESYDKPATTVYAHTAEVNCLAFSPFSEYLVATGSADKHVNLWDMRNMKAKLHSFEGHNDEVYQIQWSPHNETILGSCSADRRLHVWDLSKIGDEQTPEDAEDGPPELLFIHGGHTSKISDFSWN…		7
Pc503902	MAETSIYPRAELDGHNGKAVTAIATTRENPNLLLTASRDKSLLVWQLSNDGEEYGFARRRLQGHSHYVEDVVISSDGQFALSGSWDGTLRLWDLNTGITTRRFVGHTKDVLSVAFSADNRQIVSGSRDKTVKLWNTLGECKYTITEDGHTEWVSCVRFSPSTANPLIVSCGWDKVVKIWNLSNCKLRTNLFGHEGYLNTVTVSPDGSICASGGKDGTANLWDLNEGKRLYSLVAGDVIHALVFSPNRYWLCAATTSGIKIWDLESKIVVHDLQPEVEEPKGKYAQPPHCISLAWSADGSVLFSGYTDGIVRVWSVGN		8
Pc502842	MADVEDRKPTENVEEGQDEQVQINEGDIETNWDEVIETFDGMELREDLLRGIYAYGFEKPSAIQQRAVKPILLGHDCIAQAQSGTGKTATFAVSILQKIDINLKETQALILAPTRELAQQIVKVVVAIGDYMSVQVHACVGGTAVRDDIRTLQQGVHIVVGTPGRVGDMINRRALRTDDVKMFVLDEADEMLSRGFKDQIYEVFRFLPEKVQVALFSATMPLDVLEVTHRFMREPIRILVKRDELTLEGIKQFFIAIDREEWKFDTLCDLYETLTITQAIIYCNTRRKVDWLTEKMQSKDFTVSAMHGDMEQRERDIIMREFRSGSSRVLITTDLLARGIDVQQVSLVINYDLPTNRENYIHRIGRSGRFGRKGVAINFLTHNDVRYLRDIEQFYNTQI…		9
Pc502842	MADVEDRKPTENVEEGQDEQVQINEGDIETNWDEVIETFDGMELREDLLRGIYAYGFEKPSAIQQRAVKPILLGHDCIAQAQSGTGKTATFAVSILQKIDINLKETQALILAPTRELAQQIVKVVVAIGDYMSVQVHACVGGTAVRDDIRTLQQGVHIVVGTPGRVGDMINRRALRTDDVKMFVLDEADEMLSRGFKDQIYEVFRFLPEKVQVALFSATMPLDVLEVTHRFMREPIRILVKRDELTLEGIKQFFIAIDREEWKFDTLCDLYETLTITQAIIYCNTRRKVDWLTEKMQSKDFTVSAMHGDMEQRERDIIMREFRSGSSRVLITTDLLARGIDVQQVSLVINYDLPTNRENYIHRIGRSGRFGRKGVAINFLTHNDVRYLRDIEQFYNTQI…		10
Pc528383	MPQPEASSAPADANNEAGEGFSGSKTFAELGVDSAICEAIEAVGWSAPSKIQQQAIPHGLEGKDIIGLAETGSGKTGAFVIPILQSLLQNPQRLYALVLAPTRELAYQIGEQFEALGASIGLKCACVVGGIDMMQQQVALARKPHVVIATPGRLVDHLENTKGFSLRTMKFLVLDEADRMLSMDFEEEINQIVQLMPAERNTYLFSATMTSKVRKLQRASLKDPVKVEITHKFATPETLKQHYLFIPAKFKDCYLAYVLNEVAGQSVLIFASTCNGTQKVTLMLRNLGFQAICLHGQMPQPSRLGALNKFKAKARNVLVCTDVASRGLDIPSVDVVINYDIPTHGKDYIHRVGRTARAGRAGVAISFVTQYDVELYQRIEHLLGTKLDAYPCEEETVLV…		11
Pc534395	MTSALFTLVLLLPSTGAFRVVNSPTDPVIRTHAVFEPTFFGALTQGAKFGGSKFQKDKKQFKQLAEGAGSKKGSKKNAAVNELDFFGFDVAPKPKEKTSKLRKISVDMVPEWAGNETSSKPRKAKGSKPRRKRKLSEGALEEQRLEDEARQQASQLLAPPKTKADKRKEKRARRRSRTESMGSETVYQKSGEDSDGVSDSEDEEEESVALFKSSGEDANEGSTDVKKTKKEAKKVVKSNTAEENVQMIRRQLGIRVSGVSVPAPITSFTEMQLDSSPNAQQMKRLLLQNIERSEYKEPTSVQMQAIPSFLLRRDLLATAPTGSGKTAAFAIPILANLAAGGGSSSGIRSIVLAPTRDLAVQIRAEFTRLATGKKLHITLLSKATAATIASQTKKAKVEL…		12
Pc568939	MRFVHATLVQVHCIPLAMQGKDLLVRARTGSGKTAAFALPLLHKILQHKQDAPASEPAVRALVLVPTKELVEQTRRHMMDLMYYCQDTVSLLALGGQSMNAQQALLRDAPDVLVSTPGRLVAHLGAGNLTLKDSVQTVVIDEADLVLSFGYGEDIRTIFNALPKACQTFCMSATLSPELEKLKRSVLHNPAVVKLEEGATDGKLQQFYLPVKPADKDLLLYALLRLGVVSGKVIFFVNSTDAAYRLKLFFEQFVIKSAVLNAKLPHNSRQHIIEEFNRGLFDYLIATDDSIDQEGDDNDEQQEKKTVGSKRGRAADESYGVSRGVDFRGVQFVINVDFPKSVRAYTHRIGRTARGGASGTALSLVSKEDAKEERALKRVQAKQQAIRSETNDIIAQPAE…		13
Pc507039	MSMVFDEYGRPFIILRDQEQKERIKGVEAIKSNILAARTVSSLLRTSLGPRGMDKMMVSQDGDVTISNDGATILEQMQVEHRVAHLLVELSKSQDDEIGDGTTGVVVLAGALLEQAEKLLDRGLHPMRIADGFEEACEIAVKHLEAIGDVIQFSEQDSTPLVETAMTTLSSKIVNKYKRQMAQIAVDAVMKVANFETKDVNFDLIKMEGKPGGTLEETALINGIVIDKDFSHPQMPKEVKDAKMCILTCPFEPPKPKTKHKLDITSVEAYEKLYKQEQEYFTTMIKQVKDSGANLVICQWGFDDEANHLLLQNQLPAVRWVGGVELELIAIATGGQLGRAGTVREVAFGTTKERMLVVEDCASSDAITVLVRGGNKMIVEEAKRSLHDAMCVTRNLIKN…		14
Pc529913	MAAPATIARPTGETLRGKQKEKDVRMSNIIAAKAIANAIRTSLGPRGMDKMIQQGNGEVIISNDGATILSQMQVYHPTAKMLVDLSKSQDIEAGDGTTSVCVIAGALLSACEDLLLKGIHPTNISEAFGLAAVKAEEILTEISKPVELANREELINCVNTSLSSKVISEYADRLSPIAVDSVLKVIDIATATNVDLNSVRVVKQLGGTIDDSELVEGLVFSKGFDKTAASTAPTTIENAKIALIQFCLSAPKADMESNVVINDYAAMDRILREERKYILNLCKKVKKSGANVLLIQKSILRDATNDLSLHFLAKMGIRVITDIERNDIEHIATTLGCLPVANIEYLTPEKLGTAGLVQEETLGGHKVVKITEIVNPGKTVSILVRGSNKLVLEEADRSL…		15
Pc503447	MQQAVLDPESQVEKGENARMSSFVGAIAIADMVKTTLGPKGMDKILQSMGGPDKSISVTNDGATILRSVYVDNAAAKVLVDIAKTQDEEVGDGTTSVAVLCGELLREAEKLIDQRIHPQTIIDGWRIALTTANEALVGSAKDNSQDADKFREDLMNIARTTLSSKLLTHEKDHFAKLAVDAVLRLRGSSNLDYIQIIKKAGGSLRDSYLDEGFILDKKIGVGQPKRLENAKILVANTGMDTDKIKIYGARVKVDSMDKVSAIEEAEKKKMKDKVEKIANFGINCFVNRQLIYNYPEQIFSEKGIMAIEHADFDGIEHLAAVTGGEIASTFDNPDAIQLGECKLIEEIIIGEDRMLRFSGVKTGSACSVVLRGASTHLLDEAERSLHDALAVLTQTVKHS…		16
Pc127104	LMREKHIAYLKRGLTQLSSGFVSLDASRPWIIYWILHSLELLDALPEHETERVIGETDHDGGFGGGPKQLAHTATNYATCLTLALLGTPEALETVDRQGLYRFFMSRKHAATGAFTAHDGGEVDVRVTYCVISIASLYGIMTDELKAGVVDYILSCQTYEGGFGGEPGNEAHGGYAFCSVAALYVLDAVDQIRDLPGLLHWLANRQMPFEGGYQGRTNKLVDGCYSFWQGALPALLADVVRERYGDDVPYQCHQEQLQKYILLCGQEINGGLRDKPGKPRDHYHSCYCLSGLSVAQHGDGRGEPVVFGDASNLVGRTHPAYNIGYDKALKAIAYFKAKGPFQPE		17
Pc510248	MYSKVLNGDPKELSASLRAMGLRLRKEELNLNPRPLLKLVLGKFFGNVTTGFMDMVVDHVPSPLVTAKTKLESIYTGNQSSEMSVVRGIQSCDPKAPLMVNIVKLYSSPDGTTFSAFGRVYSGEVSENKDVKVLGEAYSAEDDEDMCTRTIESVCIAQGRYKIQVNRIPAGNWVLLEGVDASITKSATITDADEDLLQDEEVGIFRPIHIAFGTTSVMKLAVEPLNPAELPKMLEGLRKISKSYPLVRTKVEESGEHVILCTGELAADCILHDLRRMYSEIEIKVADPVVAFCETVAETSSVQCFAETPNQKNKITMISEPLDAGLSQDIESGAIKLDGSKKDVASFFQTNYKWDALAARSVWAFGPESNGPNVLLDDTLSTEVNKASLGMIKDSIVQG…		18
Pc109730	MLGRRGLSAAQSTRRNCWASPAAQQQRTVSTKILSRRTTIRDAREQGSGSRVAVGGWVKSVRKHKSVSFVNVNDGSCLGELQITLPAEETAAEALGAKLSDITVGSSVFAEGELREVPGGKQKRLELHPNTVEVLGKCDTQVYPLQKKYHSLEFLRENLHLRARTNTFGAVSRVRNALGQGLHSYFQDNDFLHLHSPILTSNDCEGAGEMFRIAKIDGKDEEFFGTPTYLTVSGQLHGEMYACALSKVYTFGPTFRAENSNTTRHLAEFWMVEPEMAFAGLEECVSSAQGAVQRSVAHALETCAEDIAFFNNNYDKQLAERLETVVKKDFARLTYTEAIAILEKAVAEGKGKVSFEKKPEWGMDLQTEHERFLAEKYVNGPVFVTDYPADIKAFYMRKN…		19
Pc504146	MSRMRLRTAERLKESQNTAASLTTFQEVDMSKLMGLRKQYKDAFEAKHGVKLGFMSAFVKASASALLEVPGVNAMIDDEHQEIVYRDYVDMSVAVSTPKGLVTPVLKNTESMSFADVEKGLAELAARARDGKLTLEEMTGGNFTISNGGVFGSLMGTPIINLPQSGILGMHGTKMRPVVVDGEVVARPMMYLALTYDHRLIDGREGVTCLKAIADKIENPERLLLDI		20
Pc509625	MSLSNSNSASSLPPVDEHNACEYLDTALTIFVIGASGDLAKKKTYPSLFALYTMGYLPEHVVIVGYARSPKNGADFRAQIAPWIKPKTPEAEARKEAFLAKCIYRSGNYDSAEDVGKVSKEMEALEEAQGSPKAALTTRGWNRLIVEKPFGHDLDSFDKLSEDMGALYGEDEIYRIDHYLGKEMVQNLLVLRFGNAIFEPIWNRNYVSSVTITFKEDIGTQGRGGYFDSFGIIRDVMQNHLLQVLSLVAMEPPVLAAGKDYSNYIRDEKVKVLNCIEPIKLENTVLGQYQGDKERNEPGYLEDPTVPKGSVTPTFATAIMYVNNQRWSGVPFIMKAGKALNERKGEIRVQFRPPPGAAHMFPGVKIPVQELVLRLQPEEAVYMKMNVKSPGLQTQAISS…		21
Pc12789	MLLPSDLATASTNAKPPPELQRLQLNAGILTQLQTQIQSLGDTASSQRDAFYVVDTAAIEDRFKLWNQYLPEVRPYYAVKCNPDPALIEGLARLGAGFDCASQTEISSVLGSGVSASDIIYANPCKQGSQIAYAHTHGVDMMTFDSQDELNKIHGINPNAKLVLRLYVDDSNSICRLGTKFGAMVHDVPDILNHAKTLNLDVVGVSFHVGSGCFNVEAYSNAVASARKVFDIGHSVGFNFNLLDIGGGFPGTENGPIRFEDCARELKKSLANHFPKNSGVQVISEPGRFFAASTHTLAVNVIGRKVAPTFDVPGQPPVLASAAAAAGQVPNYMYFVNDGLYASFNCMVYDHPSIQPVIMSDAASPDATPMYKASLWGPTCDGMDCIMKEVELPLMNIGQ…		22
Pc511385	MAPFDAYRAKMQAAGLSTEAIKAFEYSYEALVSGETGMIAESSITPADNLPYLENKADSIRESVTADPELLKETVVLKLNGGLGTSMGLDKAKSLLTVKGDDTFLDIMAKQVTELRATHKSNVRFVLMNSFSTSSDTLEYLQKYPELVEDEALELLQNKVPKVDASNMEPAEFPANPSKEWCPPGHGDLYASLAGSGKLDKLVADGVKYMFVSNSDNLGATLDLDLLTYFAQSGKPFLMECCERTENDKKGGHLAERTADGRLILRESAQCADEDEKDFQNITKHRYFNTNNLWIRLDKLQEELKKQGGVIRLPMIKNSKTVDPKDSSSTPVFQLETAMGAAIECFDGAGAVCVPRTRFAPVKKCDDLILLRSDAYVITEDYRPIIAPEREGVAPIVSL…		23
Pc576122	MKNLKRELIRAKEEVKRIQSVPLVIGQFLEMVDANYGIVGSTAGSNYYVRILSTLDRERLKPNSSVALHRHSHAVVDVLPPESDSSIQMMQMSERPDVSYSDIGGMDIQKQEVREAVELPLTHFDLYKQIGVDPPRGVLMYGPPGTGKTMLAKAVANATTAAFISVVGSEFVQKYLGEGPRMVRDVFRLAKENSPAIVFIDEVDAIATKRFDAQTGADREVQRILLELLNQMDGFDQATNVKVIMATNRADTLDPALLRPGRLDRKIEFPLPDRRQKRLIYQACTAKMNLGDEVDLEDYVNRPEKISSADIASICQEAGLQAVRKNRYVVLPKDFDKGYKNAIKRADTTFEFYH		24
Pc570550	MTADVAMASADESAGLTSYYEQKIEHLELTVRDETQNLRRLQAQRNELNSKVRLLREELQLLQEPGSYVGEVVKQMGKSKVLVKVNPEGKYVVDVDKAIDIAKCTPNTRVALRNDSYVLHKILPTKVDPLVSLMKVEKVPDSTYDMIGGLDKQIREIKEVIELPIKHPELFDALGVAQPKGVLLYGPPGTGKTLLARAVAHHTDCTFIRVSGAELVQKYIGEGSRMVRELFVMAREASPSIIFMDEIDSIGSSRMEGGGGDSEVQRTMLELLNQLDGFEPAQNIKVIMATNRIDILDAALLRPGRIDRKIEFPNPTEGSRIDIMRIHSRKMNLLRGINLKVIAEKMPTASGAECKAVCTEAGMFALRERRIHVTQEDFEMAVSKVMKKDSEQNMSINKL…		25
Pc508203	MVLAELGSKLQGALAKLNRTTVVDDEVFNTILKEICGALLESDVQVKLVRQLRDNVKLAVNLEDASSGVNRRRLIQKSVVDQLVQMLEPEAQPYKMKKGQSNVIMFVGLQGSGKTTSIAKFAHHYQRKGWKTCMVCADTFRAGAFDQLKQNSTKLRIPFYGSYTEADPVRIAEEGVAQFRAENYELILVDTSGRHKQEADLFAEMREVSAAVQPDDVVFVMDSTIGQAVFDQASAFRETVDVGSVIITKLDGHAKGGGALSAVAATGSPIIFYGTGEHFQDFESFNAQSFVSRLMGMGDIRGLMEEVKTSGMLDNQEEMVEKFQKGVFTLRDMYKQFQSVMKMGPLSKVMSMIPGLPQGMSEMMNMGGGEEEASKRLRRFLFMMDSMTDAELDGIVPLS…		26
Pc548814	MTAKIDELALLPQTGVSLQYLLEFGTEISPQKLIQSARFLHGEMPVRYAHRIKNLENLPHGLSEMPSVKQVREWYVNSARELLNFPKVETYQDELAFRDLIESIKGRHSGTLYTMAKGVHELKMELFKSFTEKDNGLSRKELGERYLRSQEFADLSDLHSFLDAFYMSRIGIRMLMSQHIALHEEENGWVGCICESTSPAEIALAAIDTARHMCLRQYGDAPEVELHGHTDFSMPFVPSHLHHMLFEVIKNSMRAVVEFHGVDNDMPPIKIVIADGEDNEDVSIKISDEGGGIPRSSVSRIWSYLYTTADSEAFERLEGAPNDFGGDSPLAGLGYGLPISRLFARYFGGDLQVISMEGYGTDAYLHLKRVGDASEPLP		27
Pc8726	MAVPPPPALAAVAAPWVMMFVFVVWAFYRGSTKLRVGFLHPDFGIGGAENLVVNAAVALQQRGAHVTVFTAHHDVSHCFEETRGDGPLAAHVRVHGDWLPRTILGRLYAFCAVVRILFVTLCIAVSYINDVDVFVVDQVSISIPFLRALGKPVVFYGHFPDKLLCIRSNSPWKRMYRVPLDYLEEVTTAASDIFVANSKFSRGVFQEAFPSLQSKKLGVLYPPVDVKAYKATAEANVERDSGLFVSLNRFERKKNVALAIEALVELRNRLPTDEFQRVKLIVAGGYDPLNTENKEHLIELQDIVANHGLGEHVEFRTSVSNSMKLELLRKAHAILYTPDREHFGIVPVEAMACGTPVIAVSSGGPLESIADGETGFLCEQKPQAFAEAMIELCGPKNSI…		28
Pc510359	MAREKKEPRVKRERKGKKESRKKAAEEKKAAEKAEALENMSHADRLAEEGIIATCSHNVRSVHKNFKDINVLNFSITYFGKVLMEECDISLNYGRRYGLIGRNGSGKSTFMNVLGARGIPIPESIDIYHLKHEIEASDMTALEAVLSVDEERNKLQAEADLLSEQMTDESISEEDSEAISDRLTDLYERLDDMDAATAEVRARQILAGLTFSDAMMNKKTKEFSGGWRMRIALARALFIQPTLLLLDEPTNHLDMEAVVWLEDYLARWKKILLMISHSQEFMNEVCTNIIDLTNKKLEYYAGNYDTYVRTKAEKEENQMKRYNWEQDQIKHMKEYIARFGHGSAKLARQAQSKEKTLAKMVRDGLTEKVEKEMTGDFKFPNPEPLPPPVLMFQNVSFGY…		29
Pc559524	MVLSAVFITDLKGKVIISRNYRGDIPMSASAKFTRYVQDKDDSEQRPVFTEDGYTFVYLKHNNLYLMTVTKVNSNVALMLMYLTRICQVFRDYFGELEEESIRDNFVIIFELLDETMDHGYPQTTEARILREYITQEGHRLEAAPRPPTALTNAVSWRSEGIKHRKNEIFLDVVEKLNLLVSSNGTVLHSEIIGAVKMKSFLSGMPELKLGLNDKALFEATGRSSSKGKAVEMEDIKFHQCVRLARFESDRTISFIPPDGEFDLMTYRLATHVKPLIWVEAVVEPHSRSRIEYMVKAKSQFKSRSIANNVEIVIPVPPDVDSPSFKCSIGSVTYVPDRDAFVWSIKQFNGSREYLMRAHFGLPSVDNHEATDDWKAPIQVKFEIPYFTVSGIQVRYLKI…		30
Pc17821	MMSKLNLVRQPLARAQSSVAAAVSNYPSYVLNAPATEVTTLPSGLRVASEGSHGETATVGVWIGAGSRYETAQNNGAAHFLEHMAFKGTSKRTQQQLELEIENMGGHLNAYTSREQTVYYAKVFKKDVPRAMDILSDILQNSKLDEAAIERERDVILREMEEVNKQQEEVVFDRLHETAFMGNGLGRTILGPIENIRNLKKSDLQDYIATHYTAPRMVIAGAGAVDHSQLVELAQKSFGDLPTTPAVAPTLEPVRFVGSDVRVKDDSMPLAHVAIAFEGFSWTSEHSFPLLIMQTLLGSWDRTSGAGMNMSSKLGQVVAEKELAHSYMSFNTCYQDTGLFGVYAVADKYKLNDLTWYTMEALVRLVHKTSDEEVERAKTQLKANMLMQLDGSSPICEDI…		31
Pc572114	MATPAQDVELQAPPSDGVSCMRFGSRSHLLVSSWDATLRVYDGVRLRTSVEMEAPVLSCSYGKGDAEAFAGGLDCIVKQVDLTTRQTTDLGSHEAAVRHVGYSKEFGLAVSGGWDGAVKVFDVRNGNNAQIHAAKQAGKVFGMDVRSHLVAVASSDRQVAVFDLRNFSQPLVKKESPLKYQMRCVSVFPDLTGYAIGSVEGRVALEYFEDEIGANGEGKKRSYAFKCHRGKVDDQTLVYPVNSIAFHPMYGTFATGGCDGVVNLWDGANKKRITHLKQYPTSIAAMDFNHDGSVLAIAASYTYEQGEKDHPNDAIFLHTVQDSEIRPKKKATA		32
Pc550505	MVKRKKHDKDKYYNLARQQGYRARSAFKLIQLNKKYDFLSTAKVCIDLCAAPGGWCQVAAKYMPASSIILGIDLLPIRPIRGVKTFQCDITTVRCRQIIKQEMQSWQADVVLCDGAPNVGAEYSKDAYVQNELALVALKLAVDVMGRGGTFVSKVFRSQDYNALLWVFKQLFKKVSATKPLSSRNESAEIFVVCEGFLAPHSIDPKLFDPKYVFDQVDAQEKTITIFHPKFGDRKRHREGYDEALGMTLTNECSVSQFIDDHDPIRLLTDTTSIKFLPEDDVYRDHKHTTDEIVTCLSDLKVLGKADFKNLLKWRTRMQKYKEELLKAEQPEEEEKEDEKPEEKEPERELTEKEKDALVREELSQLRANVQAKKKREKKKERERKQKLRIRAALGMNAE…		33
Pc549882	MRVGISQRHVSHAAKSAWCGVSSRSVSDWCSKTLLTAAQALTAGEVSAVELTQACIDQVEKTRAFNMFVATDFEHALQLAKASDERRAAGNALGLLDGIPVGVKDLFCMENTPTTAASKILDGFVAPYESTATQRLLDQGAVPLGKLNMDEFAMGSGTLYSTFGATINPWSKGLQEDAVVAGGSSGGSAAAVASGCCFAALGSDTGGSVRQPAAYCGIVGLKPSYGRVSRHGMISYASSFDTPGIFARSVGDATVVLKAIAGPDHMDSTCMTDVLPKNWQSKQVDLTGVRVGVPVEYFVEELPEEILSVWDKGVAWLRDAGAQIVSVSLPTTKLCIPAYYILACAEASSNLSRYDGVRYGYRAKDIALETQEDQSDALHDLYCRTRSEGFGEEVQRRIL…		34
Pc504506	MATKKRVSYFYHPEVGHFYYGPGHPMKPHRMKLAHHLVVNYDLYQKMDIFEPHWASADEMKVFHAPDYIEFLQRVSPATQRDMAVDMAKYNFGETSDTDCPVFDGVFDFCQIYTGGTLDAVARLNFGLCDIAINWSGGLHHAKKAGGSGFCYVNDIVLGILELLKYHPRVLYIDIDAHHGDGVEEAFYVTDRVMTVSFHKYGDYFPGTGDIKDIGAKSGKYYAVNFPLHNGMDDDSYESIFKPVIEKIMETFAPSAVVLQCGADSLTGDRLGCFNVTTKGHGECVRFVKGFGLPMLVLGGGGYRLRNVSRAWAYETSILVNQEVSNNIPYNDYFEFYSPDFKLHLVADKDLKNDNSKEYLEKHKIKIFENLRSITGAPSVQMQQAPRARMIREEDEDAM…		35
Pc509385	MASTIASFANFLKQSKAHAVDNREVLIAGVLYKKPERNSLLWKKRYCVIYKGELQIVYFLSLEDFEKRAIRGKIPFSSVHAWDGKPNGFQFYTPSDNCFRVYTETAEDQAKWIETMQNCIDNAPDKKDGAKVEYTRPVASSPSSSPKGASFRSKRSDSWREEDPDVLSMATELEDLRSEVTTLKAELASYEQAEKRYGTEISAARTRRGSVLDDGTEVNIEPREMERMRAIFNLFDVQGNGFISEDDLLDLHAKLGEPISKEDASEAISYMHSKSTTGQIDFNSFMKWWNDDHAADNQTEAMRRYQAKFKFLKARIANPEVGNIETEAVGAFPSFEFRVNFYHTGPNGERQQISPWHDIPLYNPDGTVNFICEIPKWTRKKMEIATGEPFNPIKQDTKN…		36
Pc568885	MTATVSVKWGKQVFNDVVVDKNAPVAVLKAQLYDLTSVPVERQKLMSKAWKGMLKDDVDLSTLDKLVDGTGVMLMGSAEVVQKPKEPIVFIEDMTTKDIAATGTVYPAGLVNLGNTCYMNATLQCLRPVKELRQALTAQPGGVSADLANNFTTALKDMYGQLDGSVDSITPSMFVSVLRRAYPQFAQQAPRSGGYMQQDSEEFLSTLFSTLQQTLTQPAGGLKSLGPTNNMVDALFGLEMDEKLECTETDMEPPVVKKEKALKLVCNITIDTNHLSEGIKIGLEGTIEKHSEVKGSNAVWKKTMRINRLPKYLCVQFMRFYWKATPESRDHTGVKCKMLRPISFPTTLDVYDFCSDELKATMKISRDRNAEKILNEFKDVRLWTTCRFRATKLTFSLVV…		37
Pc508572	MSSPADIPPATATEGAPAAPISKNELKRRLKAEKAAKAKAEKAAKKAAEAANKPKKAATADEEDLDPTAYFANREKMLVELEKQGVNPYPHKFHVSTSLPEFHEKYGDVEAGSHLTDVVVSVAGRLHSKRASGAKLVFYDLRADGKKLQIMSDIGTYESEEAFAKIHSILRRGDIVGVKGHPGKSKKGELSIFPQQLVLLSPCMHMLPKGHAGLTLQQDTRYRQRYLDLIMNDESRGVFQTRAKIINFIRRFLDEKNFLEVETPMMNMIVGGATAKPFVTYHNDLHMNLFMRVAPELYLKQLIIGGLDRVYEIGRQFRNEGIDLTHNPEFTSCEFYMAYADYNDLMTMTEKLFSEMVKEITGGYTITIQKEPGEEPVTIDFTPPFKRVSMVSAVEEATG…		38
Pc510806	MMRKSVVKNRAPAPIQITAEQILLEANQRKEEIAQPPRRRITDAAELAEYRMGKRKAFEDELRRQRHHVGTWMKYATWEESQEEFARARSVFERALDVDYKATTIWLKYAEMEMRHKFVNHARNVWDRAVTLLPRVAQFWYKYAFMEEMLGNLNGARRVFERWMEWQPDDQAWYSYIKLEMRAKDIPRARALYERYISCHPGEKAYIKYAKWEERAQKQLALARKVYERALEELRSDEKTEQIYLAFALFEERCRELERARAEEAPELYSAFITFEKQHGDKERIEEVVIAKRRVVYEQQVAANALDYDSWLEYIKLEENEAAGSQSFGLVREVYERAIANVPPIAEKKYWRRYIYLWIKYALFEELLAGDNDDSGSSAERCKQVYKTCLKLIPHDKFT…		39
Pc563532	MATALRRFALARPRHIAASNTFRSQRAHVLSAYRARANPFAFGGRNVLAFYSTDSKNDEKDAEKAKDDEQEDDGVEVVIDNDLAAVGEGDNAPTYPHVLAMPALRRPFFPGVVLPMTITNPEVTRALMALKESGQKYVGVFLKKSSGDPLKPGGGEDLVKNLSEIHHVGSFARIDNMLPFDVNSVQVLMVSQRRIAIDDIRDEGPPLRVNISNLDNPSFDPKSKLIRAYSNEIVATLREIVKMNPLFKEHMQYFSQRIDIHNPYKLADFAASVTSADGEELQQVMEEMSCEARLKKALELITKELELSKVQQTIKEQVEEKVSKNQRNYLLMEQLKAIKKELGMEKDDKDAMITKYRERLAEFAPGSIPANVNEVVEDELNKMSMLEKNSSEFNVTRNY…		40
Pc531963	MGVPAFYRWIQDKYPKCVVDCVENRAVVLEGERHFELTDTTGPNPNGFEVDNLYVDMNGLIHPCAHPENGEAPKTEEEMYRRVMAYVDRLVAAVRPRRVLYLAIDGVAPRAKMNQQRARRFRAAQEAEQRMEVEKEALEYMSALGHKVPSKQEKAWDSNVITPGTKFMAKLAKYLRFYIRDRINNNAAWKSIKVILSDAGVPGEGEHKLMQYIRVQRSQPGYDPNQHHVLHGLDADLIMLGLATHEVKFSILREEVLFGKQKYERERQKEQQMVLDANGTTLNKRKRGEFGEHDGDLVADDLKPLQYLHIATLREYLQVEFEPLSRVLSFQYDFERVVDDFVFLCFFVGNDFLPHLPSLDIRDGALDFLILLYAKLLPAMGGYLTDGGNVNLSRVDVIL…		41
Pc555845	MVSLRSLQTMRRAAQLAVKSSRTRLTPLQSLGLQARAFSQAHTPSQAVDPKDILRPEVPKNAKPQLSLEQELPDLPTLKPASQLKPPQTEISVLPSGLRVISQETYGQAATLGIFIDAGSRFEDDDSVGVSHLLEHLGFKSTTSRSHAQLVHEIEDIGALTTSSCGREQIIYTIDLLRDNVEKGLELLADAILNVDLVPEEMEGIKAIMRIQTEDLMENPPAMLQEFIHAAAYGADTPLGRPLQCPLDKIDALTVEKVKKFRAEHFVAQKMVLAGSGVDHARLVKYAEKFFANVAVAPKDTPMATPSSPETLEPVIYTGGLYPLQNPESEFSYAALAFPTGGWHDEDLVPICVLHTLLGGGDSFSAGGPGKGMYSRLYTSVLNRFYWVESAFAFSSIHA…		42
Pc11491	MKDEDNFRLSKAAENQLTRTLRNEESGRTRHTGRDDRATTEQVLDPRTRMILYKMLNHGIVTEINGCLSTGKEANVYHARLPDGREGAIKVYKTSILVFKDREKYVSGEFRFRHGYSKSNPRKMVKLWAEKEMRNLRRLRDAGIYCPAPILLRSHVLLMDFIGRDGWAAPRLKDAKISDNRYRECYIYCVKMMRTMYQKCRLVHGDLSEYNILYYQSKLYFIDVSQSVEHEHPSANDFLRKDCRNIADYFRKTGALNPMTTQELFDFVTDPRIADEDVDDHLDAIQRVIADRPIERTNEEQVDEAVFMSTFIPRSLGEVLHSEREQLAYQEGTMEKALVTAISRLEVAQGGAPAPAMQGTRIMDLLNEEDDQELDSSDEEDDNEEEGDSDEDSDSEYED…		43
Pc100550	MLARVCRARASRATSAVSTSLLSSSSRLISTTAALGSDESSSNLHSHVKARLDYKKLVENVDAAIANGNKRFSEGNPQLVADLYQRQAKLRHTANLLRAERNTHAKQLGQAAAKKKQGEEAAFDALRRRGQELKSEIANVEAELAQVSTELEIEALKIPNDTHPDVPVGGEEDSRVVMKHGEKPVFNFTPKDHSDLATDLQLLDTQTAARVAGSKFTYLCNEGAMMEIALVHWTLSKLRARGFQIMFPPDVAHYKLVEGCGFQPRGEATQIYSIANSDLCLTATSEITLAAMKSNEILPTSTLPLKYAGFSHCFRTEIGHGGRQTRGIYRIHQFSKVEMFAFCANETQAQAFFDEMVEIQTTMYAELGLHYELMDMATGDLGAPAYRKFDLLAWMPGRD…		44
Pc503853	MLVLFETAAGHALFKVQDEAKLASADDVFKHFSTPEKAAKVLKLKGFNAFKDTTEAVAAATDMVDGKMGKTLKKFLKKNVVDAGLKDKLAVSDKALGSLIKEKLSIACVNDSAVNEVMRGIRANMDTLITGLEDDDLKAMTLGLSHSLSRYKLKFSADKVDTMIVQAIGLLDELDKEINTYSMRVREWFGWHFPEMGKIVTDNLQYAKCVLKMGVRSHVKNLDFSDILSEDVEASMREVCEVSMGTDISEEDVTNISALCEQVISLTEYRAQLFDYLKNRMNAIAPNLTVMVGELVGARLIAHAGSLMNLAKHPASTVQILGAEKALFRALKTKHDTPKYGLIYHASLIGQTAPKHKGKISRVLAAKTALAVRVDALGDATEATIGFDNRAKVEARVRQ…		45
Pc507227	MADLSDIGLFGLAVMGQNFALNMASHGFKVSVCNRSPDKVDATVQRAKDEGNLPLVGFKEMKDFVASLARPRKVIILVVAGKPVDLTIAALSEFMEPGDIIVDGGNEWFPNSVRRASELEPKGIHFVGMGVSGGEEGARNGPSLMPGGPKEAFDALEPIITKCAAQVDDGACTTYLGPIGSGNYVKMVHNGIEYGDMQLIAEAYDILKIAGGLTNEELANVFDEWNKSELESFLIEITAQIFAKKDDLTDDGYVVDKILDKTGMKGTGRWTVQEAAERSIAAPTITASLDARYLSARKDERVFASKILSGPSEIPAVDKQQLIDDVRQALYASKICSYAQGLNLIREAGVQMGWNVDLGECARIWKGGCIIRAKFLDRIKSAYTKDASLISLLVDPDFA…		46
Pc503568	MVSIVSIKARQIFDSRGNPTVEVDLVTEIGEYRAAVPSGASTGEFEALEMRDGGKDYMGKGVLNAVKNVNEIIAPALVGKDVTKQAELDRFMVEELDGTQNEWGWCKKKLGANAILGVSLALCRGGAAAKKQPLWQYIADLAGNPSPCLPVPSFNIINGGSHAGNKLAMQEFMILPVGATSFTESMKIGSEVYHNLKKVIKGRYGLDATAVGDEGGFAPNIQSNGEAIDLIEEAIKAAGYTNQVRLGMDVAASEFYTGASDARYNLDFKNENAPESEKIPADKLQEVYEGFIAKCADSSKIVSIEDPFDQDDWASWVKFTAKVGKDVQIVGDDLTVTNPTRVKKAIEQKACNALLLKVNQIGSITESIEAVTMAKKAGWAIMASHRSGETEDTFIADLA…		47
Pc562149	MSGTVKTQAEVKDITRIERIGAHSHIRGLGLDDSLEPRASSQGMVGQTEARKAAGIVAKMIEEGNIAGRAILLAGKPGTGKTAIAMGIAQALGEDTPFTTIAGSEVFSLEMSKTEALTQAFRRSIGVRIMEETEIIEGEVVEIQVDTPTGGVGDKVGRLTLRTTEMETVYDLGAKMIDSLTKEKVEAGDVITINKESGKISKLGRSFTRSRDYDAMGAQTRFVQCPEGELQKRKEVVHVVSLHEIDVINSRSQGFLALFAGDTGEIKDEVREQIDTKVAEWREEGKATIVPGVLFIDEVHMLDIECFSWLNRALESDMAPVLIIATNRGITRIRGTNYKSPHGIPIDLLDRLMIIPTKPYSESEMRKILTIRCEEEDVEMTEEAKDLLTRIAVETSLRY…		48
Pc7092	MSVRRNVRLRREYLYRKGLEGKERALYEHKQQLKEAIRSGKAIPTELRSVESKLRHEMEYDDEAHEKPINHVDDEYKNAGMFDPKIAITTSRDPSSRLKQFAQEIRLIFPNAIRLNRGAHTIGDLVESARSNDFTDLLVVTETRGEPDGLVVCHLPYGPTAYFSLSNTVLRHDIEDRATISEAYPHLIINQFETPLGKRVANILKHLFPVPKPDAKRVITLSNDNDFVSFRHHVFKVTGREVELQECGPRFELQLYQVKLGTLDQKEAENEWVLRPYMNSAKKRRVL		49
Pc509356	MLGKQALEGIAAYKYKAGSYTYLDNVLNHFWTYSVQFLPIWMAPNLVTMIGTVAMMLTTVVQLYYAPHFSEICPTWVYILSAFGLFFYQTMDALDGKQARRTGASSPLGQLFDHGCDALCTVFNVLSAAATCQVGAGLRAYVALSSVSIAFYLAQWEEYHTGVMSCGNGFFGVTEGQLTLVAVHLVAALFGTGFWTAELPFETPFPVTTTDVLIGALVASNVLLAYGNISHVLRAAPDAIPRDELGNKHISKPLAMIQLIPIGILLALGSLWICGPDAVNYANYPVLFLFPLGIGYVFFSTRMIMSHMCKIPFTPQLRVIIPFGFVIFNAYGPAVGILSKPLIPTILASSIYVVFIVLVYLHFVSGVVKDICDFLNIFLFKIKPVATETEKAK		50
Pcact2784220.1	MTNASANAIARFALAANRPRDIGLPRPVLRVVVLDFVCCDLVGPKPLRPPPVGIHFARGKGIMQIFVKTLTGKTITLDVEPSDSIDNVKQKIQDKEGIPPDQQRLIFAGKQLEDGRTLSDYNIQKESTLHLVLRLRGGAIEPTLAALAKKTNCEKQICRICYARLPPRATNCRKKKCGHSNQLRIKKKLK	Phytophthora cactorum	1
Pcact2776947.1	MPSSSRRRSLLLLIMTVVLCYSALSSSSARAEVATGSEEVLGKSTPNLLVDDLDDEPLTGGETFAFQAEVSRLMDILINSLYRSKEIFLRELISNASDALDKIRFLALSNSELLGKLRDLEIRISFDKDAGTLTIRDTGVGMTKDDLVNNLGTVAKSGTANFVEAMQAGTDDSSLIGQFGVGFYSVYLVADRVRVVSKNNNDDQYIWESDANASFTIAKDPRGDTLGRGTEITLFLKPDATEFQDQDKLKSLVGHYSEFITFPIYVNTTSTETYEVEEDPADIEEAVEEEKDAEKTNEEEDEELEAVEEDEQAKAPKTRTETRTVWKWERVNEVKAIWTRSKDDISDEEYESFYHSLQKTDITDPLTWIHFQAEGEIEFKSILYVPGQAPRDLYTRFEN…		2
Pcact2774081.1	MAPKRRSRKTTKDVYASVPAEERAKLGAEAKERGNAAFASGDHATAIKEFTTAIAYEPTNVIYYSNRSAAYLSAGQATPAMQDAKSCIELDVKFAKGYARLGAAHFYIKNYAKAITAYTQGLTVEKGNKALQAGLTQAQAAQQVQDEEISGVEMDEATRKMKRMEIEEKINKARKEREERAKRAEKGFSEVIGIDLGTTYSCVGVWKDGQVEIIANSEGNRTTPSWVAFNESERLIGEAAKIQAAGNATNTVFDAKRIIGRSFSDEVVKKDATHFPFTIKEGDDDKVLIEVEFKGEKKSFTPEEISSMVLLRMKETAEAFLGQSISQAVVTVPAYFNDQQRQSTKDAGSIAGLDVKRIINEPTAAALAYGLDTNAGTDGKACNVLIFDLGGGTFDVSIL…		3
Pcact2777571.1	MLRLAARNPAPAAAKRMFSAAAGSEVIGIDLGTTNSCVAVMEGKTARVIENSEGARTTPSVVAILDNDERLVGMPAKRQAVTNPENTFYAVKRLIGRKFEDKETQEVSKVVSYKIVKGNNGKDAWVEAKGTKYSPSQIGSMVLTKMKETADGFLGKPITQAVVTVPAYFNDSQRQATKDAGKIAGLDVLRIINEPTAAALAYGMDKADGKVIAVFDLGGGTFDVSILEISGGVFEVKSTNGDTLLGGEDFDEELLRYLVDEFKKETSIDLSGDNLAMQRLREAAEKAKRELDGLAQTDISLPFITADATGPKHLNMKITRATFEKLVGKLIERTMGPCKKCVKDAGLEKSEINEVILVGGMSRMPKVQTTVEEFFGKKPSKGVNPDEDILLLDVTPLSL…		4
Pcact2772618.1	MLFEEKALSFVPDPINGVPMAAAVEDNSLYPIAILVDELKHEDVQLRLNSIRQIRIIAEALGPERTQNELLPFMNDSLDDEDEVLLVMAEELGAFVDVVGGPAHAYLLLKPLESLSTVDEASVRDMAVRSICKVVEAMEPDHVSEHFVPVLRRLVTRDWFTSRIASCSLFQVGYAQLSAEIQAEMRGMFGQLCRDDTPMVRKAASAALGGFASVMDGPSASGEMLPLFLALATDRQDSVRIHTIDNAVALARLVPAEVLLTQVLPTIFETARDGSWRVRWSVANRFPEICEALNAETINSTFCDSVVSLLEDNEAEVRTAATSKILGVVKLLQPQRIVEKIVPCFQRLARDMSDHVRSALAAVVMKIAPFLGRDLTIEHLLPLFLLLLNDQNSEVRLNV…		5
Pcact2772479.1	MPYIGTKVLTTATINPNIVKAEYAVRGALVLRSNEYEDRLANGDKSLPFDKVIPCNIGNPQVLKQEPIEFQRQVLALVNVPGLVDQPEAQKLFPPDAIARAKFYIDNIVGGTGAYGHSKGSAVVREEVARFMQRRDGHPADPEDIYLTDGASPAVQNSLLSLIRDENDAIMAPIPQYPLYSAAIAINGGTLVGYYLDEANAWGLDVDELARAVKEARDAGKTVRAMAVINPGNPTGQCLSADSIRDIIKFCKKENILILADEVYQENVYAEGKKFFSFKKVLRDLGKGYDDVELISFHSTSKGFTGECGRRGGYMELVNIDEGAKDQFYKLMSVNLCSNIEGQLMVGMMTNPPQPGDASYQRYIEQRDGTLQSLKHRAVKLVKAFNELEGVTCNETEGA…		6
Pcact2788960.1	MADTTEHSETAPAPAAAAPAVAVDAVAANDAALQEKLINEEYKIWKKNTPFLYDLVMTHALEWPSLSVQWLPNSHTSAGDDFSVHKLLLGTHTSGAEQNHLMVAEVRLPLEDTEIDARKYDEESQELGGFGGVSGKVDIKIRINHDGEVNRARYMPSDELIVATKTPHAEVHVFDISKRPSQPEENSGCNPDFRLLGHTKEGYGLCWDPHQPFHLISGSDDAIICEWDLRNAGKSVQPLHKYSGHSDVIEDVAWHMHHTKIFGSVGDDKKLLIWDMRSESYDRPATTVYAHTAEVNCLAFSPFSEYLVATGSADKHVNLWDMRNMKAKLHSFEGHNDEVYQIQWSPHNETILGSCSADRRLHVWDLSKIGDEQSPEDAEDGPPELLFIHGGHTSKISDF…		7
Pcact2784219.1	MAETSIYPRAELDGHNGKAVTAIATTRENPNLLLTASRDKSLLVWQLSNDGEEYGFARRRLQGHSHYVEDVVISSDGQFALSGSWDGTLRLWDLNTGITTRRFVGHTKDVLSVAFSADNRQIVSGSRDKTVKLWNTLGECKYTITEDGHTEWVSCVRFSPSTANPLIVSCGWDKVVKIWNLSNCKLRTNLFGHEGYLNTVTVSPDGSICASGGKDGTANLWDLNEGKRLYSLVAGDVIHALIFSPNRYWLCAATTSGIKIWDLESKIVVHDLQPEIEEPKGKYAQPPHCISLAWSADGSVLFSGYTDGIVRVWSVGN		8
Pcact2763621.1	MADVEDRKPTENVEEAQENEQVQLNEGDIETNWDEVIETFDGMDLREDLLRGIYAYGFEKPSAIQQRAVKPILLGHDCIAQAQSGTGKTATFAVSILQKIDINLKETQALILAPTRELAQQIVKVVVAIGDYMSVQVHACVGGTAVRDDIRTLQQGVHIVVGTPGRVGDMINRRALRTDEVKMFVLDEADEMLSRGFKDQIYEVFRFLPEKVQVALFSATMPLDVLEVTHRFMREPIRILVKRDELTLEGIKQFFIAIDREEWKFDTLCDLYETLTITQAIIYCNTRRKVDWLTEKMQSKDFTVSAMHGDMEQRERDIIMREFRSGSSRVLITTDLLARGIDVQQVSLVINYDLPTNRENYIHRIGRSGRFGRKGVAINFLTHNDVRYLRDIEQFYNTQ…		9
Pcact2763621.1	MADVEDRKPTENVEEAQENEQVQLNEGDIETNWDEVIETFDGMDLREDLLRGIYAYGFEKPSAIQQRAVKPILLGHDCIAQAQSGTGKTATFAVSILQKIDINLKETQALILAPTRELAQQIVKVVVAIGDYMSVQVHACVGGTAVRDDIRTLQQGVHIVVGTPGRVGDMINRRALRTDEVKMFVLDEADEMLSRGFKDQIYEVFRFLPEKVQVALFSATMPLDVLEVTHRFMREPIRILVKRDELTLEGIKQFFIAIDREEWKFDTLCDLYETLTITQAIIYCNTRRKVDWLTEKMQSKDFTVSAMHGDMEQRERDIIMREFRSGSSRVLITTDLLARGIDVQQVSLVINYDLPTNRENYIHRIGRSGRFGRKGVAINFLTHNDVRYLRDIEQFYNTQ…		10
Pcact2785579.1	MPQPAAAAPSQAPADVSNEASEGFSGSKSFAELGVDSAICEAIEAVGWSAPSKIQQQAIPHGLAGKDIIGLAETGSVLAPTRELAYQIGEQFEALGASIGLKCACVVGGIDMMQQQVALARKPHVVIATPGRLVDHLENTKGFSLRTMKFLVLDEADRMLSMDFEEEINQIVQLMPADRNTYLFSATMTSKVRKLQRASLKDPVKVEITHKFATPETLKQHYLFIPAKFKDCYLAYVLNEVAGQSVLIFASTCNGTQKVTLMLRNLGFQAICLHGQMPQPSRLGALNKFKAKARNVLVCTDVASRGLDIPSVDVVINYDIPTHGKDYIHRVGRTARAGRAGVAISFVTQYDVELYQRIEHLLGTKLDTYPCEEETVLVMSERVNEAQRIATIEMKEAVA…		11
Pcact2774960.1	MSSTFFGALTQGAKFGGAKFQKDKQQFKRVAKAPGAKKETKKTADVDELDFFGFDAAPKPKEKAPKPRKISVDMVPEWAGNDPASKTRKVKGSKPRRKRKLSEGALEEQRLEDEARQQASQLLAPPKTKADKRKEKRARRRSRTESMGSEAVSQQSDEDSEASDSEEEEEDAVTLFKSNGEDTDEELTDAKATKKAKKDAKKADKKNTATVEHREGVQLLRRQLGIRVSGVSVPAPITSFADMRLDSSASAQQMKRLLLQNIERSEYKEPTSVQMQAIPSFLLRRDVLATAPTGSGKTAAFAIPMLANLAAGSGTSSGIRSIVLAPTRDLAVQIRAEFMRLGAGKKLHITLLSKATAATIASQTKSKLAVNHDVLIATPLRLVHLIQESKVDLSTVEMV…		12
Pcact2769442.1	MAQPKVNETLLDGQKPFAECDFGLDRRLTKAVAKMRFVHATLVQVHCIPLALQGKDLLVRARTGSGKTAAFALPLLHKILQNKQDTPASEPAVRALVLVPTKELVEQTRRHMMDLMYYCQDTVSLLALGGQSMNAQQALLRDAPDVLVATPGRLVAHLEAGNLTLKDSVQTVVIDEADLVLSFGYGEDIRTIFNALPKACQTFCMSATLSPELEKLKRSVLHNPAVVKLEEGATDGKLQQFYLPVKTADKDLLLYALLRLGVVSGKVIFFVNSTDAAYRLKLFFEQFVIKSAVLNAKLPHNSRQHIIEEFNRGLFDYLIATDDSVDRDEVGDEDEDDEGEEGDEEVGDAGEEKSDAESEAEEEDEEKDSDKEDDSEKEEDDDSEKEDDEAIDSDKEEAS…		13
Pcact2777963.1	MSMVFDEYGRPFIILRDQEQKERIKGVEAIKSNILAARTVSSLLRTSLGPRGMDKMMVSQDGDVTISNDGATILEQMQVEHRVAHLLVELSKSQDDEIGDGTTGVVVLAGALLEQAEKLLAHGLHPMRIADGFEEACEIACKHLEAIGDVIHFSKEDSTPLVETAMTTLSSKIVNKYKRQMAQIAVDAVMKVANFETRDVNFDLIKVEGKPGGTLGETALIKGIVIDKDFSHPQMPKEVKDAKMCILTCPFEPPKPKTKHKLDITSVEAYEKLYKQEQEYFTTMIKQVKDSGANLVICQWGFDDEANHLLLQNQLPAVRWVGGVELELIAIATGGRIVPRFSELTPEKLGHAGTVREVAFGTTKERMLVIEDCASSDAITVLVRGGNKMIVEEAKRSLH…		14
Pcact2790834.1	MAAPATIARPTGETLRGKQKEKDVRMSNIIAAKAIANAIRTSLGPRGMDKMIQQGNGEVIISNDGATILSQMQVYHPSAKMLVDLSKSQDIEAGDGTTSVCVIAGALLSACEDLLLKGIHPTNISEAFGLAAVKAEEILTEMAKPVELANREELINCVNTSLSSKVISEYADRLSPIAVDAVLKVIDIATATNVDLNTVRVVKQLGGTIDDSELVEGLVFSKGFDKTAAATASSTIENAKIALIQFCLSAPKADMESNVVINDYAAMDRILREERKYILNLCKKVKKSGANVLLIQKSILRDATNDLSLHFLAKMGIRVITDIERNDIEHIATTLGCLPVANIEYLTPEKLGTAGLVQEETVGGHKVVKITEIINPGKTVSILVRGSNKLVLEEAERSL…		15
Pcact2779734.1	MQQAVLDPESQVEKGENARMSSFVGAIAIADMVKTTLGPKGMDKILQSMGGPDKSISVTNDGATILRSVYVDNAAAKVLVDIAKTQDEEVGDGTTSVAVLCGELLREAEKLIDQRIHPQTIIDGWRIALTTANDALVASAKDNSQDADKFREDLMNIARTTLSSKLLTYEKDHFAKLAVDAVLRLRGSSNLDYIQIIKKAGGSLRDSYLDEGFILDKKIGVGQPKRVENAKILVANTGMDTDKIKIYGARVKVDSMDKVSAIEDAEKAKMKAKVEKIANFGINCFVNRQLIYNYPEQIFSEKGIMAIEHADFDGIEHLAAVTGGEIASTFDNPDAVQIGECKLIEEIIIGEDRMLRFSGVKTGSACSVVLRGASTHLLDEAERSLHDALAVLTQTVKHS…		16
Pcact2774677.1	MGEALDFAAMERYRFKTDGLTTRTSMDQEECESSCSLFFFPLPELPLDQQLQLQQLSFVNTDLEPLLMREKHVEYLKRGLTRLPAGFVSLDASRPWIIYWILHALELLDALPEEETDRVIGTLKPCWNDDHGGGFGGGPKQLGHTATNYASCLTLALLGTPAALESVDRQKLYQFFMSRKHAATGAFTAHDGGEVDVRVTYCVISIASLYGILTDELKAGVVDYILSCQTYEGGFGGEPGNEAHGGYAFCSVAALYILDALDQIRDLPGLLHWLANRQMPFEGGYQGRTNKLVDGCYSFWQGAVPALLADVVRERYGDEVPYQCHQEQLQKYILLCGQEITGGLRDKPGKPRDHYHSCYCLSGLSVAQHGDGRGKPVVFGDASNLVARTHPAYNIGYDK…		17
Pcact2780806.1	MEESLYDEFGNYIGPELHSSEDEASSASESDAGSDHESEPEVDDAGRQVDALALHNDEDSAIVLHEDKQYYPDASDVYGDAETLVMEEDAQPIEKPIIEPVKTKSFSVLEQKTPRTTYSTQFLTSLMDHPQLIRHVAVVGDLHHGKTLFTDLLVQQTHVDKWDPAVEKRYTDTRKDEQERSVSIKSTPVSLVLPTSRGKHYLLNVLDCPGHVNFSDETTAALQVADGAVIVVDAIEGVMMNTERLVKAALRANVAIVLVLNKVDRLIIELKLPPADAYFKLLHTIEEINAVIEANTPANQEKQRVSPELGNVCFASGQHGWSFTLESFAQIYAETYPGVPSSELAKRFWGDKYFNPQTRTFTKKSPYPGALRSFIQFVLEPLYKMYSKVLNGDPKELST…		18
Pcact2761784.1	MMADATPAPAPKKLTKKELRILERQKAAAAAAGPTLNDTYGDLPLIQSQERPNKDYKSVKDLNPELQGESFWVRGHLQAVRAKSKIAFITLREQTATIQAILHESDKVSRPMIKFAAGVSKESVVDVFVTLSVPDSPVLSTTQKDVELNVEKFFVVSKALPELPFQVEDAARPDALVKAEGSTYVNVGLETRLNTRPLDLRTPANQCIMRIQAAVGQLFREFLIKRDFVEIHTPKLVGGASESGANCFTLKYFDQDAALAQSPQTYKQMACAVAGLERVFEIGPVFRAENSNTHRHMCEFVGLDLEMTIKEHYHEVLEVFSDLFIYIFDGLKERYAKELAIINEQYPFEPLKYKKPSLIISFEEGVKMLKEAGADQEPEEDLSTENEKWLGRLVKEKYD…		19
Pcact2777721.1	MHGSRRVLLRAAARANGAARRSVTSLSSSAGVLAARSSNSGALKLRGVCAVPARAQRLNAASAVQLRAFSSTGEATDVPVPSMGDSISEGTVVEWLKQPGDAVAEDEVVVVLETDKVSVDVRAPYAGAMGQQLAAIDDNVLVGAPLFQIVKGAAGAESAPETKTEAAPAAAAAPSGEETTVPVPSMGDSISEGTVVEWIKKAGDYVAEDEVVVVLETDKVSVDVRAPKAGTITSTLADVDQTVEIGVPLFSMVLGGEAPAAASTPAPAAPTPSPASTPAPAASTPVASPEPVAGANPLLATPERASRREKMSRMRLRTAERLKESQNTAASLTTFQEVDMSKLMGLRKQYKDAFEAKHGVKLGFMSAFVKASASALLEVPGVNAMIDDEHQEIVYRDYV…		20
Pcact2764753.1	MLSHLKRRFTLGRLSKIHGEEEDGHSAITMSLSNSNSTSSLPPVDEHNACEYLDTALTVFVIGASGDLAKKKTYPSLFALYTMGYLPEHVVIVGYARSAKSETDFRAQIAPWIKPKTPEAEARKEAFLSKCIYRSGKYDSAEDVGKVSKEMEALEEAQGSPVANRLFYFAIPPTVFVPIGTSIKKAALTTRGWNRLIVEKPFGHDLDSFDKLSQDMGALYSEDEIYRIDHYLGKEMVQNLLVLRFGNAIFEPIWNRNYVSSVTITFKEDIGTQGRGGYFDSFGIIRDVMQNHLLQVLSLVAMEPPVQAAGHNYSNYIRDEKVKVLNCIEPIKLENTVLGQYQGDKERNEPGYLEDPTVPKGSVTPTFATAIMYVNNPRWSGVPFIMKAGKALNERKGEI…		21
Pcact2786759.1	MLLPSDLATASTNAKPPPELQRLQLNAAILTQLQTQIQSLGSAPGSQRDAFYVVDTAAIEDRFKLWHQYLPEVRPYYAVKCNPDPALIEGLARLGAGFDCASQTEISSVLGNGVPASDIIYANPCKQGSQIAYAHAHGVDMMTFDSQEELTKIHSINPSAKLVLRLYVDDSNSICRLGTKFGAMVHDVPDILNHAKALNLDVVGVSFHVGSGCFNVEAYSDAVARARKVFDIGHSLGFNFNLLDIGGGFPGSENAPIRFEDCALELKKSLAVHFPQSSGVKVISEPGRFFAASTHTLAVNVIGRKVAPTFDVPGQPPVLASAAAAAGQPPNYMYFVNDGLYASFNCMVYDHPSIQPVIMSDAASPSATQMYKASLWGPTCDGMDCIMKEVELPLMDIGQ…		22
Pcact2762744.1	MAQFDAYRAKMQAAGLSTEAIKAFEYSYDALVSGETGMIAEDSIKPADNLPYLENKADSIRESVKADPALLKETVVLKLNGGLGTSMGLDKAKSLLTVKGDDTFLDIMAKQVTELRATHKSHVRFVLMNSFSTSADTLEYLQKYPELVEDETLELLQNKVPKVNASTMEPATYPANPAKEWCPPGHGDLYASLAGSGKLDKLVADGVKYMFVSNSDNLGATLDLDLLTYFAQSDKPFLMECCERTENDKKGGHLAERTADGRLILRESAQCADEDEKEFQNIEKHRYFNTNNLWIRLDKLHEELKKQGGVIRLPMIKNSKTVDPKDSSSTPVFQLETAMGAAIECFDGAGAVCVPRTRFAPVKKCDDLILLRSDAYVITEDYRPIIAPEREGVAPIVSL…		23
Pcact2762741.1	MEEIGLPPVVVDEEPLVPVTIETKTDLYAKYKSLERHLEFLDIQEGYIKDEMKNLKRELIRAKEEVKRIQSVPLVIGQFLEMVDANYGIVGSTAGSNYYVRILSTLDRERLKPNSSVALHRHSHAVVDVLPPESDSSIQMMQMSERPDVSYSDIGGMDIQKQEVREAVELPLTHFDLYKQIGVDPPRGVLMYGPPGTGKTMLAKAVANATTAAFISVVGSEFVQKYLGEGPRMVRDVFRLAKENSPAIVFIDEVDAIATKRFDAQTGADREVQRILLELLNQMDGFDQATNVKVIMATNRADTLDPALLRPGRLDRKIEFPLPDRRQKRLIYQACTAKMNLGDEVDLEDYVNRPEKISSADIASICQEAGLQAVRKNRYVVLPKDFDKGYKNAIKRADT…		24
Pcact2790894.1	MTADVAMTSADDSAGLTSYYEQKIEHLELTVRDETQNLRRLQAQRNELNSKVRLLREELQLLQEPGSYVGEVVKQMGKSKVLVKVNPEGKYVVDVDKAIDITKCTPNTRVALRNDSYVLHKILPTKVDPLVSLMKVEKVPDSTYDMIGGLDKQIREIKEVIELPIKHPELFDALGVAQPKGVLLYGPPGTGKTLLARAVAHHTDCTFIRVSGAELVQKYIGEGSRMVRELFVMAREASPSIIFMDEIDSIGSSRMEGGGGDSEVQRTMLELLNQLDGFEPAQNIKVIMATNRIDILDAALLRPGRIDRKIEFPNPTEGSRIDIMRIHSRKMNLLRGINLKVIAEKMPTSSGAECKAVCTEAGMFALRERRIHVTQEDFEMAVSKVMKKDSEQNMSINKL…		25
Pcact2781091.1	MVLAELGSKLQGALAKLNRTTVVDDEVFNALLKEICGALLESDVQVKLVRQLRDNVKLAVNLEDASSGVNRRRLIQKSVVDQIVQMLEPEAQPYKMKKGQSNVIMFVGLQGSGKTTSIAKFAHFYQRKGWKTCMVCADTFRAGAFDQLKQNSTKLRIPFYGSYTEADPVRIAEEGVAQFRAENYELILVDTSGRHKQEVDLFAEMREVSAAVQPDDVVFVMDSTIGQAVFDQASAFRETVDVGSVIITKLDGHAKGGGALSAVAATGSPIIFYGTGEHFADFESFNAQSFVSRLMGMGDIRGLMEEVKTSGMLDNQEEMVEKFQKGVFTLRDMYKQFQSVMKMGPLSKVMSMIPGLPQGMSEMMNMGGGEEEASKRLRRFLFMMDSMTDAELDGVVPLS…		26
Pcact2769569.1	MHRLAGRSPIRRGASSLNTSNAFHDNMATKIDELAQLPQTGVSLQYLLEFGTNISPQKLIQSARFLHGEMPVRYAHRIKNLENLPHGLSDMPSVKQVREWYVNSAQELLNFPKVETYQDELAFRNLIESIKGRHSGTLYTMAKGVHELKMELFKSFTERDHGVTRKELGQRYLRSQEFADLSDLHSFLDAFYMSRIGIRMLMSQHIALHEEEEGWVGCICESTSPAEIALAAIDTARHMCLRQYGDAPEVELHGHTDFSMPFVPSHLHHMLFEVIKNSMRAVVEFHGVDNDMPPIKIVIADGEDNEDVSIKISDEGGGIPRSSVSRIWSYLYTTADSEAFERLEAPNDFGGDSPLAGLGYGLPISRLFARYFGGDLQVISMEGYGTDAYLHLKRVGDAS…		27
Pcact2769541.1	MALPPPPALAAIAAPWVMIFIFIVWGFFRGLSCSIPRTARPSKETKTLRVGFLHPDFGIGGAENLVVNAAVALQQRGAHVTVFTAHHDVNHCFEETRGDGPLAAHVRVHGDWLPRTILGKLYAFCAVVRVLFVTLSIAVSYINDVDVFVVDQVSISIPFLRALGKPVLFYGHFPDKLLCIRSDSPWKRLYRIPLDYLEEITTAASDIIVANSKFSRGVFQEVFPRLRSKKLGVLYPPVDIKAYKATAEADVQRESGLFVSLNRFERKKNVALAIEALVELRTRLPSDEFQRVKLIVAGGYDPLNTENKEHLIELQDVAAKHGLEEHVEFRTSVSNFMKLELLRQAHAILYTPDREHFGIVPVEAMACGTPVIAVSSGGPLESIADGETGFLCEQKPEAF…		28
Pcact2763063.1	MAREKKEPRVKKERKGKKESRKKAAEEKKAAEKAEALENMSQADRLAEEGIIATCSHNVRSVHKNFKDINVLNFSITYFGKVLMEECDISLNFGRRYGLIGRNGSGKSTFMNVLGARGIPIPDSIDIYHLKHEIEASDMTALEAVLSVDEERNKLQAEADQLSEQMTDDSLSEEDSEAISDRLTDLYERLDDMDAATAEVRARQILAGLTFSDAMMSKKTKEFSGGWRMRIALARALFIQPTLLLLDEPTNHLDMEAVVWLEDYLSKWKKILLMISHSQEFMNEVCTNIIDLTNKKLEYYAGNYDTYVRTKAEKEENQMKRYNWEQDQIKHMKEYIAKFGHGSAKLARQAQSKEKTLAKMVRDGLTEKVEKESIGDFKFPNPEPLPPPVLMFQNVAFGY…		29
Pcact2766559.1	MVLSAVFITDLKGKVIISRNYRGDIPMSASSKFTRYVQDKDDSEQRPVFTEDGYTFVYLKHNNLYLMTVTKVNSNVALMLMYLTRICQVFRDYFGELEEESIRDNFVIIFELLDETMDHGYPQTTEARILREYITQEGHRLEAAPRPPTALTNAVSWRSEGIKHRKNEIFLDVVEKLNLLVSSNGTVLHSEIIGAVKMKSFLSGMPELKLGLNDKALFEATGRSSSKGKAVEMEDIKFHQCVRLARFESDRTISFIPPDGEFDLMTYRLATHVKPLIWVEAVVEPHSRSRIEYMVKAKSQFKSRSIANNVEIVIPVPPDVDSPSFKCSIGSVTYVPDRDAIVWSIKQFNGSREYLMRAHFGLPSVDNHEATDDWKAPIQVKFEIPYFTVSGIQVRYLKI…		30
Pcact2769394.1	MMSKLSLVRQPLARAQSSVAAAVSNYPSYVLNAPATEVTTLPSGLRVASEGSHGETATVGVWIGAGSRYETAQNNGAAHFLEHMAFKGTSKRTQQQLELEIENMGGHLNAYTSREQTVYYAKVFKKDVPRAMDILSDILQNSKLDEAAIERERDVILREMEEVNKQQEEVVFDRLHETAFMGNGLGRTILGPIENIRNLKKSDLQDYIATHYTAPRMVIAGAGAVDHSQLVELAQKSFGDLPTTPAVAPTLEPVRFLGSDVRVKDDSMPLAHVAIAFEGFSWTSEHSFPLLIMQTLLGSWDRTSGAGMNMSSKLGQVVAEKELAHSYMSFNTCYQDTGLFGVYAVADKYKLNDLTWYTMEALVRLVHKTTDEEVERAKTQLKANMLMQLDGSSPICEDI…		31
Pcact2763183.1	MATPNMELQAPPSDGVSCLRFGSRSQLLVSSWDAKLRVYDGVRLRTSVELQAPVLSCSFGQSDSEAFAGGLDCAVKQIDLNTRQITTLGTHAAAVRHVGYSSELGLAVSGGWDGAIRVFDVRNGDNAQIHETKLPGKVFGLDVRRHLLAAATSERQVAVFDLRNFSQPVVSKESPLKYQMRCVSVFPDLTGYALASVEGRVALEYLEDDPTHKRSYAFKCHRGKVDDQTLVYPVNSIAFHPTYGTFATGGCDGVVNLWDGANKKRITHLRQYPTSIAAMDFNHDGSVLAIAASYTYEQGEKDHPNDAIFLHTVQVAEVRPKKKTGA		32
Pcact2790947.1	MVKRKKHDKDKYYNLARQQGYRARSAFKLIQLNKKYDFLSTAKVCIDLCAAPGGWCQVAAKYMPASSIILGIDLLPIRPIRGVKTFQCDITTVRCRQIIKQEMQSWQADVVLCDGAPNVGTEYSKDAYVQNELALIALKLAVDVMGRGGTFVSKVFRSQDYNALLWVFKQLFKKVSATKPLSSRNESAEIFVVCEQFLAPQSIDPKLFDPKYVFDQVDSQEKTITIFHPKFGDRKRHREGYDEALGMTLTNECSVSQFIDDHDPIRLLTDTTSIKFLPEDDVYRDHKDTSDEIVTCLKDLKVLGKGDFKSLLKWRTRMQKYKEELLKAETPEDEKEEEKPAQKEPERDLTEKEKDALVREELSQLRANVQAKKKREKKKERERKQKLRIRAALGMNAEG…		33
Pcact2767964.1	MMRMGISRRSVAQVAKSSWRGASSRSVSDWCSKTLLTASKALVSGDVSAVELTQACIDQVEKTRAFNMFVSTDFERALQLAKASDERRAAGQSLGLLDGIPVGVKDLFCMENVPTTASSKILENFVSPYESTATQRLLDQGAVPLGKLNMDEFAMGSGTLYSKFGATINPWSKDLGDKAVVAGGSSGGSAAAVASGCCFAALGSDTGGSVRQPAAYCGIVGLKPSYGRVSRHGMISYASSLDTPGIFARSVGDATVVLKAIAGPDHMDSTCMTDALPENWCSNTVEVSQQPQQVDLTGVRVGVPAEYFVQELPEEILNVWDKGVAWLRDAGAQVVSVSLPTTKLCIPAYYILACAEASSNLSRYDGVRYGYRAKDIVLETQEDQSDALHDLYCRTRSEG…		34
Pcact2777280.1	MASATKKRVSYFYHPEEGHFYYGPGHPMKPHRMKLAHHLVVNYDLYRKMDIFEPHIASAEEIKAFHAPDYIDFLQRISPSNQKDLTSELQKYNLGELTDCPVFDGIFDFCQIYSGGTLDAVSRLNHGQCDIAINWAGGLHHAKKSEGSGFCYVNDIVLGILELLKYHPRVLYIDIDVHHGDGVEEAFYVTDRVMTVSFHKYGDFFPGTGDIKDIGTKNGKYYAVNFPLLSGMNDESYESVFKPVIQKVMETFCPSAVVLQCGADSLTGDRLGCFNVTTRGHGECVKFVKSFGLPMLVLGGGGYTIRNVSRAWAYETSILLDEEVSNNIPYNDYFEFYAPNFKLHLEPDPDLENANSREYLDECKHKIFENLRALTGAPSVQMSQAPPTHMLREEDEDTA…		35
Pcact2761986.1	MASTIASFANFLKQSKTHAVDNREVLIAGVLYKKPERNSLLWKKRYCVIYAGELQIVYFLSLEDFEKRAIRGKIPFSSVHPWDGKPNGFQFYTPADNCFRVYTDSSEDQQKWIDVMQQCIDNAPDKKDGEKVEYTRPVASSPSSSPKGASFRSKRSDSWREEDPDVLSMAVELEDLRSEVTTLKAELASYEQAEKRYGTEISAARTRRGSVLDDGTELSIEPREMERMRAIFNLFDVQGNGFISEDDLLDLHAKLGEPISNEDAREAISYMHSKSATGQIDFNSFMKWWNDDHAADNQTEAMRRYQAKFKFLKARIANPEVGNIETEAVGAFPSFEFRVNFYHTGPNGERQQISPWHDIPLYNPDGTVNFICEIPKWTRKKMEIATGEPFNPIKQDTKN…		36
Pcact2769480.1	MNFVQSTRTFSNLRSNIRFKPPTGEEDNQQGTADMTAKVSVKWGKQVFQDVVVDKTAPVAVLKAQLYALTSVPVERQKLMSKAWKGMLKDDVDLSTLDKLVDGTGIMLMGSAEVVQKPKEPIIFIEDMTTKDIAATGTVYPAGLVNLGNTCYMNATLQCLRPVKELREALKSQPGGVSADLANNFTTALKDMYGQLDGSLDSITPSMFVSVLRRAYPQFAQQSPRSGGYMQQDSEEFLSTLFSTLQQTLTQPAGGIKSLGPTNNVVDALFGLEMDEKLECTETDMEPAVVKKEKALKLVCNITIDTNHLSEGIKIGLEGTIEKHSEVKGSNAVWKKTMRINRLPKYLCVQFMRFYWKATPESRDHTGVKCKMLRPISFPLTLDVYDFCSDELKSTMKIA…		37
Pcact2787846.1	MSTPSDAAPPTGDAAAPISKNELKRRLKAEKAAKAKAEKAAKKAAEAASKPKKAAATDDEELDPTAYFANREKTLVELEKQGINPYPHKFHVSTSLPEFHAQFGDSEAGSHLSDVVVSVAGRLHSKRASGSKLVFYDLRADGKKLQIMSDVGTYESAEAFAQIHSILRRGDIVGVKGHPGKSKKGELSIFPQQLVLLSPCMHMLPKSHAGLTLQQDTRYRQRYLDLIMNDESRGVFQTRAKIINFIRRFLDKKNFLEVETPMMNMIVGGATAKPFVTYHNDLHMNLFMRVAPELYLKQLVIGGLDRVYEIGRQFRNEGIDLTHNPEFTSCEFYMAYADYNDLMTLTEKLFSEMVKEITGGYTITIQKEVGEEPVTIDFTPPFKRVSMVSAVEEATGVKI…		38
Pcact2764356.1	MMKKSVVKNRAPAPIQITAEQILLEANQRKEELAQPPRRRITDAAELAEYRMGKRKAFEDELRRQRHHVGTWMKYATWEESQEEFARARSVFERALDVDYKAPTIWLKYAEMEMRHKFVNHARNVWDRAVTLLPRVAQFWYKYAFMEEMLGNLNGARRVFERWMEWQPDDQAWYSYIKLEMRAKDIPRARALYERYVMCHPGEKAYIKYAKWEERSQKQLALARRVYERALEELRSDEKTEQIYLTFALFEERCRELERARAVFKYALDTLPKEEAPALYSAFITFEKQHGDKERIEEVVIAKRRVVYEQQVAANALDYDSWLEYVKLEENEAASSQSFGLVREVYERAIANVPPIPEKKYWRRYIYLWIKYALFEELLAGDNDDSGSSSERCKQVYKT…		39
Pcact2782007.1	MATATALRRFAMARPRSHIAALNTLRFQQAPVLAAHRVRTNPFAFGTRNVLGAFYSTDSGSDDDKDAEKPKEDAEDDGVEVVIENDLATVGEGDNAPTYPHVLAMPALRRPFFPGVVLPMTITNPEVTRALMALKESGQKYVGVFLKKSSGDPLKSGGGEGLVKNLSEIHGVGSFARIDNMLPFDANSVQVLMVSQRRIAIDDIRDEGPPLRVNISNLDNPPYDPKSKLIRAYSNEIVATLREIVKMNPLFKDHMQYFSQRIDIHNPYKLADFAASVTSADGEELQQVMEEMSCEARLKKALELITKELELSKVQQTIKEQVEEKVSKNQRNYLLMEQLKAIKKELGMEKDDKDAMITKYRERLAQFEPGSIPESVNEVVEDELNKMSMLEKNSSEFNV…		40
Pcact2780015.1	MGVPAFYRWVQEKYPKCVVDCVESRAVVLEGERHFELTDTTGPSPNGFEVDNLYVDMNGLIHPCAHPENGEAPKTEEEMYRRVMAYVDRLVAAVRPRRVLYLAIDGVAPRAKMNQQRARRFRSAQEAEQRMEVEKEALEYMSALGHKVPSKQEKPWDSNVITPGTKFMAKLAKHLRFYIRDRVNNNAAWKSIKVILSDAGVPGEGEHKLMQYIRVQRSQPGYDPNQHHVLHGLDADLIMLGLATHEVKFSILREEVLFGKQKYERERQKEQQTVLDANGTSLNKRKRGEFGEHDADLVASDLKPLQYLHIATLREYLQVEFEPLSRVLPFAYDFERVIDDFVFLCFFVGNDFLPHLPSLDIRDGALDFLILIYAKLLPAMGGYITDGGDVNLSRVDVIL…		41
Pcact2778585.1	MVSLRSLQTLRRAAHVAIKSPGSHLAPLQSLTPQTRAFSQAHTPSQDVDPKDILRPELPKDVKSQLSLEQELPGLPQLKPASQLKPPQTEMSVLPSGLRVISQETYGQAATLGIFIDAGSRFEDDDSVGVSHLLEHLGFKSTTSRSHAQLVHEIEDIGALTTSACGREQIIYTIDLLRDNVEKGLELLADAILNVDLVPEEMEGIKAIMRIQTEDLMENPPAMLQEFIHAAAYGADTPLGRPLQCPLDKIDALTVEKVKKFRDEHFVAQKMVLAGSGVDHARLVKSAEKLFANVPVAPEGTPMAVPSSPETLEPVIYTGGLYPLPNSESEFSYAALAFPTGGWHDEDLVPICVLHTLLGGGDSFSAGGPGKGMYSRLYTSVLNRFYWVESAFAFSSIHA…		42
Pcact2774678.1	MKDEDDFRLSKAAENQLARTLRNEESGRTRHTGRDDRATTEQVLDPRTRMILYKLLNHGIVTEINGCLSTGKEANVYHARLPDGSEGAIKVYKTSILVFKDREKYVSGEFRFRHGYSKSNPRKMVKLWAEKEMRNLRRLHDAGIYCPAPILLRSHVLLMDFIGRDGWAAPRLKDAKISDSRYRECYLYCIKMMRTMYQKCRLVHGDLSEYNILYYQTKLYFIDVSQSVEHEHPSANDFLRKDCRNIADYFRKTGALNPMTTQELFDFVTDPRIADENVDDHLEVIQRMIADRPVERTNEEQVDEAVFMSTFIPRSLGEVLHSEREQLAYQEGTMEKALVTAISRLEVEQGITPAPAMRGTRIMDLLDEEDAQEIESSDDDVDSDGEGQSEGDSDSDYDD…		43
Pcact2784249.1	MHALARVCRSCAPRAITTSRLAQVSFFSSSTSGSIATTATSGSDVAELSNQHGHVKARLDYKKLVDNVDAAIENGKKRCSDGNPQLVADLYQRQAKLRHTVNLLRAERNSHAKQLGQAAAAKKKQGKEAEQAFETLRLRGQEIKREIADVEAELAQVSAELELEALKIPNDTHPDVPVGGEEESRVIKKHGEKPVFNFKPKDHYDLATALDLLDTQTAAKVAGSKFTYLCNEGAMMEIALVHWTLSKLRARGFKVMFPPDVAHYKLVEGCGFQPRGEATQIYSIANSDLCLTATSEITLAAAKSNEILSTPTLPLKYAGFSHCFRTEIGHGGRLTRGIYRIHQFSKVEMFAFCANETQAQEFFDEMVEIQTSMYAELGLHYELMDMATGDLGAPAYRKF…		44
Pcact2763341.1	MLVLFETAAGHALFKVQDEAKLASADDVFKHFSTPEKAAKVLKLKGFNAFKDTTEAVAAATDMVDGKMGKTLKKFLKKNVVDAGLKDKLAVSDKALGSLIKEKLSIACVNDSAVNEVMRGIRANMDTLITGLEDDDLKAMTLGLSHSLSRYKLKFSADKVDTMIVQAIGLLDELDKEINTYSMRVREWFGWHFPEMGKIVTDNLQYAKCVLKMGMRTQVKTLDFSDILSEDVEASMREVCEVSMGTDISEEDVINISALCEQVISLTEYRAQLFDYLKNRMNAIAPNLTVMVGELVGARLIAHAGSLMNLAKHPASTVQILGAEKALFRALKTKHDTPKYGLIYHASLIGQTAPKHKGKISRVLAAKTALAVRVDALGDSTEATIGFDNRAKVEARVRQ…		45
Pcact2778703.1	MADLSDIGLFGLAVMGQNFALNMASHGFKVSVCNRSPDKVDATVQRAKDEGNLPLVGYKDMKEFVASLARPRKVVILVVAGKPVDLTIAALSEFMEPGDIIVDGGNEWFPNSVRRASELEPKGIHFVGMGVSGGEEGARNGPSLMPGGPKEAFDALEPIITKCAAQVDDGACTTYLGPIGSGNYVKMVHNGIEYGDMQLIAEAYDILKIAGGLTNEELANVFDEWNKSELESFLIEITAQIFAKKDDLTDDGYVVDKILDKTGMKGTGRWTVQEAAERSIAAPTITASLDARYLSARKDERVFASKILSGPSEIPAVDKQQLIDDVRQALYASKICSYAQGLNLIREAGVQMGWNVDLGECARIWKGGCIIRAKFLDRIKSAYTKDASLISLLVDPDFA…		46
Pcact2772491.1	MVSIVSIKARQIFDSRGNPTVEVDLVTELGEYRAAVPSGASTGEFEALEMRDGGKDYMGKGVLNAVRNVNEIIAPALIGKDVTKQAEIDRFMVEELDGTQNEWGWCKKKLGANAILGVSLALCRAGAAAKKQPLWQHIADLAGNPTPCLPVPSFNIINGGSHAGNKLAMQEFMILPVGATSFTEAMKIGSEVYHNLKKVIKGRYGLDATAVGDEGGFAPNIQSNGEAIDLIEEAIKAAGYTDKVRLGMDVAASEFYTGAEDARYNLDFKNENAADSEKISADKLQEVYEGFIAKCAGSSKIVSIEDPFDQDDWESWVKITGKVGKDVQIVGDDLTVTNPTRVKKAIEQKACNALLLKVNQIGSITESIEAVTMAKKAGWGIMASHRSGETEDTFIADLA…		47
Pcact2778982.1	MSGTVKTQAEVKDITRIERIGAHSHIRGLGLDDSLEPRTSSQGMVGQTEARKAAGIVAKMIEEGNIAGRAILLAGKPGTGKTAIAMGIAQALGEDTPFTTIAGSEVFSLEMSKTEALTQAFRRSIGVRIMEETEIIEGEVVEIQVDTPTGGVGDKVGRLTLRTTEMETVYDLGAKMIDSLTKEKVEAGDVITINKESGKIAKLGRSFTRSRDYDAMGAQTRFVQCPEGELQKRKEVVHVVSLHEIDVINSRSQGFLALFAGDTGEIKDEVREQIDTKVAEWREEGKATIVPGVLFIDEVHMLDIECFSWLNRALESDMAPVLIIATNRGITRIRGTNYKSPHGIPIDLLDRLMIIPTKPYSESEMRKILMIRCEEEDVEMTEEAKDLLTRIAVETSLRY…		48
Pcact2765153.1	MSVRRNVRLRREYLYRKGLEGKERALYDHKQQLKEAIRSGKAIPTELRSVESKLRQEMEYDDEAHEKPLNHIDDEYKNAGMFDPKIAITTSRDPSSRLKQFAQEIRLIFPNAIRLNRGAHTIGDLVESARSNDFTDLLLVTETRGEPDGLVVCHLPYGPTAYFSLSNTVLRHDIEDRATISEAYPHLIINQFETPLGKRVANILKHLFPVPKPDAKRVITLSNDNDFVSFRHHVFKVTGREVELQECGPRFELQLYQVKLGTLDQKEAENEWVLRPYMNSAKKRRVL		49
Pcact2762160.1	MLGEKALEGIAAYKYKAGTYTYLDNVLNHFWTYSVQFLPIWMAPNLVTMIGTGVMMFTTVVQLYYSPHFSEISPTWVYILSALGLFFYQTMDALDGKQARRTGASSPLGQLFDHGCDAVCTVFNVLSAAATCQAGVGLRPYIALSSVSIAFYLAQWEEYHTGVMSCGNGFFGVTEGQLTLVAVHLVAAFFGAGFWTTELPTPTPFPVTMTDVLIGALVASNFLLAYGNISNVLRAAPDAIPRDELGNKHISKHLALIQLIPIGILLVLGSLWICGPDTENYANYPVLFLFPIGIGYVFFSTRMIVSHMCKIPFTPQLRVIIPFGFVIFNAYGPAVGILSKPLIPTIVASSMYVVFIVVVYLHFVSGVVKDICDFLNIFLFKIKPVATESEKAK		50
Pfraga8906653.1	MGSAAKFRTNSYTLHLVGPKPLCGPSVGIHFARGKGIMQIFVKTLTGKTITLDVEPSDSIDNVKQKIQDKEGIPPDQQRLIFAGKQLEDGRTLSDYNIQKESTLHLVLRLRGGAIEPTLAALAKKTNCEKQICRICYARLPPRATNCRKKKCGHSNQLRIKKKLK	Phytophthora fragariae	1
Pfraga8883730.1	MSAPEAETFAFSADINQLLSLIINTFYSNKDIFLRELISNASDALDKIRYSSLTDASVLDTDKNLEIKVIPDKANGTLTIQDSGIGMTKADLINNLGTIAKSGTKAFMEALAAGADISMIGQFGVGFYSAYLVADKVVVHSKHNDDEQYVWESAAGGSFTVTPDTSEPILRGTRIVLTLKEDMLEYLEERKLKDLVKKHSEFIGFPIKLYVEKTEEKEVTDDEEEEDEKEGEDDKPKVEEVDEEEGEKKKKTKKIKEVTHDWDHLNSQKPIWMRKPEDVTHEEYASFYKSLTNDWEEHAGVKHFSVEGQLEFKACLFAPKRAPFDMFEGGAKKKLNNIKLYVRRVFIMDNCEELMPEYLSFVKGVVDSEDLPLNISRETLQQNKILRVIKKNLVKKCLE…		2
Pfraga8886330.1	MLRLAARSPAASKRMFSAAAGSEVIGIDLGTTNSCVAVMEGKTPRVIENSEGARTTPSVVAILDNDERLVGMPAKRQAVTNPENTFYAVKRLIGRKFDDKETQEVSKVVSYKIVKGNNGKDAWVEAKGTKYSPSQIGSMVLTKMKETADGFLGKPVTQAVVTVPAYFNDSQRQATKDAGKIAGLDVLRIINEPTAAALAYGMDKADGKVIAVFDLGGGTFDVSILEISGGVFEVKSTNGDTLLGGEDFDEELLRYLVDEFKKETSIDLSGDNLAMQRLREAAEKAKRELDGLAQTDISLPFITADATGPKHLNMKISRATFEKLVGNLIERTMGPCKKCVKDAGLEKSEINEVILVGGMSRMPKVQTTVEEFFGKKPSKGVNPDEVVAMGAAIQGGVLR…		3
Pfraga8886330.1	MLRLAARSPAASKRMFSAAAGSEVIGIDLGTTNSCVAVMEGKTPRVIENSEGARTTPSVVAILDNDERLVGMPAKRQAVTNPENTFYAVKRLIGRKFDDKETQEVSKVVSYKIVKGNNGKDAWVEAKGTKYSPSQIGSMVLTKMKETADGFLGKPVTQAVVTVPAYFNDSQRQATKDAGKIAGLDVLRIINEPTAAALAYGMDKADGKVIAVFDLGGGTFDVSILEISGGVFEVKSTNGDTLLGGEDFDEELLRYLVDEFKKETSIDLSGDNLAMQRLREAAEKAKRELDGLAQTDISLPFITADATGPKHLNMKISRATFEKLVGNLIERTMGPCKKCVKDAGLEKSEINEVILVGGMSRMPKVQTTVEEFFGKKPSKGVNPDEVVAMGAAIQGGVLR…		4
Pfraga8885171.1	MGLKKWLGLDVSASQHNIKADDEVEEPLVFEQQQQQQRQRRQQRAETHRRHTTWEAQQNQSHTPTYAPTRRSAPLQSRPAAYEQQERRFSTASTDRYVDARYDNDTMSSMVTAVQSPPPPALLDSDSEDSDVSVGADDDDDDLAANMPSSTPTGQSRNTTAASPMGSLASTPQRNSVKESFRFSWMNVLGQSTNSEMGQSAMAQVAEEEEAAEAAVRSSNRPDGQTPRNTAHNPDVALRPQDDEMGVVMQGWLEKCGQQFKTWNWRFFVLRNDGVLSYYADETLKKLKGSMDIGYGSKADVSVQANAMDKKFVFLISTPQRNLMISAPSERMMTKWIARLHAAGAVPTEPWDPLRKTVKFYVRDTECNHEWKRYDDPTSYIHMEGCLLKRGHVNKNWKN…		5
Pfraga8910902.1	MPDNRNKVLTTATVNPNVVKAEYAVRGALVLRSVQYSDRLARGDKSLSFDKVIPCNIGNPQVLKQEPIEFHRQVLALVNVPGLVDQPEVKKLFPEDAIERAKFYIDNIVGGTGAYGHSKGSACVREEVARFLQRRDNHPADPEDIYLTDGASPAVQNSLLALIRDENDAILAPIPQYPLYSAAIAINGGALVGYYLDEENAWGLDVKELARAVKEARDAGKTVRAMAVINPGNPTGQWLSAENIEEIIKFCNDENILILADEVYQENVYAEGKTFVSFKKVLRDMGKAYDDVELISFHSTSKGFTGECGRRGGYMELVNIDDGAKDQFYKLMSVNLCSNIEGQLMVGMMTNPPQPGDASYKRYIEQRDGTLASLKRRSVKLVKAFNELEGVTCNETEGA…		6
Pfraga8907592.1	MADASEHPEPTPVPAAASAPVPAVAVDVAAVNDAAMQEKLINEEYKIWKKNTPFLYDLVMTHALEWPSLSVQWLPNSHTSAGDDFSVHKLLLGTHTSGAEQNHLMVAEVRLPLEDTEIDARKYDEESQEPGGFGGVSGKVDIKIRINHDGEVNRARYMPSDEMIVATKTPHAEVHVFDISKRPSQPEENSGSDPDFRLLGHSKEGYGLCWDPHEPFHLISGSDDAVICEWDIRNAGKTVQPLHKYSGHSDVIEDVAWHMHHTKIFGSVGDDKKLLIWDMRSESYDKPATTVYAHTAEVNCLAFSPFSEYLVATGSADKHVNLWDMRNMKAKLHSFEGHNDEVYQIQWSPHNETILGSCSADRRVHVWDLSKIGDEQSPEDAEDGPPELLFIHGGHTSKI…		7
Pfraga8906962.1	MAETSIYPRAELDGHNGKAVTAIATTRENPNLLLTASRDKSLLVWQLSNDGEEYGFARRRLQGHSHYVEDVVISSDGQFALSGSWDGTLRLWDLNTGITTRRFVGHTKDVLSVAFSADNRQIVSGSRDKTVKLWNTLGECKYTITEDGHTEWVSCVRFSPSTANPLIVSCGWDKVVKIWNLSNCKLRTNLFGHEGYLNTVTVSPDGSICASGGKDGTANLWDLNEGKRLYSLVAGDVIHALVFSPNRYWLCAATTSGIKIWDLESKVVVHDLQPEVEEPKGKYAQPPHCISLAWSADGSVLFSGYTDGIVRVWAVGN		8
Pfraga8892383.1	MPEDTKRRSRLVDEDDGDTVEFTTSKDITVYPSFEAMGLKEDLLRGIYSYGFEKPSAIQQRAIKPAIQGRDLIAQSQSGTGKTAVFSISVLQSLDTSSNETQALVISPTRELAEQTQKVVLALGDFMNVQCHACIGGKSVGEDIRRLDFGVQVVSGTPGRIFDMIRRRNLRTRNIKMLVIDEADEMLNKGFKEQIYDIYRYLPPSTQVLLVSATMPQEVLDLTRKFMNEPVKVLVKRDELTLEGIKQFFVAVEKEEWKFDTLCDLYDTLTITQAVIFCNTKRKVDWLTAKMREANFTVSAMHGDMPQKERDAIMQEFRSGGSRVLITTDVWGRGLDVQQVSLVICYDLPNNRELYIHRIGRSGRFGRKGVAINFVKDDDIRILRDIEQYYSTQIDEMPM…		9
Pfraga8892383.1	MPEDTKRRSRLVDEDDGDTVEFTTSKDITVYPSFEAMGLKEDLLRGIYSYGFEKPSAIQQRAIKPAIQGRDLIAQSQSGTGKTAVFSISVLQSLDTSSNETQALVISPTRELAEQTQKVVLALGDFMNVQCHACIGGKSVGEDIRRLDFGVQVVSGTPGRIFDMIRRRNLRTRNIKMLVIDEADEMLNKGFKEQIYDIYRYLPPSTQVLLVSATMPQEVLDLTRKFMNEPVKVLVKRDELTLEGIKQFFVAVEKEEWKFDTLCDLYDTLTITQAVIFCNTKRKVDWLTAKMREANFTVSAMHGDMPQKERDAIMQEFRSGGSRVLITTDVWGRGLDVQQVSLVICYDLPNNRELYIHRIGRSGRFGRKGVAINFVKDDDIRILRDIEQYYSTQIDEMPM…		10
Pfraga8876117.1	MTTSKPVASQAPADAHNEDDDGFSGSQSFQELGVDAAICEAIAAVGWSQPSKIQQQAIPHGLAGKDIIGLAETGSGKTGAFVIPILQSLLQNPQRLYALVLAPTRELAYQIGEQFEALGASIGLKCACVVGGIDMMQQQVALARKPHVVIATPGRLVDHLENTKGFSLRTIKFLVLDEADRMLSMDFEEEINQIVQLMPAERNTYLFSATMTSKVRKLQRASLKDPVKVEITHKFATPETLKQHYLFIPAKFKDCYLAYLLNEVAGQSVLIFASTCNGTQKVTLMLRNLGFQAICLHGQMPQPSRLGALNKFKAKARNVLVCTDVASRGLDIPSVDVVINYDIPTHGKDYIHRVGRTARAGRAGVAISFVTQYDVELYQRIEHLLGTKLDAYPCEEDTV…		11
Pfraga8890859.1	MSSSFFGALTQGAKFGGAKFQKDRQQFKKLANSNRAKQQSKKTAEVDELDFFGFDAVQKPKEKMPKPRKISVDMVPEWAGNEPASKPRNAKGSKPRRKRKLSEGALGEQRLEDEARQQASQLLAPPKTKADKRREKRARRRSRTESMGSEAASQQSEVDAAESDDSEEEDEDEEEAMTLFKSNGDDADEELADGNASKKVKKETKKEAKKAEKKNVISAEQEGVQMLRRQLGIRVSGVSVPAPITAFADMRMDSSASAQQMKRLLLKNIERSEYKEPTSVQMQAIPSFLLRRDVLATAPTGSGKTAAFAIPILANLAAGSGTGSGIRSIVLAPTRDLAVQIRSEFTRLAAGKKLHITLLSKATAATIASQTKSKLAVNHDVLIATPLRLVHLIQEVKVD…		12
Pfraga8911366.1	MTQQPKVSETLLDGQKPFAECEFGLDRRLTKAVAKMRFVHATLVQVHCIPLALQGKDLLVRARTGSGKTAAFALPLLHKILQHKQDAPASEPAVRALVLVPTKELVEQTRRHMMELMYYCQDTVSLLALGGQSMNAQQALLRDAPDVLVATPGRLVAHLEAGNLTLKDSVQTVVIDEADLVLSFGYGEDIRTIFNALPKACQTFCMSATLSPELEKLKRSVLHNPAVVKLEEGATDGKLQQFYLPVKPADKDLLLYALLRLGVVSGKVIFFVNSTDAAYRLKLFFEQFVIKSAVLNAKLPHNSRQHIIEEFNRGLFDYLIATDDSVDRDEVGDEDEDEEDEEEDGDEEEEDDDAEKSDAESEAVEEDVEEDKDSDEDSDKDEDSEKEGDEAMDSDDEET…		13
Pfraga8889799.1	MSMIFDEYGRPFIILRDQEQKARIKGVEAIKSNILAARTVSSLLRTSLGPRGMDKMMVSQDGDVTISNDGATILEQMQVEHRVAHLLVELSKSQDDEIGDGTTGVVVLAGALLEQAEKLLSNGLHPMRIADGFEEACEIACKHLEAIGDVVHFSPEDPTPLVETAMTTLSSKIVNKYKRQMAQIAVDAVMKVANFETRDVNFDLIKMEGKPGGTLGDTALIKGIVIDKDFSHPQMPKEVKDAKMCILTCPFEPPKPKTKHKLEITSVEAYEKLYQQEQEYFTTMIKQVKDSGANLVICQWGFDDEANHLLLQNQLPAVRWVGGVELELIAIATGGRIVPRFSELTPEKLGRAGTVREVAFGTTKERMLVIEDCASSDAITVLVRGGNKMIVEEAKRSLH…		14
Pfraga8882051.1	MAAPATIARPTGETLRGKQKEKDVRMSNIIAAKAIANAIRTSLGPRGMDKMIQQGNGEVIISNDGATILSQMQVYHPTAKMLVDLSKSQDIEAGDGTTSVCVIAGALLSACEDLLMKGIHPTNISEAFGLAAVKAEELLTDMARPVELANREELINCVNTSLSSKVISEYADRLSPIAVDAVLKVIDIATATNVDLNTVRVVKQLSGTIDDSELVEGLVFSKGFDKTASGSAPTTFENAKVALIQFCLSAPKADMESNVVINDYAAMDRILREERKYILNLCKKVKKSGANVLLIQKSILRDATNDLSLHFLAKMGIRVITDIERNDIEHIATTLGCLPVANIEYLTPEKLGTAGLVHEETVGGHKVVKITEIVNPGKTVSILVRGSNKLVLEEAERSL…		15
Pfraga8887114.1	MQQAVLDPESQVEKGENARMSSFVGAIAIADMVKTTLGPKGMDKILQSMGGPDKSISVTNDGATILRSVYVDNAAAKVLVDIAKTQDEEVGDGTTSVAVLCGELLREAEKLIDQRIHPQTIIDGWRIALTTAHDALVGSAVDNSQDADKFREDLMNIARTTLSSKLLTYEKDHFAQLAVDAVLRLRGSSNLDYIQIIKKAGGSLRDSYLDEGFILDKKIGVGQPKRIENAKILVANTGMDTDKIKIYGARVKVDSMDKVSAIEDAEKAKMKAKVEKIANFGINCFVNRQLIYNYPEQIFSDKGIMAIEHADFDGIEHLAAVTGGEIASTFDNPDVVQLGECKLIEEIIIGEDRLLRFSGVKTGTACSVVLRGASSHLLDEAERSLHDALAVLTQTVKHS…		16
Pfraga8889696.1	MMGEALDFAAMERYRSKDDGLVTRTSTDQEECESSCSLFFFPLPELSLDQQLQLQQLSFVNTELEPLLMREKHIAYLRRGLTRLSAGFVALDASRPWIIYWVLHALELLDALPEEETERAIATLKTCWNDEHGGGFGGGPKQLGHAATTYATCLTLALLGTPEALETVDRQALYRFFLARKDAVTGGFTAHDGGEVDARMTYCVISIASLFGVLTDELKVGVVDYVLSCQTYEGGFGGEPSNEAHGGLAFCSLATLYILEALDQIRDLPGLLHWLANRQMPFEGGYQGRTNKLVDGCYSFWQGAVPALLADVVREQYGDDVPYQCHREQLQKYILLCGQEISGGLRDKPGKPRDHYHSCYCLSGLSVAQHGDGKGEPVMFGDASNLVARTHPAYNIGYD…		17
Pfraga8878645.1	MEESLYDEFGNYIGPELHSSEDEASSDSESEGDAPSDREEDDNDGNDVDVDDAGRHVDTLALQDDTQMDDESAIVLHEDKQYYPEASEVYGDAETLVMEEDAQSIETPIIEPVKTKSFSVLEQKGPPRTTYSTQFLTSLMDHPQLVRHVAVVGDLHHGKTLFTDLLVQQTHVDKWDPAIETRYTDTRKDEQERKLSIKSAPVSLVLPTARGKHYLLNVLDCPGHVNFSDETTAALQVADGAVLVVDAIEGVMMNTERVVKAALRANVAIVLVVNKVDRLIIELKLPPADAYFKLLHTIEEVNAIIDANTPADREKQRLSPELGNVCFASGQHGWSFTLESFAQIYAETYPGVPSSTLAARFWGDKYFNPQTRTFTKKSPYPGALRSFIQFVLEPLYKMY…		18
Pfraga8908786.1	MADATPAPAPKKLTKKELRILERQKAAAAAAGPTLNDTFGELPLIQSQERPNKAYKSVKDLYPELQGESFWVRGHLQAVRAKSKIAFITLREQTATIQAILHESDKVSRPMIKFAAGVSKESVVDVFVTLSVPDSPVLSTTQKDVELNVEKFFVVSKALPELPFQVEDAARPDAIVKAEGSTYANVGLETRLNTRPLDLRTPANQCIMRIQAAVGQLFREFLIKRDFVEIHTPKLVGGASESGANCFTLKYFDQDAALAQSPQTYKQMACAVAGLERVFEIGPVFRAENSNTHRHMCEFVGLDLEMTIKEHYHEVLEVFSDLFIYIFEGLEERYAKELAIINEQHPFEPLKFKKPSLIISFEEGVKMLKEAGASQEPEEDLSTENEKWLGRLVKEKYDT…		19
Pfraga8879652.1	MHGSGRVLLRAAARANGAARRSVTSLSSSSGVLVVRSSKSGVSTLRGACVSSVRAQRLGAVSSVQLRAFSASAEATDVPVPSMGDSISEGTVVEWLKQPGDAVAEDEVVVVLETDKVSVDVRAPFAGAMGQQLAAIDDNVLVGASLFQIVKGAEAAPAAATEAPAAAAAAAAPSGEETTVPVPSMGDSISEGTVVEWLKKAGDFAAEDEVVVVLETDKVSVDVRAPKAGTVTSILADVDQTVEIGVPLFKIVLGGEAPAAAAPAASTPAPAAPVSTPAPAAAAPTPAAAPVAQPDVAGANPLLATPERASRREKMSRMRLRTAERLKESQNTAASLTTFQEVDMSKLMGLRKQYKDAFEAKHGVKLGFMSAFVKASASALLEVPGVNAMIDDEHQEIVY…		20
Pfraga8911643.1	MSLSASNSTESLPTVDEQNACEYLDTALTIFVIGASGDLAKKKTYPSLFALYTSGYLPEHVVIVGYARSGKSDVDFRAQIAPWIKPKTPEAEAKKEAFLAKCIYRSGSYDSAEDVGKVSKEMETLETAQGSPVANRLFYFAIPPTVFVPIGTSIKQVALTSRGWNRLIVEKPFGHDLDSFNKLSQDMGALYGEDEIYRIDHYLGKEMVQNLLVLRFGNTIFEPIWNRNYVSSVTITFKEDIGTQGRGGYFDSYGIIRDVMQNHLLQVLSLVAMEPPVLCAGKDYSNYIRDEKVKVLNCIEPIKLENTVLGQYEGDKERNEPGYLEDPTVPKGSVTPTFATAIMYVNNARWAGVPFIMKAGKALNERKGEIRVQFRPPPGSEHMFPGVKIPVQELVLRLQ…		21
Pfraga8899388.1	MALLLRGPRSSRALLTSASRLASRFGHERSASLSTKQAARATLLPSDLATASTNAKPPPELQRLQLSAPILTQLQTQIQSLGAAASSPRDAFYVVDTAAVEDRFKLWHEHLPEVRPYYAVKCNPDPALIEGLARLGAGFDCASQTEIRSVLGNGVPASDIIYANPCKQGSQIAYAQAHGVDTMTFDSQDELSKIQSINPNAKLVLRVYVDDSNSICRLGTKFGAMVHDCPDILAHAKALNLDVVGVSFHVGSGCFNVAAYSDAVARARQVFDMGHALGFNLNLLDIGGGFPGSENAPIRFEDCARELKKALAIHFPQNSGVQVISEPGRFFAAATHTLAVNVIGRKVAPTFDVPGQPPVLASAAGQVPNYMYFVNDGLYASFNCLVYDHPTIQPVILSD…		22
Pfraga8897968.1	MAPFDAYRAKMQAAGLSTEAIKAFEYSYDALVSGETGMIAEDSIKPADNLPYLENKEGSIRESVQADPALLKETVVLKLNGGLGTSMGLDKAKSLLTVKGDDTFLDIMAKQVTELRSTHKSNVRFVLMNSFSTSADTLEYLQKYPELVEDEALELLQNKVPKVNAATMEPATYAANPSKEWCPPGHGDLYASLAGSGKLDKLVADGVKYMFVSNSDNLGATLDLDLLTYFAQSGKPFLMECCERTENDKKGGHLAERLADGRLILRESAQCADEDEKEFQNITKHRYFNTNNLWIRLDKLQEELKKQGGVIRLPMIKNSKTVDPKDSSSTPVFQLETAMGAAIECFDSAGAVCVPRTRFAPVKKCDDLILLRSDAYVITEDYRPVIAPEREGVAPIVSL…		23
Pfraga8897865.1	MEEIGLPPVSLDEDPLVPVSIERKTDLYAKFKSLERHLEFLDIQEGYIKDEMKNLKRELIRAKEEVKRIQSVPLVIGQFLEMVDANYGIVGSTAGSNYYVRILSTLDRERLKPNSSMALHRHSHAVVDVLPPESDSSIQMMQMSERPDVSYADIGGMDIQKQEVREAVELPLTHFDLYKQIGVDPPRGVLMYGPPGTGKTMLAKAVANATTAAFISVVGSEFVQKYLGEGPRMVRDVFRLAKENSPAIVFIDEVDAIATKRFDAQTGADREVQRILLELLNQMDGFDQATNVKVIMATNRADTLDPALLRPGRLDRKIEFPLPDRRQKRLIYQACTAKMNLGDEVDLEDYVNRPEKISSADIASICQEAGLQAVRKNRYVVLPKDFDKGYKNAIKRADT…		24
Pfraga8911397.1	MTADVVMTSADESAGLTSYYEQKIEHLELTVRDETQNLRRLQAQRNELNSKVRLLREELQLLQEPGSYVGEVVKQMGKSKVLVKVNPEGKYVVDVDKTIDITKCTPNTRVALRNDSYVLHKILPTKVDPLVSLMKVEKVPDSTYDMIGGLDKQIREIKEVIELPIKHPELFDALGVAQPKGVLLYGPPGTGKTLLARAVAHHTDCTFIRVSGAELVQKYIGEGSRMVRELFVMAREASPSIIFMDEIDSIGSSRMEGGGGDSEVQRTMLELLNQLDGFEPAQNIKVIMATNRIDILDAALLRPGRIDRKIEFPNPTEGSRIDIMRIHSRKMNLLRGINLKVIAEKMPTSSGAECKAVCTEAGMFALRERRIHVTQEDFEMAVSKVMKKDSEQNMSINKL…		25
Pfraga8910735.1	MIDHFVIFSKTGTVLWSRTLCKLGGDPVDNLINRVLMEDRAGEKKFIDDTYAMQWVFENKLDLVFVVVYQKILQLLYIEELLEIVKKDFIALFPQQIANKTPVKYEDKFTKILKATELKFTEKQTRKGPRAFNASKKAKSKGVTSNAAGKTASAARSAAIADSSEDGSDSPTSDGKDKDLEELENEAALRSSKVRKMRTGPRRKGKDKAAKEPKKSGKKMTKWDDTKVSKKEAEELDRSKTTTAEEEEAQLREKREAYIGEMEDSSDSEFSDTDDESAASSGAESDASNSGWSFSKTRLGNFLSSVSGNKILEREDLEPVITPMHQMLISKNVASEVADELCESVVTTVVGQRLESFTRISTVVRKALEAALLRILTPKKSTDVLREILQAKAEGRAYS…		26
Pfraga8911980.1	MRRAASSSTSSLRLSDASMAAKIEDLARLPQTGVSLQYLLEFGTQISPQKLIQSARFLHGELPVRYAHRIKNLENLPHGLSDMPSVQQVRAWYVDSAQELLSFPKVETFQDELAFRSLIESIKTRHSGTLYTMAKGVHELKMQLFRSFSQKDAGAKDLGARYLRSQEFADLSDLHSFLDAFYMSRIGIRMLMSQHIALHDEESGWVGCICESTSPAEIALAAIDTARHMCLRQYGDAPEVELHGHTDFSMPFVPSHLHHMLFEVIKNSMRAVVEFHGVDNDMPPIKIVIADGEDNEDVSIKISDEGGGIPRSSVSRIWSYLYTTADSEAFERLEAPNDFGGDSPLAGLGYGLPISRLFARYFGGDLQVISMEGYGTDTYLHLKRVGDASEPLP		27
Pfraga8911427.1	MALPPPHALAAVAAPWVLMFIFVVWGFVRGLSCSVPRAARPSGATTKGLRVGFLHPDFGIGGAENLVVNAAVALQQRGAHVTVFTAHHDVNHCFEETRGDGPLAAHVRVHGDWLPRTILDKLYAFCAVVRVLFVTLCVAVLYVNDVDVFVVDQVSISIPFLRALGKPVLFYGHFPDKLLCIRSDSLWKRLYRVPLDFLEEITTEASDIIVANSKFSRGVFQEVFPRLQSKKLGVLYPPVDVKAYKATAEAEVERDSGLFVSLNRFERKKNVALAIEALVELRNRLPTEEFQRVKLIVAGGYDPLNTENKEHLIELQGVVAKHSLGEHVEFRTSVSNSMKLELLRKAHAILYTPDREHFGIVPVEAMACGTPVVAVSSGGPLESIADGETGILCQQKPEA…		28
Pfraga8886627.1	MAREKKEPRVKKERKGKKESRKKAAEEKKAADKAEALESMSMADRLAEEGIIATCSHNVRSVHKNFKDINVLNFSITYFGKVLMEECDISLNFGRRYGLIGRNGSGKSTFMNVLGARGIPIPDSIDIYHLKHEIEASDMTALEAVLSVDKERNKLQAEADELSEQMTDESISEEDSEAISDRLTDIYERLDDMDAATAEVRARQILSGLTFSDAMMEKKTKEFSGGWRMRIALARALFIQPTLLLLDEPTNHLDMEAVVWLEDYLSRWKKILLMISHSQEFMNEVCTNIIDLTNKKLEYYNGNYDTYVRTKAEKEENQMKRYNWEQDQIKHMKEYIARFGHGSAKLARQAQSKEKTLAKMVRDGLTEKVESEATGDFKFPNPEPLPPPVLMFQNVSFGY…		29
Pfraga8909698.1	MVLSAVFITDLKGKVIISRNYRGDIPMSASTKFTRYVQDKDDSEQRPVFTEDGYTFVYLKHNNLYLMTVTKVNSNVALMLMYLTRICQVFRDYFGELEEESIRDNFVIIFELLDETMDHGYPQTTEARILREYITQEGHRLEAAPRPPTALTNAVSWRSEGIKHRKNEIFLDVVEKLNLLVSSNGTVLHSEIIGAVKMKSFLSGMPELKLGLNDKALFEATGRSSSKGKAVEMEDIKFHQCVRLARFESDRTISFIPPDGEFDLMTYRLATHVKPLIWVEAVVEPHSRSRIEYMVKAKSQFKSRSIANTVEIVIPVPPDVDSPSFKCSIGSVTYVPDRDAIVWSIKQFNGSREYLMRAHFGLPSVDNHEATDDWKAPIQVKFEIPYFTVSGIQVRYLKI…		30
Pfraga8911181.1	MMSKLSLVRQPLARAQSSVAAAVSNYPSYVLNAPATEVTTLPSGLRVASEGSHGETATVGVWIGAGSRYETAQNNGAAHFLEHMAFKGTSQRTQQQLELEIENMGGHLNAYTSREQTVYYAKVFKKDVPRAMDILSDILQNSKLDEAAIERERDVILREMEEVNKQQEEVVFDRLHETAFMGNGLGRTILGPIENIRNLKKSDLQDYIATHYTAPRMVIAGAGAVDHSQLVELAQNSFGDLPTTPAVAPTLEPVRFVGSDVRVKDDSMPLAHVAIAFEGFSWTSEHSFPLLIMQTLLGSWDRTSGAGMNMSSKLGQVVAEKELAHSYMSFNTCYQDTGLFGVYAVADKYKLNDLTWYTMEALVRLVHKTTDEEVERAKTQLKANMLMQLDGSSPICEDI…		31
Pfraga8909143.1	MATATPAKTPDEELQAPPSDGVSCVRFGSRSNLLVSSWDATLRVYDGARLRTRVDLEAPVLSCCYGQGDCEAFAGGLDCAVKQIDLVTRQVSATLGTHAAAVRHVGYSKEFGLAVSGGWDGAVKVLDVRSGGGAQIHATQVPGKVFGLDVRAHVLAVASSERQLAVFDLRNFSQPIMQKESPLKYQVRCVSVFPDLQGVALGSVEGRVALEYLEDDAQEPHAQDKKKRSYAFKCHRGKVDDQTLIYPVNCVAFHPTYGTFATGGCDGIVTLWDGANKKRITHLRQYPTSIAAMDFNHDGSVLVVAASYTYEQGEKDHPNDAIFLHTVQDSEVRPKKKAAA		32
Pfraga8911681.1	MVKRKKHDKDKYYNLARQQGYRARSAFKLIQLNKKYDFLSTAKVCIDLCAAPGGWCQVAAKYMPASSIILGIDLLPIRPIRGVKTFQCDITTVRCRQIIKQEMQSWQADVVLCDGAPNVGAEYSKDAYVQNELALVALKLAVDVMGRGGTFVSKVFRSQDYNALLWVFKQLFKKVSATKPLSSRNESAEIFVVCEQFLAPHSIDPKLFDPKYVFDQVDSQEKTITIFHPKFGDRKRHREGYDEELGMTLTNECSVTQFIDAHDPIRLLTDTTKVNFLPEDDVYRDHKDTSDEIVTCLSDLKVLGKADFKHLLKWRTRMLKYKEELLKAEKPEEEEEKPKEEEKKPELELTEKEKDALVREELTQLRANVQAKKKREKKKERERKQKLRIRAALGMDAEG…		33
Pfraga8884010.1	MFVATDFEHALELARASDERRASGKARGLLDGIPVGIKDIFCTTNLATTAGSKVLEGFVSPYESTAAQRLLGQGAVPLGKLNMDEFAMGSGTLYSKFGATINPWSKDLGDNAVVAGGSSGGSAAAVAAGCCFAALGSDTGGSVRQPAAYCGIVGLKPSYGRVSRHGMISYASSLDTPGIFARSVGDAAVVLKAIAGPDHMDSTCMTESLPENWCSNTVEASQQSSTVDLTGVRVGVPAEYFVEELPEEILNVWDKGVAWLREAGAQVVSMSLPTTKLCIPAYYILACAEASSNLSRYDGVRYGYRAKDIALETQEDQSDALHDLYCRTRSEGFGQEVQRRILSGTFVLSAGAMSDYYERGVVLRQRIREDFQQAFQEQGIDVLLTPTTPSGPFPIHNKK…		34
Pfraga8883820.1	MASATKKRVSYFYHPEVGHFYYGPGHPMKPHRMKLAHHLVVNYDLYQKMDIFEPHWASADEMKVFHAPDYIEFLQRVSPANQRDMTLDLAKYNFGETSDTDCPVFDGVFDFCQIYTGGTLDAVARLNFGLCDIAINWSGGLHHAKKAGGSGFCYVNDIVLGILELLKYHPRVLYIDIDAHHGDGVEEAFYVTDRVMTVSFHKYGDYFPGTGDVKDIGAKSGKYYAVNFPLHSGMDDESYESIFKPVIEKVMETFCPTAVVLQCGADSLTGDRLGCFNVTTRGHGECVRFVKAFGLPMLVVGGGGYRIRNVSRAWAYETSILVNQEVSNNIPYNDYFEFYTPDFKLHLVPDKDLKNDNTKEYLEKHKIKIFENLRSITGAPSVQMQQAPPARMLREEDED…		35
Pfraga8901375.1	MASTIASFANFLKQSKAHAVDNREVLIAGVLYKKPERNSLLWKKRYCVIYKDELQIVYFLSLEDFEKRAIRGKIPFSSVHAWDGKPNGFQFYTPSNNCFRVYTEAPEDQLKWLDVMQKALDNAPDKKDGEKVEYTRPVASSPSSSPKGASFRSKRSDSWREEDPDVLSMAVELEDLRSEVTTLKAELASYEQAEKRYGTEISAARTRRGSVLDDGTELSIEPREMERMRAIFNLFDVQGNGFISEDDLLDLHAKLGEPISTEDAREAVSYMHSKSTTGQIDFNSFMKWWNDDHAAANQTEAMRRYQAKFKFLKARIANPEVGNIETEAVGAFPSFEFRVNFYHTGPNGERQQISPWHDIPLYNPDGTVNFICEIPKWTRKKMEIATGEPFNPIKQDTKN…		36
Pfraga8911620.1	MTAKVSVKWGKQVFADVAVDKSAPVAVLKAQLYALTSVPVERQKLMSKAWKGMLKDDVDLATLDKLVDGTGVMLMGSAEVVQKPKEPVVFLEDMTSKDIAATGTVYPAGLVNLGNTCYMNATLQCLRPVKELREALTAQPGGVSADLANNFTSALKDMYGQLDGNVDSITPSMFVTVLRRAYPQFAQQSPRSGGYMQQDSEEFLSTLFSTLQQTLTRPAGGLKSLGPTSNVVDALFGLEMDEKLECTESDVEPVIVKKEKALKLVCNITIDTNHLSEGIKIGLEGTIEKHSDVKGANAVWKKTMRINRLPKYLCVQFMRFYWKATPESRDHTGVKCKMLRPISFPMTLDVYDFCSDELKATMKISRDRNAEKILNEFKDKPAGETKEGDAEEKKEADED…		37
Pfraga8898279.1	MSSPADAAAVPPAAPADAAPISKNELKRRLKAEKAAAAKAEKAAKKAAEAAAKPKKAAAQNEDEELDPTAYFANREKALEELETQGMNPFPHKFHVSTSLAEFHAQFSDLEAGSHAADTVVSVAGRLHSKRASGAKLVFYDLRADGLKLQIMSDVGTYESAEAFAQIHSVLRRGDIVGVRGHPGKSKKGELSIFPQQLVLLSPCMHMLPKSRAGQAALNQDTRYRQRYLDLIMNDDTRGVFQTRAKIINFIRRFLDDQHFLEVETPMMNMIVGGATAKPFVTYHNDLHMNLFMRVAPELYLKQLVIGGLDRVYEIGRQFRNEGIDLTHNPEFTSCEFYMAYADYNDLMTLTEKLFSEMVKQITGSYSITIQKEVGEEPVTIDFTPPFKRVSMVSAVEEA…		38
Pfraga8876317.1	MGKRKAFEDELRRQRHHVGTWVKYATWEESQEEFARARSVFERALDVDYKATTVWLKYAKMEMRHKFVNHARNVWDRAVTLLPRVAQFWYKYAFMEEMLGNVNGARRVFERWMEWQPDDQAWYSYIKLEVRAKDIPRARALYERYVMCHPGEKAYIKYAKWEERAQKQLALARKVYERALEELRSDEKTEQIYLAFALFEERCRELERARAVFKYALDTLPKEEAPALYGAFITFEKQHGDKERIEEVVIAKRRVVYEQQVAANALDYDSWLEYIKLEENEAASSQSFGLVREVYERAIANVPPIPEKKYWRRYIYLWIKYALFEELLAGDNDDSGNSSERCKQVYKTCLKLIPHDKFTFAKIWILYAKFLIRQRDAQGARMTLGEALGRCPKKKLFTS…		39
Pfraga8890531.1	MATAALRRFAMARPRAHMTAVNSLRFQRSPAFAAPRVSSHPFARGPHVLRAWYSTDSKDDDENEDNKEKEEQKQEEEKEEEDENKIGVEVVIDNGIATVGEGDNAPTYPHVLAMPAHRRPFFPGVVLPMTITNPEVTKALMSLKESGQKYVGVFLKKSTGGDPLKSGGGEDLVKNLSEIHHVGSFARIDNMLPFDANSVQVLMVSQRRIAIDDIRDEGPPIRVNISNLDNPPFDPKSKLIRAYSNEIVATLREIVKMNPLFKDHMQYFSQRIDIHNPYKLADFAASVTSADGEELQQVMEEMSCEARLKKALELITKELELSKVQQTIKEQVEEKVSKNQRNYLLMEQLKAIKKELGMEKDDKDAMITKYRERLAQFAPGSIPASVNEVVEDELNKMSM…		40
Pfraga8901564.1	MGVPAFYRWVLEKYPKCVVDCVESRAVVLEGERHFELTDTTGPNPNGFEVDNLYVDMNGLIHPCAHPENGEAPKTEEEMYRRVMAYVDRLMAAVRPRRVLYLAIDGVAPRAKMNQQRARRFRAAQEAEQRMEVEKEALEYMSALGHKVPSKQEKPWDSNVITPGTKFMAKLAKHLRFYVRDRVNNNAAWKSIKVILSDAGVPGEGEHKLMEYVRVQRSQPGYDPNQHHVLHGLDADLIMLGLATHEVKFSILREEVLFGKQKYERERQKEQQMVLDANGTTLNKRKRGEFGEHDADLVASDLKPLQYLHIATLREYLQVEFEPLSRVLPFEYDFERVIDDFVFLCFFVGNDFLPHLPSLDIRDGALDFLILIYAKLLPAMGGYITDGGNVNLSRVDVIL…		41
Pfraga8905543.1	MVSLRSLQTLRRAAVRVAGSRLAPLQTRAFSQAHTPSQAVDPKDILRPEVPTDAKPQLSLEHELPGLPTLKPASQLKPPQTEISVLPSGLRVISQETYGQAATLGIFIDAGSRFEDDDSVGVSHLLEHLGFKSTTSRSHAQLVHEIEDIGALTTSSCGREQIIYTIDLLRDNVEKGLELLADAILNVDLVPEEMEGIKAIMRIQTEDLMENPPAMLQEFIHAAAYGADTPLGRPLQCPLDKIDALTVEKVKKFRAEHFVAQKVVLAGSGVDHARLMKYAEKFFADVPVAPAGTPMATPSTPETLEPVIYTGGLYPLPNPESEFSYAALAFPTGGWHHEDLVPICVLHTLLGGGDSFSAGGPGKGMYSRLYTSVLNRFYWVESAFAFSSIHADVGLLGIY…		42
Pfraga8888586.1	MKDEDDFRLSKAAENQLARTLRNEESGRSRHTGRDDRATTEQVLDPRTRMILYKMLNHGIVTEINGCLSTGKEANVYHARLPDGREGAIKVYKTSILVFKDREKYVSGEFRFRHGYSKSNPRKMVKLWAEKEMRNLRRLRDADIFCPAPILLRSHVLLMDFIGHDGWAAPRLKDAKISDIRYRECYLYCIKMMRTMYQKCRLVHGDLSEYNILYYKTKLYFIDVSQSVEHEHPSANDFLRKDCRNIADYFRKTGALNPMTTQELFDFVTDPRIADEDVDDHLEAIQRVIAERPVERTNEEQVDAAVFMSTFIPRSLGEVLHSEREQLAYQEGTMEKSLVTAISRLEVEQGSVPAPAIQGTRIMDLLNEDDDGDSDDDNDDDDDVEDSGDESDSDYDSED…		43
Pfraga8888130.1	MLPIRSASMLARACRSRASLEARRTAPVSFFSSGSIATTAALRSDDADASSNLHGHVKARLDYKKLVENVDAAIDNGRKRFSEGDPQLVADLYQRQAKLRHSANLLRAERNAHAKQLGQAAAARKTQGAEAFEALRLRGQELKREIADVEGELAQVSTQLELEALKIPNDTHPDVPVGAEEDSRVVLTHGEKPVFGFKPKDHYDLATDLELLDTQTAARVAGSKFTYLCNEGAMMEIALVHWTLSKLRARGFKIMFPPDVAHYKLVEGCGFQPRGEATQIYSIANSDLCLTATSEITLAAMKSNEILPTPTLPLKYAGFSHCFRTEIGHGGRLTRGIYRIHQFSKVEMFAFCANDTQAQQFFDEMVDIQTSMYAELGLHYELVDMATGDLGAPAYRKFD…		44
Pfraga8907158.1	MLVLFETAAGHALFKVQDEAKLASADDVYKHFATPEKAAKVLKLKGFNAFKDTTEAVAAATDMVDGKMGKALKKFLKKNVVDAGLKDKLAVSDKALGSLIKDKLSIACVNDSAVMEVMRGVRANMDTLITGLEDDDLKAMTLGLSHSLSRYKLKFSADKVDTMIVQAIGLLDELDKEINTYSMRVREWFGWHFPEMGKIVSDNLQYAKCVLKMGVRSHVKKLDFSDILSEDVEASMREVCEVSMGTDISEEDVVNISALCEQVISLTEYRAQLFDYLKNRMNAIAPNLTVMVGELVGARLIAHAGSLMNLAKHPASTVQILGAEKALFRALKTKHDTPKYGLIYHASLIGQTAPKHKGKISRVLAAKTALAVRVDALGDATEATIGFDNRAKVEARVRQ…		45
Pfraga8894041.1	MADLSDIGLYGLAVMGQNFALNMASHGFKVSVCNRSPDKVDATVQRAKDEGNLPLVGYKDLKEFVASLARPRKVVILVVAGKPVDLTIAALSEFMEPGDIIVDGGNEWFPNSVRRASELEPKGIHFVGMGVSGGEEGARNGPSLMPGGPREAFDALEPIITKCAAQVDDGACTTYLGPIGSGNYVKMVHNGIEYGDMQLIAEAYDILKIAGGLSNEELASVFDEWNKGELESFLIEITAQIFAKKDDLTDDGYVVDKVLDKTGMKGTGRWTVQEAAERSIAAPTITASLDARYLSARKEERVFASKILSGPSEIPAVDKQQLIDDVRQALYASKICSYAQGLNLIREAGVQMGWNVDLGECARIWKGGCIIRAKFLDRIKQAYTKDASLISLLVDPDFA…		46
Pfraga8884931.1	MVSIVSIKARQIFDSRGNPTVEVDLVTEIGEYRAAVPSGASTGEFEALEMRDGGKAYMGKGVLNAVKNVNDIIAPALIGKDVTKQAELDRYMVEELDGTQNEWGWCKKKLGANAILGVSLALCRGGAAAKKQPLWQYIADLAGNPTPCLPVPSFNIINGGSHAGNKLAMQEFMILPVGATTFTEAMKIGSEVYHNLKKVIKNRYGLDATAVGDEGGFAPNIQSNGEAINLIEEAIKAAGYTDQVRLGMDVAASEFYTGAEDARYNLDFKNENAAESEKISADKLQEVYEGFIAKCADSSKIVSIEDPFDQDDWASWVKITSKVGKDVQIVGDDLTVTNPTRVKKAIELKACNALLLKVNQIGSITESIEAVTMAKKAGWAIMASHRSGETEDTFIADLA…		47
Pfraga8910311.1	MKIEEVQSTAKSQRIAAHTHVKGLGLESDGTALPIGSGLVGQEKAREAAGIVVELIKSKKMAGRALLLAGAPGTGKTALALGISQELGPKVPFCPMVGSEVYSSEVKKTEILMENFRRAIGLRIKESKEVYEGEVTEMTPEETENPLGGYGKTISHVIVGLKTTKGSKQLRLDPSIYESLQKVKVSVGDVIYIEANNGSVKRVGRSDAYSTEYDLEAEEYVPIPKGDVHKKKELIQDVTLHDLDIANARPQGGQDIMSMMGQMMKPKKTEITEKLRTEINKVVNRYIDQGVAELVPGVLFVDEVHMLDIECFTYLNRALESTLAPIVVFATNRGVCQIRGTDVSSPHGVPLDLLDRMLIIRTMPYSVEEMVQIIKIRAEAESIKLMDDATVRLGEIGSQ…		48
Pfraga8895908.1	MSVRRNVRLRREYLYRKGLEGKERALYEHKQQLKEAIRSGKAIPTELRSVENNLRHEMEYDDEAHEKPLNHIDDEYKNAGMFDPKIAITTSRDPSARLKQFAQEIRLIFPNAIRLNRGAHTVGDLVESARSNDFTDLILVTETRGEPDGLVVCHLPYGPTAYFSLSSTVLRHDIEDRATVSEAYPHLIINQFETPLGKRVSNILKHLFPVPKPDSKRVITLSNDNDYVSFRHHVFKVTGREVELQECGPRFELQLYQVKLGTLDQKEAENEWVLRPYMNSAKKRRVL		49
Pfraga8908914.1	MLGKKALEGIAAYKYKAGSYTYLDNVLNHFWTASVQLLPIWMAPNLVTMIGTVVMMFTTVVQLYFAPHFSEICPTWVYVLSALGLFFYQTMDALDGKQARRTGASSPLGQLFDHGCDAVCTVFNVLSAAATCQVGVGLRPYVALSSVSISFYLAQWEEYHTGVMSCGNGFFGVTEGQLTLVAVHLLAAVFGAGFWTAELPFATPFPVTMTDVLIGALVASNVLLAYGNISNVLRAAPDAIPRDELGNKHISKPLALFQLIPIGILLVLGSLWICGPDAVNYENYPVLFLFPIGIGYVFFSTRMIVSHMCKIPFTPQLRVIIPFGFVIFNAYGPSVGILSKPLIPTILASSLYVVFIVLVYLHFVSGVVKDICDFLNIFLFKTKPVTTETEKTK		50
Phal04212	MLIFKLTNRCNVWTINVNINLLIWLLYVIVLVGQPLHNNTVYSFCEWKVQGIMQIFVKTLTGKTITLDVEPSDSIDNVKQKIQDKEGIPPDQQRLIFAGKQLEDGRSLADYNIQKESTLHLVLRLRGGAIEPTLAALAKKTNCEKQICRICYARLPPRATNCRKKKCGHSNQLRIKKKLK	Phytophthora halstedii	1
Phal09246	MKKLLFSLLPLLVVAVSYSGLVVNTVRADTSTESENVLGSTSNLELHALKDEPLTGGETFAFQAEVSRLMDILINSLYRTKEIFLRELISNASDALDKIRFLALSNNELLGKLRDLEIRISFNKDERTLTIRDTGVGMTKEDLVNNLGTVAKSGTANFVEAMQAGTDDSSLIGQFGVGFYSVYLVADRVRVVSKNNDDDQYIWESDANASFTIAKDPRGDTLGRGTEITLYLKSDATDFQDQDKLKNLISHYSEFITFPIYLNTTSTETYEVADESVDDEQPINKDDKDTEKSLEEDEELETVEEDEDVKTPKTRTETRTVWKWERVNEVKAIWVRPKEDISDAEYESFYHSLQKTDTTKPLTWIHFQAEGEIEFKSILYVPGQAPRDMYTRFEDKKAD…		2
Phal00833	MNLSKIILIAAAACANSAVAEDSKGPRGPVIGIDLGTTYSCVGIYKDQKVEIIPNDQGNRITPSYVAWDSNDERLIGDGAKNQATINPEKTLFDVKRLIGRKYNDKSVQADKKLLPYELVNKDGKPFIQVVIKGEKRQFAPEEVSAMVLSKMKQISEGYIGREVFDAVVTVPAYFNDAQRQATKDAGTIAGLTVQRIINEPTAAAIAYGIDKKAQGEKNVLVFDLGGGTFDVTLLAIDGGVFEVLATNGDTHLGGEDFDQRIMQYFIKKWKKDKNIDISSDKRALQKLRREAERVKRALSAQAQARLEIESLLDGEDFTESLSRARFEKLNEDLFKKTLGPVEKVMKDADLKKSEVDEIVLVGGSTRIPKVQQLIKDYFNGKEPSRGVNPDEAVAYGAA…		3
Phal00833	MNLSKIILIAAAACANSAVAEDSKGPRGPVIGIDLGTTYSCVGIYKDQKVEIIPNDQGNRITPSYVAWDSNDERLIGDGAKNQATINPEKTLFDVKRLIGRKYNDKSVQADKKLLPYELVNKDGKPFIQVVIKGEKRQFAPEEVSAMVLSKMKQISEGYIGREVFDAVVTVPAYFNDAQRQATKDAGTIAGLTVQRIINEPTAAAIAYGIDKKAQGEKNVLVFDLGGGTFDVTLLAIDGGVFEVLATNGDTHLGGEDFDQRIMQYFIKKWKKDKNIDISSDKRALQKLRREAERVKRALSAQAQARLEIESLLDGEDFTESLSRARFEKLNEDLFKKTLGPVEKVMKDADLKKSEVDEIVLVGGSTRIPKVQQLIKDYFNGKEPSRGVNPDEAVAYGAA…		4
Phal08669	MAATITEDNSLYPIAILVDELKHEDVQLRLNSIRQVRIIAEALGPERTQSELLPFMNDSLDDEDEVLLVMAEELGNFVNVVGGPAHAYLLLKPLESLATVDEACVRDMAVRSICKIVELLESHHVVEHFVPVLRRLVTRDWFTSRIASCNLFQVGYTQLSADLQAELRGMFGQLCRDDTPMVRKAASAALGGFASVMEGVGASGDILPLFLSLATDRQDSVRIHTIDNAVALARLVPADVLLTQVLPAIFEIARDSSWRVRWSVANRFSEVCEALNAETINSTFCDSVVSLLEDSEAEVRTAATSKILGVVKLLQPPKIVEKIVPCFQRLARDMSDHVRSALASVVMKIAPFLGRDLTIELLLPLFLLLLNDQNSEVRLNVISNLEEGNAIIGIELLSQ…		5
Phal00530	MLASQAIKQARLLPVICRSFAVLTANTINPNIVKAEYAVRGALVLRSNEYDSRLARGDKSLPFDKIIPCNIGNPQVLEQKPIEFHRQVLALVNVPGMVDRPEAQKLFPPDAIARAKFYIDNIVGGTGAYGHSKGTPIVREEVARFLQRRDGHSADPEDIFLTDGASPAVQNSLLSLIRDENDAILAPIPQYPLYSATIAINGGTLTGYYLDEANAWGLDAAELARAVKEARDAGKTVRAMAVINPGNPTGQCLSEENIEAIIKFCKKESILILADEVYQENVYAEGKKFFSFKKVLRDLGREYDDVELISFHSTSKGFTGECGRRGGYMELVNIDESAKDQFYKLMSINLCSNIEGQLMVGMMTNPPQPGDASYQRYIEQRDDTLNSLKRRAMKLVEAL…		6
Phal11468	MADSNDRIEGTSTSTDNAANDAALQEKLINEEYKIWKKNTPFLYDLVMTHALEWPSLSVQWLPNSHISAGDDFSVHKLLLGTHTSGAEQNYLMVAEVRLPLEDTEIDARKYDEESQELGGFGGVSGKVDIKIRVNHDGEVNRARYMPSDELVVATKTPHAEVHVFNISKRPSQPEQNSGCDPDYRLLGHSKEGYGLCWDPHQPFHLISGSDDAIICEWDISNAGKSLEPLHKYSGHCDVIEDVAWHMHNTKIFGSVGDDKKLLIWDMRSESFDKPATIVYAHTAEVNCLAFSPFSEYLIATGSADKHVNLWDMRNMKAKLHSFEGHNDEVYQIQWSPHNETILGSCSSDRRLHVWDLSKIGDEQTPEDAEDGPPELLFIHGGHTSKISDFSWNPNDPWV…		7
Phal04211	MAETSIYPRAELDGHNGKAVTAIATTRENPNLLLTASRDKSLLVWQLSNDGEEYGFARRRLQGHSHYVEDVVISSDGQFALSGSWDGTLRLWDLNTGITTRRFVGHTKDVLSVAFSADNRQIVSGSRDKTVKLWNTLGECKYTITEDGHTEWVSCVRFSPSTANPLIVSCGWDKVVKIWNLSNCKLRTNLFGHEGYLNTVTVSPDGSICASGGKDGTANLWDLNEGKRLYSLVAGDVIHALIFSPNRYWLCAATTSGIKIWDLESKIVVHDLQPDIEEPKGKYAQLPHCISLAWSADGSVLFSGYTDGIVRVWAVGN		8
Phal09619	MQRDTKRRTRLVDADDEDTIEFTTSKDITVYPTFEAMGLKEDLLRGIYSYGFEKPSAIQQRAIKPAIQGRDLIAQSQSGTGKTAVFSISILQSLDTSSNETQALVISPTRELAEQTQKVVLALGDFMNVQCHACIGGKSVGEDIRRLDFGVQVVSGTPGRIFDMIRRRNLRTRNIKLLVIDEADEMLNKGFKEQIYDIYRYLPPSTQVLLVSATMPQEVLDLTRKFMNEPVKVLVKRDELTLEGIKQFFVAVEKEEWKFDTLCDLYDTLTITQAVIFCNTKRKVDWLTSKMREANFTVAAMHGDMPQKERDAIMQEFRSGGSRVLITTDVWGRGLDVQQVSLVICYDLPNNRELYIHRIGRSGRFGRKGVAINFVKDDDIRILRDIEQYYSTQIDEMPM…		9
Phal09619	MQRDTKRRTRLVDADDEDTIEFTTSKDITVYPTFEAMGLKEDLLRGIYSYGFEKPSAIQQRAIKPAIQGRDLIAQSQSGTGKTAVFSISILQSLDTSSNETQALVISPTRELAEQTQKVVLALGDFMNVQCHACIGGKSVGEDIRRLDFGVQVVSGTPGRIFDMIRRRNLRTRNIKLLVIDEADEMLNKGFKEQIYDIYRYLPPSTQVLLVSATMPQEVLDLTRKFMNEPVKVLVKRDELTLEGIKQFFVAVEKEEWKFDTLCDLYDTLTITQAVIFCNTKRKVDWLTSKMREANFTVAAMHGDMPQKERDAIMQEFRSGGSRVLITTDVWGRGLDVQQVSLVICYDLPNNRELYIHRIGRSGRFGRKGVAINFVKDDDIRILRDIEQYYSTQIDEMPM…		10
Phal09931	MPQPTPSALTQAPADANNEATEGFSGSRSFQELGVDSTICEAIEAVGWTAPSKIQQEAIPHGLAGKDIIGLAETGSGKTGAFVIPILQSLLQKPQRLYALVLAPTRELAYQIGEQFEALGASIGLKCACVVGGIDMMQQQVALARKPHIVIATPGRLVDHLENTKGFSLRTMKYLVLDEADRMLSMDFEEEINQIVQLMPAERNTYLFSATMTSKVRKLQRASLKEPVKVEITHKFATPETLKQHYLFIPAKYKDCYLAYLLNEVAGQSVLIFASTCNGTQKVTLMLRNLGFQAICLHGQMPQPSRLGALNKFKAKARNVLVCTDVASRGLDIPSVDVVINYDIPTHGKDYIHRVGRTARAGRAGVAISFVTQYDVELYQRIEHLLGTKLNAYPCEEET…		11
Phal14401	MGRLTRIAVLVPYRDSDPAHNRQAHLNEFVPYLTIFLQRHCTLNGASFHIFVVEQSLDGRKFNRGKLLNAGFDIARNDYDVFIFHDVDLLPGDELGEFYTTIPCLGPTHIARLWERYNSCLSYFGGIVAFTSQQFIKVNGFPNNFWGWGGEDNELYSRVIRNKLAIQAPRSGTIRDLEKLTLQDKLKMLRKGNVKCTVKHNLLKEHHRTWKKNGLTNLCYEYIDAEAINEYCTKITVKLGPNGHWSDSRSSLEHPTALGPNKKTNATTALDELDFFGFDASSKPMEKIEHLRKISVDLVSSEDLTNQTRQVKGSKPRRKRKLSEGALMEQCLEDEARQKASQLLAPETSKRKQKRERCLSCPNSKESKAVLQKLEKDFDLSCDCKMDEVTSFDLNVDAG…		12
Phal07188	MAQPKVSETLLDGQQPFAECEFGLDHRLTKAVAKMRFVYATLVQVHCIPLALQGKDLLVRARTGSGKTAAFALPLLHKILQHKKDKPIISDPSIGALVLVPTKELVEQTRRHMVDLMYYCQDTVSLLALGGQSINAQQALLRDAPDVLISTPGRLVVHLEAGNLTLKNSVHTVVIDEADLVLSFGYGENIRTIFNALPKACQTFCMSATLSPELEKLKRSVLHNPAVVKLEEGATDGKIQQFYLPVKAEDKDLLLYALLRLGVVSGKVIFFVNSTDLAYRMKLFFEQFMIKSAVLNAKLPHNSRQHIIQEYNRGLFDYLIATDDSVDGDEVGDKDEDEVGEEKGVEVEDEEDVEGEEDDVEGKEDDVEGEVVEHHGEDEEGDMVEEQRKDEKDDGVIFD…		13
Phal03426	MSMVFDEYGRPFIIVRDQQQKERIKGVDAIKSNILAARSVSSLLRTSLGPRGMDKMMVSQDGDVTISNDGATILEQMQVEHRVAHLLVELSKSQDDEIGDGTTGVVVLAGALLEQAEKLLSHGLHPMRIADGFEEACEIACKYLENIGDVIQFSKEDSTPLVETAMTTLSSKIVNKYKRQMAQIAVDAVMKVANFETRDVNFDLIKVEGKSGGSLGETTLINGIVIDKDFSHPQMPKEVNDAKMCILTCPFEPPKPKTKHKLDITSVEAYERLYKQEQEYFTTMIKQVKESGANLVICQWGFDDEANHLLLQNQLPAVRWVGGVELELIAIATGGRIVPRFSELTSDKLGRAGTVREVAFGTTKERMLVIEDCASSDAITVLVRGGNKMIVEEAKRSLH…		14
Phal04714	MAAPVTIARPTGETLRGKQKEKDVRMSNIIAAKAIANAIRTSLGPRGMDKMIQQGKGEVIISNDGATILSQMQVYHPTAKMLVDLSKSQDIEAGDGTTSVCVIAGALLSACEDLLLKGIHPTNISEAFGLAAVKAEEILTEMAKPVELANREELINCVNTSLSSKVISEYADRLSPIAVDAVLKVIDITTATNVDLNTVRVVKQLGGTIDDSELVEGLVFSKGFDKTASTTAPTTIENAKIALIQFCLSAPKADMESNVVINDYAAMDRILREERNILRDATNDLSLHFLAKMGIRVITDVERNDIEHIATTLNCLPVANIEYLTPEKLGTAGLVHEETVGGHKVVKITEIFNAGKTVSILVRGSNKLVLEEADRSLHDALCVVRSLVKKRFLICGGGA…		15
Phal08739	MQQAVLDPESQVEKGPKGMDKILQSMDGPDKSISVTNDGATILRSVYVDNAAAKVLVDIAKTQDEEVGDGTTSVAVLCGELLREAEKLIDQRIHPQTIIDGWRIALASANDALVASASDNSKDADKFREDLMNIARTTLSSKLLTYEKDHFAKLAVDAVLRLRGSNNLDYIQIIKKAGGSLRDSYLDEGFILDKKIGVGQPKRVENARILVANTGMDTDKIKIYGARVKVDSMDKVSAIEEAEKAKMKAKVEKIASFGINCFVNRQLIYNYPEQIFTEKGIMAIEHADFDGIEHLAAVTGGEIASTFDNPNAVQLGECKLIEEIIIGEDRMLRFSGVKTGSACSVVLRGASTHLLDEAERSLHDALAVLTQTVKHSQTVMGGGCTEVLMAQAIDLKALS…		16
Phal02059	MSEVLDFAAIERYRCKSDGLITRTSSEQEDCESSCSLFFFPLPELPLDQQLELQQLNFVNTDLEPLLMREKHVAYLKRGLTRLSAGFVTLDASRPWIIYWILHALELLDALPDEMTERVIGTLKPCWNDDHDGGFGGGPKQLGHTATNYASCLTLALLGTLDALESVDRLSLYRFFMSRKHAATGAFMAHDGGEVDVRVTYCVISIASLYGILTDELKAGVVDYILSCQTYEGGFGGEPGNEAHGGYAFCSVATLYILEAVDQIRDFSGLLHWLANRQMPFEGGYQGRTNKLVDGCYSFWQGAIPALLASEVRRRFGDIVPYQCHREQLQRYILLCGQEISGGLRDKPGKPRDHYHTCYCLSGLSVAQYGDGRGSPVVFGDASNLVARTHPAYNISYDK…		17
Phal08312	MVNFTVDQMREIMDYTKNIRNMSVIAHVDHGKSTLTDSLVSKAGIISAKHAGEARFTDTRADEQERCITIKSTGISMFFEYDMDAGEKATADAIAKDTTAEPIAADPDQEVVINKNSYLINLIDSPGHVDFSSEVTAALRVTDGALVVVDCIEGVCVQTETVLRQSISERVKPVLMVNKVDRALLELHLEPEDCYQSFTRAIETVNVVIATYFDEKLGDVQVYPEKGTVAFGSGLHQWGFTLKKFARLYSKKFGIAEDKMMQKLWGDWYFDATNKKWTSKNNAEGSLKRAFCQFIMDPIIKMFDAIMNDKKAKFEKMMKAVGVELKSDEKDLTGKPLLKRVMQRWLPAADAVLEMIVVHLPSPVTAQRYRVDTLYEGPQDDECAEAIRKCDVNGPLVMY…		18
Phal03929	MADPTPAPAPKKLTKKELRILERQKASAAAAGPTLNEVYGDMPLIQSQERPKHAYKSIKDLNTELQGERFWVRGYLQAVRAKSKIAFVTLREQTATIQGILHESDIVSRPMIKFAASLPKESVVDVLVTLSVASSPVLSTTQKDVELNIEKFFVVSKALPELPFQVEDAARPDNLVKAEGSTFANVGLETRLNTRPLDLRTPANQCIMRIQAAVGLLFREFLIMNNFVEIHTPKLVGGASESGANCFTLKYFDQDAALAQSPQTYKQMACAVAGLERVFEIGPVFRAENSNTHRHMCEFVGLDLEMTIKEHYHEVLEVFSDLFIYIFDGLKDRYANELAIINEQHPFEPLKYSKPSLIINFEEGVKMLKEAGADQEPDEDLSTENEKWLGRLVKEKYDT…		19
Phal09986	MHGSGRVVLHARATARANGAARRSLTSLARNSTIKFARSSKLDTLKLRDVNAISARTHRFKAASILQLRAFSSSNEVKDVPVPSMGDSISEGTVVEWLKQPGDAVAEDEVVVVLETDKVSVDVRSPFAGTMGKQLAATDDNVTVGSSLFQIVKGEAGSQSAQSTETKAVPASTSAGEETIVPVPSMGDSISEGTVVEWIKKVGDYVSEDEVVVVLETDKVSVDVRAPKSGTISKTLADVDQTVEIGVPLFSIKPGGEASTASKVAPTPTSAPTPEAISTSSPNPKASTSVATPNPVVPGANPLIAMPKRAIRREKMSRMRLRTAERLKESQNTAASLTTFQEVDMSKLMDLRKQYKDAFEAKHGVKLGFMSAFVKASASALLEVPGVNAMIDDEHQEIV…		20
Phal05987	MSLSKSNSENSLPNVDEFNSCEFRDSALTVFVIGASGDLAKKKTYPSLFALYIMGYLPEHVVIVGYARSSKSDEDFRAQIAPYIKPKTPETEARKDAFLNKCIYRSGNYDSADDVGTVSKEMEAMEEAHGSAMANRLFYFAIPPTVFVPIGTSIKKAGLTTRGWNRLIIEKPFGRDLDSFDELSKDMGALYNEDEIYRIDHYLGKEMVQNLLVLRFGNAIFEPVWNRNYISSVSITFKEVIGTQGRGGYFDSFGIIRDVMQNHLLQVLTLIAIEPPVLAAGENYSNYIRDEKVKVLNCIEPIKLENTVLGQYQGDKERNEPGYLEDPTVPKDSVTPTFATAIMYVNNQRWAGVPFIMKAGKALNERKVEIRVQFCRPPGVEHMFPGIQIPVQELVLRLQ…		21
Phal04618	MALLFRGTSVSRAALTSASRLASRFGHERSAAARYMSTQAARATLISSDLITAFVNAKPPPELQRLQLNPAILTQLQTQIQSLGNTPISQRDAFYVVDTAAVEDRYKLWHQYLPDVRPYYAVKCNPDPVLIQGLARLGAGFDCASQTEISSVLDNGVAADDIIYANPCKQGSQIAFAHAQGVDLMTFDSQDELTKIHRINPNAKLVLRLYVDDSNSICRLGTKFGAMVHDVPDILNHAKALNLDVIGVSFHVGSGCFNVKAYSDAVARARKVFDIGHSIGYFFNLLDIGGGFPGSDNGPIRFEDCARELKRSLAVHFPKSSGVQVISEPGRFFAASTHTLAVNVIGRKVAPNFEIPGQPPVLASAAAAAGKVPNYMYFVNDGLYASFNCMVYDHPTIHP…		22
Phal09076	MQAAGLSTEAIKAFEYSYEALVSGETGMIPEDVIKPVDNLPYLENKADCIRNSIKADPALLKETVVLKLNGGLGTSMGLDKAKSLLIVKGDDTFLDIMAKQVTELRATHKSHVRFVLMNSFSTSADTLEYLQKYPELVEDETLELLQNKVPKVNAATMEPAVYPLNPSKEWCPPGHGDLYAALAGSGKLEKLLADGVKYMFVSNSDNLGATLDLDLLSYFAQSDKPFLMECCERTENDKKGGHLAERTVDGRLILRESAQCAEDDEKEFQNIEKHRYFNTNNLWIRLDKLQEELMKQGGVIRLPMIKNSKTVDPKDSSSTPVFQLETAMGAAIECFDGAGAVCVPRTRFAPVKKCDDLILLRSDAYVITEDYRPIIAPEREGVAPIVSLDSKNFKLVQQ…		23
Phal06826	MEEIGLPSVVEDEEPLVPVAIETKTDLYVKFKSLERHLEFLDIQEGYIKDEMKNLKRELIRAKEEVKRIQSVPLVIGQFLEMVDANYGIVGSTAGSNYYVRILSTLDRERLKPNSSVALHRHSHAVVDVLPPESDSSIQMMQMSERPDVSYSDIGGMDIQKQEVREAVELPLTHFDLYKQIGVDPPRGVLMYGPPGTGKTMLAKAVANATTAAFISVVGSEFVQKYLGEGPRMVRDVFRLAKENSPAIVFIDEVDAIATKRFDAQTGADREVQRILLELLNQMDGFDQATNVKVIMATNRADTLDPALLRPGRLDRKIEFPLPDRRQKRLIYQACTAKMNLGDEVDLEDYVNRPEKISSADIASICQEAGLQAVRKNRYVVLPKDFDKGYKSAIKRADT…		24
Phal10510	MAPDIAMTLVDDSAGLTSYYEQKIEHLELTVRDETQNLRRLQAQRNELNSKVRLLREELQLLQEPGSYVGEVVKQMGKSKVLVKVNPEGKYVVDVDKGIDITKCTPNTRVALRNDSYVLHKILPTKVDPLVSLMKVEKVPDSTYDMIGGLDKQIREIKEVIELPIKHPELFDALGVAQPKGVLLYGPPGTGKTLLARAVAHHTDCTFIRVSGAELVQKYIGEGSRMVRELFVMAREASPSIIFMDEIDSIGSSRMESGGGDSEVQRTMLELLNQLDGFEPAQNIKVIMATNRIDILDAALLRPGRIDRKIEFPNPTEGSRIDIMRIHSRKMNLLRGINLKVIAEKMPTASGAECKAVCTEAGMFALRERRIHVTQEDFEMAVSKVMKKDSEQNMSINKL…		25
Phal08696	MVLSELGSKLQGALAKLNRTIVVDDEVFNVLLKEICGALLESDVQVKLVRQLRDNVKLAVKLEDTSSGINRRRLIQKAVVDQLVQMLEPEAPPYKMKKGQSNVIMFVGLQGSGKTTSIAKLAHYYQRKGWKTCMVCADTFRAGAFDQLKQNSTKLRIPFYGSYTEADPVRIAEEGVAQFRAENYELILVDTSGRHKQETDLFAEMREVSAAVQPDDVVFVMDSTIGQAVYDQARAFRDTVNVGSVIITKLDGHAKGGGALSAVAATGSPIIFYGTGEHFADFEAFNAESFVSRLMGMGDIRGLMEEVKTSGMFDNEEEIVEKFQKGVFTLRDMYKQFQSVMKMGPLGKVMSMIPGLPQGLSDMMNSGGGEEEASKRLRRFLFMMDSMTDAELDGLVPLS…		26
Phal01145	MTAKIDELARLPQTGVSLQHLLEFGTNISPQKLIQSARFLHGEMPVRYAHRIKNLENLPHGLSDMPSVKQVRDWYVNSAHELLNFAKVETYRDEVAFRNLIESIKARHSGTLYTMAKGVHELKMTLFKSFSEKDQGRGLEVGKRYLRSQEFADLSDLHSFLDAFYMSRIGIRMLMSQHIALHEEEDGWVGCICESTSPAEVALAAIDTARHMCLRQYGDAPEVELHGHTDFSMPFVPSHLHHMLFEVIKNSMRAVVEFHGVDNDMPPIKIVIADGEDNEDVSIKISDEGGGIPRSSVSRIWSYLYTTADSEAFERLEAPNDFGGDSPLAGLGYGLPISRLFARYFGGDLQVISMEGYGTDAYLHLKRVSDASEPLP		27
Phal06427	MALPPLHAVAAVTAPWIMMLIIVVWAFLRGLTCSISRATHTSKTIKSLRVGFVHPDFGIGGAENLVVNAAIALQQRGIHVTVFTAHHDVNHCFEETRGEGPLAAHVRVHGDWLPRTILGKLYALCAVMRILFVTLCIAISYTSDVDVFVVDQVSISIPFLRALGKPVLFYGHFPDKLLCIRSNSPWKRLYRIVLDYLEGITTASADIIVVNSNFSRSVFLEVFPQLQSKSLRVLYPPVDVEAYKATADLNVQRDAGLFVSLNRFERKKNVALAIEALSKLRLILTNGDFKRVKLIVAGGYDRLNTENKEYLIELKEVVVKHRLDEFVEFRTSVSKSMKLDLLRKASAILYTPDREHFGIVPVEAMACGTPVIAVSSGGPLESIADGETGFLCEQKPEAF…		28
Phal03861	MARESKEPRVKKERKGKKESRKKAADEKKAAEKAEALDNMSNADRLAEEGIIATCSHNVRSVHKNFKDINVLNFSITYFGKVLMEECDISLNYGRRYGLIGRNGSGKSTFMNVLGARGIPIPESIDIYHLKHEIEASDMTALEAVLSVDEERNKLQAEADELSEKMTDESISEEDSEAISDRLTDLYERLDDMDAATAEVRARQILSGLTFSDAMMNKKTKEFSGGWRMRIALARALFIQPTLLLLDEPTNHLDMEAVVWLEDYLSKWKKILLMISHSQEFMNEVCTNIIDLTNKKLEYYAGNYDTYVRTKAEKEENQMKRYHWEQDQIKHMKEYIARFGHGSAKLARQAQSKEKTLAKMVREGLTEKVESESTGDFKFPNPEPLPPPVLMFQNVAFGY…		29
Phal11330	MSASEKFTHYVQDKDDSEQRPVFTEDGYTFVYLKHNNLYLMTVTKVNSNVALMLMYLTRICQVFREYFGELEEESIRDNFVIIFELLDETMDHGYPQTTEARILREYITQEGHRLEAAPRPPTALTNAVSWRSEGIKHRKNEIFLDVVEKLNLLVSSNGTVLHSEIIGAVKMKSFLSGMPELKLGLNDKALFEATGRSSSKGKAVEMEDIKFHQCVRLARFESDPTHVKPLIWVEAVVEPHSRSRIEYMVKAKSQFKSRSIANNVEIVIPVPPDVDSPSFKCSIGSVTYVPDRDAIVWSIKQFNGSREYLMRAHFGLPSIDNHEATDDWKAPIQVKFEIPYFTVSGIQVRYLKIIEKSGYQALPWVRYITQNGDYQLRMS		30
Phal08128	MSKLRLVRRPLARAQSSVASSVSNYPSYVLNAPATEVTTLPSGLRVASEGSHGETATVGVWIGAGSRYETAQNNGAAHFLEHMAFKGTSKRTQQQLELEIENMGGHLNAYTSREQTVYYAKVFKKDVPCAMDILSDILQNSKLDEAAIERERDVILREMEEVNKQQEEVVFDRLHETAFMGNGLGRTILGPIENIRNLKKSDLLDYIATHYTAPRMVIAGAGAVDHSQLVDLAQKSFGDLPTTPAVAPTLKPVRFVGSDVRVKDDSLPLAHVAIAFEGFGWTSEHSFPLLIMQTLLGSWDRTSGAGMNMSSKLGQVVAEKELAHSYMSFNTCYQDTGLFGVYAVADKYKLNDLTWYTMEALVRLVHKTSDEEVERAKIQLKANMLMQLDGSSPICEDIG…		31
Phal00324	MSTQDVEVLAPPSDGVSCLRFGTRSQLLVSSWDATLRVYDGLRQRSSLELGSPILSCCYGQTEVEAFAGGLDCTLKQIDLNTRHVTQLSTHAAAVRRVGYSSELGLIVSGGWDGAVRVFDVRNGNNAQIHESKLPGKVFGLDVRRHMLAVATSERQVSVFDLRNLAQPLVSKESPLKYQLRCVNVFSDLTGYALASIEGRVALEYFDDDPSHKRSYAFKCHRGKVDEQTLVYPVNCIAFHPTYGTFATGGCDGIVNLWDGANKKRITHLRQYPTSIAAMDFNHDGSVLAIAASYTYEQGEKDHPNDSIFLHTVQDSEVRPKNKAAA		32
Phal04425	MPWPIDSMMEPASTKAEDQLIWFALYLVIYLAFYFFTSPFVGNRELLDSWTPYVYFSMVLYAWLISAAALHTPVHALGLLDSTIKQPISLLFPFFSASFVFLIILEVLMALFLSRITKKLGFSWTVAHVSLGRSFMNVLRNSAAISVACVALIVHCDATYDCAATPDEPVTYNSHACAQIFSFVQSDEVDTLVPASYGGAILIWCMGMLLAITNFILERYSGIRMIASFGWFKNSAEDNGVDELSEGENGHELLPPELNLPMVPWYSMLLFDTVFDLLISLKIFLGRFDMRTMQRALHPNDEDYYFDHLAEKEEVWLDFMADCGDGFNSSYQIARLLAQPQLDVECKLPDDDDGKFVMYKDAEKKKKTKTVKRVFPRGDALIIGGDLAYPHPDDKTYET…		33
Phal06582	MMGILQWRIGMRSKRIQRNSSSQSISNWCKVSLLSAANALALGNVSAVELTQACINQVKKTRALNFFVYTDFDRALELALASDERRATGHTLGLIDGIPIGIKDVFCMKNVPTTAASQMLKNFVAPYESTATQRLLDQGAVPLGKLNMDEFAMGSVAGGSSGGSAAAVASGCCFAALGSDTGGSVRQPAAYCGIVGLKPSYGRISRHGMISYASSLDTPGIFARSVGDAAVILKAISGRCHMDSTCMTDELSEAWCQDTVKASQQLNKIDLTGVRVGIPVEYSVNELPHEILDVWDKGVAWLRDAGAQVVSASLPTTKICIPAYYILACAEASSNLSRYDGVRYGIRAKEIALENQKDQSETLGDLYCRTRSNGFGEEVQRRVLSGAFVLSAGAKTDYY…		34
Phal05288	MASATKKRVSYFYHPEEGHFYYGPGHPMKPHRMKLAHHLVVNYDLYRKMDIFEPHIASAEEIKTFHAPDYIDFLQKISPSNQKELASELQKYNLGELTDCPVFDGIFDFCQIYSGGTLDAVSRLNHGQCDIAINWAGGLHHAKKSEGSGFCYVNDIVLGILELLKYHPRVLYIDIDVHHGDGVEEAFYVTDRVMTVSFHKYGDFFPGTGDIKDIGAKNGKYYAVNFPLLSGMNDESYESVFKPVIQKVMETFCPSAVVLQCGADSLTGDRLGCFNVTTKGHGECVRFVKSFGLPMLVLGGGGYTIRNVSRAWAYETSILLDEEVSNNIPYNDYFEFYAPNFKLHLEPDPDLENANSREYLDECKQKIFENLSALTGAPSIQMNQAPPVYMLREEDEDAA…		35
Phal02608	MSSTIASFANFLKQSKAHAVDNREVLIAGVLYKKPDRNSLLWKKRYCVIYAGELQIVYFLSLDDFEKRAIRGKIPFSSVHPWDGKPNGFQFYTPADNCFRVYTDSAEEQQKWLDVMQQCLDNAPDKKDGEKVEYTRPVASSPLSSPKAASFRPKRSDSWREEDPDVLAMAVELEDLRSEVTTLKAELASYEQAEKRYGTEISVAKTRRGSVLDDGTELNMEPREMERMRAIFNLFDVQGNGFISEDDLLDLHAKLGEPISNEDAREAISFMHSKSATGQIDFNSFMKWWNDDHAADNQTEAMRRYQAKFKFLKARIANPEVGNIETEAVGAFPSFEFRVNFYHTGPNGVRQQISPWHDIPLYNPDGTVNFICEIPKWTRKKMEIATGEPFNPIKQDTKN…		36
Phal02370	MTAKVSVKWGKQIFEHVLVDKSAPVAVFKEQLYALTSVPVDRQKLMSKAWKGMLKDDTDLSKLDKFVDGAGVMLMGSAEVVKKPKEPTVFIEDMTTNDIAASGTVYPAGLVNLGNTCYMNATLQCLRPVKELREALTTHPGGVSADLANNFTTALKDMYGQLDSSLDSITPSMFVSVLRRAYPQFAQQSPRSGGYMQQDSEEFLSTLFATLQQTLTQPTGGLKSLGPTSNMVEALFGLEMIEELKCMESDMEAVVVKREKALKLVCNITIETNHLSDGIKIGLEGAIEKHSDVLKKNAVWKKTLRINRLPKYLCVQFMRFYWKATPESRDHTGVKCKMLRPISFPMILDVYDYCTDELQATMKIFRDRNAEKILNEFKDKSAAEEKNENNEDDTMDGMS…		37
Phal08866	MSTPVDASPPTDNPAGSISKNELKRRLKAEKAAKAKAEKAAKKATEAATKPTKAAANDDEELDPTAYFANREKTLVELEKQGINPYPHKFHVTLSLPEFHTQFGNLEAGSHLKDVVVSVAGRLHSKRSSGSKLVFYDLRADGKKLQIMSDVGTYESAESFAHIHSILRRGDIVGVKGYPGKSRKGELSIFPQQLVLLSPCMHMLPKSHAGLTLQQDTRYRQRYLDLIMNDDSREVFQTRAKIINFIRRFLDDKQFLEVETPMMNMIVGGATAKPFVTYHNDLHMNLFMRVAPELYLKQLIIGGLDRVYEIGRQFRNEGIDLTHNPEFTSCEFYMAYADYNDLMTMTERLFSEMVKEITGGYTITINKEPDEDPVTIDFTPPFKRVSMVSAVEEATGVKI…		38
Phal01327	MMKTSVVKNRAPAPIQITAEQILLEANQRKDETAQPPRRRITDAGELAEYRMGKRKSFEDELRRQRHHMGTWMKYASWEESQEEFPRARSIFERAIDVDYKSPTIWLKYAEMEMRHKFVNHARNVWDRAVTLLPRVAQLWYKYAFMEEMLGNLNGARRVFERWMEWQPDDKAWYSYIKLEMRAKEIPRARALYERYIICHPGEKAYIKYAKWEEKSQRQLVLARKVYERALEELRSDEKTEQIYLTFALFEERCREVERARAIFKYALDTLPKEEARELYSAFITFEKKHGDKERIEEVVIAKRRVVYEQRVAANALDYDSWLEYIKLEENEAAGTQSFGLVREVYERAIANIPPLSEKQYWRRYIYIWIKYALFEELLAGDHDDTGSSSERCKQVYKM…		39
Phal04502	MFAVHRVHANPFAVGSSNVFGALYSTDNSDGSNGKDTEKSQDEANDADSDNVEVVIKNDLVTVGEGDNAPTYPHVLVMPALRRPFFPGVVLPMTISNPETTRALMALKESGQKYVGVFLKKSNGDPLKSGGGEDEIKNLSEIHHVGSFARIDNMLPFDANSVQVLMVSQRRIAIDSLRDEGPPIRVNISNLDSPPFDPKSKLIRAYSNEIVATLREIVKMNPLFKDHMQYFSQRVDVHNPYKLADFAASVTSADGEELQFIMEEMSCEARLKKALELITKELELSKVQQTIKEQVEEKVSKNQRNFLLMEQLKAIKKELGMEKDDKEAMIVKYRERLAEFASGSIPASVNEIIEDELNKMSMLEKNSSEYNVTRNYLDWLTQLPWGKSTEENFDLAKAK…		40
Phal10488	MGVPAFYRWVQEKYPKCVVDCIESRAVELEGERHFELTDTTGPNPNGFEVDNLYVDMNGLIHPCAHPEDGEAPKTEEEMYRRVMAYVDRLVAAVRPRRLLYLAIDGVAPRAKMNQQRARRFRAAQEAEQRMEVEKEALEYMAALGHKIPATQEKAWDSNVITPGTKFMAKLAKHLRFYIRDRVNNNTAWKSIKIILSDAGVPGEGEHKLMEYVRVQRSQPGYDPNQHHVLHGLDADLIMLGLATHEVKFSILREEVLFGKQKYERERQKEQQMVLDANGTTLSKRKRGEFGEHDSDLIASDLKQLQFLHIATLREYLRVEFEPLATVLPFPYDFERVIDDFVFLCFFVGNDFLPHLPSLDIRDGALDFLILIYAKLLPAMGGYLTDGGHVNLSRVDVIL…		41
Phal09489	MVSLRSLKALRRTVDRSVKLSVNHVARHHSLPLTLRSFSQAHTPSTTVDPTDILRPELPKNFKSQLSLEKELSGLPKLKPASQLEAPQTQISVLPSGLRVISQETYGQAATLGIFIDTGSRFEDDDSVGVSHLLEHLGFKSTTSRTHAQLVREFEDIGALTTSSCGREQIIYTIDLLRDNVEKGLVLLADAILNVNLVPEELEGIKAIMRIQTEDLLDNAPAMLQEFIHAAAYGPDTSLGRPLQCPLDKIDALTVDKVKKFRDEHFVAQKMVLAGSGVDHTRLVESAEKLFANVRIAPAGTKMATPSSPETLEPVIYTGGLYPLSKPDSEFSYAALAFPTGGWHHEDLVPICVLHTLLGGGDSFSAGGPGKGMYSRLYTSVLNRFYWVESAFAFSSIHA…		42
Phal10207	MINEDNFCLTKSAENQLARTLRNEESGRTRHTGRDDRATTEQVLDPRTRMILYRMLNHGIVIEINGCLSTGKEANVYHARLQEGRECAIKVYKTSILVFKDRDKYVSGEFRFRHGYSKKNPRKMVKLWAEKEMRNLRRLRDADIHCPTPIMLRSHVLLMDFIGHDGWAAPRLKDAKISDNRYRECYIQCIKMMRNMYQKCRLVHGDLSEYNILYYQAKLYIIDVSQSVEHEHPSANDFLRNDCRNITDFFCKTGALNPMTTQELFDFVTNLCIADDDVDDHLEAVQRMIADRPVERTNEEQVDEAVFMNTFIPRSFGEVLHSEREQLAYQDGTMEKAFVTAISRLELEQITTPGSVARGARIMDLLNEEDDREIDSCDEEDDIDAEDDSDQDNGYEVDE…		43
Phal07280	MATMLRSLLPRRSFASSFSSIYQRPSFSTSLNAATSSLHDVDQSSNSHNYIKARLDYKTLVKHVDNAIENVKKRCSDGNPQRVVELYQQQVKLRHTVNVLRNERNKHAKELQQTTKTTSEAMNTIRRRGQTLKQEILRLETELTHVSTELELEALKLPNNTHPNVPIGGVNESQVVSIHGERPTFNFPPQDHADLGLHLRLFDTQLGAKVAESKFTYLCNEGAMMELALIHYTLTKLQARGFTIIFPPDVAHEKLIEGCGFQPRGEATQMYSLANSNLCLTATSEITLAAMKSNQVIPTTSLPLKYAGLSHCFRTEIGHGGRLTRGIYRIHQFSKVEMFGFCANEFQSQVFFDEMVEIEMEIYTELGLHYQIVNMATSELGAPAYRKYDFLAWMPGRQT…		44
Phal05064	MLVLFETAAGHALFKVQDEAKLASADDVYKYFATPEKATKVLKLKGFNAFKNTTEAVAAATEMVDGKMGKTLRKFLKKNVVDAGLKDKLAVSDKALGAIIKEKLSIACVNDTAVNEIMRGIRANMDTLITGLEDDDLKAMTLGLSHSLSRYKLKFSADKVDTMIVQAIGLLDELDKEINTYSMRVREWFGWHFPEMGKIVTDNLQYAKCVRKMGMRTQVKSLDFSDILSEDVEASMREVCEISMGTDISEEDVTNISALCDQVISLTEYRAQLFDYLKNRMNAIAPNLTVMVGELVGARLIAHAGSLMNLAKHPASTVQILGAEKALFRALKTKHDTPKYGLIYHASLIGQTAPKHKGKISRVLAAKTALAVRVDALGDATEATIGFDNRAKVEARVRQ…		45
Phal05770	MANLSDIGLYGLAVMGQNFALNMASHGFKVSVCNRSPDKVDATVQRAKDEGNLPLVGYKDLKEFVDSLARPRKIIILVVAGKPVDLTIASLAEFMEPGDIIVDGGNEWFPNSVRRASELEPKGIHFVGMGVSGGEEGARNGPSLMPGGPKEAFDALEPIITKCAAQVDDGACTTYLGPIGSGNYVKMVHNGIEYGDMQLIAEAYDILKIAGGLTNEELANVFDEWNKSELESFLIEITAQIFAKKDDLTDDGYVLDKILDKTGMKGTGRWTVQEAAERSIAAPTITASLDARYLSARKDERVFASKILSGPSEIPAVDKQQLIDDVRQALYASKICSYAQGLNLIREAGSQLGWNVDLGECARIWKGGCIIRAKFLDRIKAAYTKDASLISLLVDPDFA…		46
Phal01427	MVSILSIKARQIFDSRGNPTVEVDLVTELGLYRAAVPSGASTGEFEALEMRDGGKDYMGKGVSNAVKNVNQIIAPALLGKDVTKQAEIDRYMVEELDGSQNEWGWCKKKLGANAILGVSLALCRAGAAAKNQPLWQYIADLAGNPTPCLPVPSFNIINGGSHAGNKLAMQEFMILPVGAANFTEAMKIGSEVYHTLMKVIKGRYGLDATAVGDEGGFAPNIQSNGEAINLIEEAIKTAGYTDKVNLGMDVAASEFYTGAEDARYNLDFKNENAAESEKFTADKLQEVYEGFIAKCANSSKIVSIEDPFDQDDWESWVQFTAKVGESVQIVGDDLTVTNPTRVKKAIEKKACNALLLKVNQIGSITESIEAVTMAKKAGWAIMASHRSGETEDTFIADLA…		47
Phal06708	MSGTVKTQAEIKDITRIERIGAHSHIRGLGLDDSLEPRMSSQGMVGQTEARKAAGIVAKMIEQGNIAGRAILLAGKPGTGKTAIAMGIAQALGEDTPFTTIAGSEVFSLEMSKTEALTQAFRRSIGVRIMEETEIIEGEVVEIQVDTPTGGVGDKVGRLTLRTTEMETVYDLGAKMIDSLTKEKVEAGDVITINKESGKISKLGRSFTRSRDYDAMGAQTRFVQCPEGELQKRKEVVHVVSLHEIDVINSRSQGFLALFAGDTGEIKDEVREQIDTKVAEWREEGKAAIVPGVLFIDEVHMLDIECFSWLNRALESDMAPVLIIATNRGITRIRGTNYKSPHGIPIDLLDRLMIIPTKPYSESEMRKILIIRCEEEDVEMTEEAKDLLTRIAVETSLRY…		48
Phal12633	MSVRRNVRLRREYLYRKGLEGKERTLYEHKQQLKEAIRSGKAIPTELRNVEYKLRKEMEYDDEAHEKPINHIDDEYKNAGMFDPKVAITTSRDPSSRLKQFAQEIRLIFPNAIRLNRGAHTVGDLVESARANDFTDLLLVTETRGEPDGLVVCHLPYGPSAYFSLSNTVLRHDIEDRATVSEAYPHLIINQFATPLGQRVANILKHLFPVPKPDAKRVITFSNDNDFVSFRHHVFKVTGRDVELQECGPRFELQLYQVKLGTLEQKEAENEWVLRPYMNSAKKRRVL		49
Phal10812	MLGEKALQGIAAYKYKAGTYTYLDNLLNHFWTYSVQFIPIWMAPNLVTMIGAGVMMLTTIVQLYYAPHFSEVCPTWVYVMSALGLFFYQTMDALDGKQARRTSSSSPLGQLFDHGCDAVCTIFNVLSAAATCQAGAGLRPYLALSSVSIAFYLAQWEEYHTGVMSCGNGYFGVTEGQLTLVAVHLSAAIFGPSFWTAELPFTMSFHLTMTDVLIGTLVASNVLLAYGNISNVLRTAPDVIPRNELGNKHISKDLAIFQLLPIGTLLALGSVWICGPDAEYYVNNPVMYLFPIGIGYVYFSTQMIISHMCKIPFTPQLRVIIPFGFMIFNAYGPAIGVTTKTLIPTIVASSMYAVFIVSVYLHFVFSVVKDICDFLEIFLFKITPVTKESEKTK		50
KOG0003	MQIFVKTLTGKTITLDVEPSDSIDNVKQKIQDKEGIPPDQQRLIFAGKQLEDGRTLSDYNIQKESTLHLVLRLRGGAIEPTLAALAKKTNCEKQICRICYARLPPRATNCRKKKCGHSNQLRIKKKLK*	Phytophthora infestans	1
KOG0019	MSAAEAETFAFSADINQLLSLIINTFYSNKDIFLRELISNASDALDKIRYSSLTDASVLDTDKNLEIKVTPDKANGTLTIQDSGIGMTKADLINNLGTIAKSGTKAFMEALAAGADISMIGQFGVGFYSAYLVADKVVVHSKHNDDEQYVWESAAGGSFTVTPDTSEPIQRGTRIVLKLKEDMLEYLEERKLKDLVKKHSEFIGFPIKLYVEKTEEKEVTDDEEEEDEKEGEDDKPKVEEVEEEEGEKKKKTKKIKEVTHEWDHLNSQKPIWMRKPEDVTHEEYASFYKSLTNDWEEHAGVKHFSVEGQLEFKACLFTPKRAPFDMFEGGAKKKVNNIKLYVRRVFIMDNCEELMPEYLSFVKGVVDSEDLPLNISRETLQQNKILRVIKKNLVKKCLE…		2
KOG0100	MNLSKIILMAAAAFVGAVVADDTKGPRGPVIGIDLGTTYSCVGIYKDQKVEIIANDQGNRITPSYVAWDSNDERLIGDGAKNQATINPEKTLFDVKRLIGRKYNDKSVQADKKLLPYELVNKDGKPFIEVEVKGEKRQFAPEEVSAMVLTKMKQISEGYIGREVFDAVVTVPAYFNDAQRQATKDAGTIAGLTVQRIINEPTAAAIAYGIDKKAQGEKNVLVFDLGGGTFDVTLLAIDGGVFEVLATNGDTHLGGEDFDQRIMQYFIKKWKKDKKIDVASDKRALQKLRREAERVKRALSAQAQARLEIESLLDGEDFTESLSRARFEKLNEDLFKKTLGPVEKVMKDADLKKSEVDEIVLVGGSTRIPKVQQLIKDYFNGKEPSRGVNPDEAVAYGAA…		3
KOG0102	MLRLAVRNPAPAAAKRMFSAAAGSEVIGIDLGTTNSCVAVMEGKTARVIENSEGARTTPSVVAILDNDERLVGMPAKRQAVTNPENTFYAVKRLIGRKFEDKETQEVSKVVSYKIVKGNNGKDAWVEAKGQKYSPSQIGSMVLTKMKETADGFLGKPITQAVVTVPAYFNDSQRQATKDAGKIAGLDVLRIINEPTAAALAYGMDKADGKVIAVFDLGGGTFDVSILEISGGVFEVKSTNGDTLLGGEDFDEELLRYLVNEFKKETSIDLSGDNLAMQRLREAAEKAKRELDGLAQTDISLPFITADATGPKHLNMKITRATFEKLVGKLIERTMGPCKKCVKDAGLDKSEINEVILVGGMSRMPKVQTTVEEFFGKKPSKGVNPDEVVAMGAAIQGGV…		4
KOG0211	MAAAVEDNSLYPIAILVDELKHEDVQLRLNSIRQIRIIAEALGPERTQNELLPFVNDSLDDEDEVLLVMAEELGAFMDVVGGPAHAYLLLKPLESLATVDEASVRDMAVRSICKVVEAMEPEHVSEHFVPVLRRLVTRDWFTSRIASCNLFQVGYAHLSAEIQAEMRGMFGQLCRDDTPMVRKAASAALGGFASVMDDPSASGEMLPLFFALATDRQDSVRIHTVDSAVALARLVPTDVLVTQVLPTIFETARDGSWRVRWSVANRFPEICEALNAETINSTFCDSIVSLLEDNEAEVRTAATSKILGAVKLLQPQRIVEKIVPCFQRLARDMSDHVRSALASVVMKVAPFLSRDLTIEHLLPLFLLLLNDQNSEVRLNVISNLEEGNKVIGIELLSQS…		5
KOG0258	MYKWSAAGHARPEKLAPFPSPQTRKMLARHALKQLRASSSQATRGFAVLTADTINPNIVKAEYAVRGALVLRSNEYENRLANGDKSLPFDKVIPCNIGNPQVLKQEPIEFQRQVLALVNVPGLVDQPEAQKLFPPDAIARAKFYIDNIVGGTGAYGHSKGSAVVREEVARFMQRRDGHPADPEDIYLTDGASPAVQNSLLSLIRDENDAIMAPIPQYPLYSAAIAINGGTLVGYYLDEANAWGLDVDELARAVKEARDAGKSVRAMAVINPGNPTGQCLSEKNIEEIIKFCKKEDILILADEVYQENVYAEGKKFFSFKKVLRDMGKEYDDVELISFHSTSKGFTGECGRRGGYMELVNIDEGAKDQFYKLMSVNLCSNIEGQLVVGMMTNPPQPGDAS…		6
KOG0264	MADATEHSEPTPAPAPAAAVDAVAANDAALQEKLINEEYKIWKKNTPFLYDLVMTHALEWPSLSVQWLPNSHTSSGDDFSVHKLLLGTHTSGAEQNHLMVAEVRLPLEDTEIDARKYDEESQELGGFGGVSGKVDIKIRINHDGEVNRARYMPSDEMIVATKTPHAEVHVFDISKRPSQPEENSGCNPDFRLLGHTKEGYGLCWDPHQPYHLISGSDDAIICEWDLRNAGKSVQPLHKYSGHSDVIEDVAWHMHHTKIFGSVGDDKKLLIWDMRSESYDKPATTVYAHTAEVNCLAFSPFSEYLVATGSADKHVNLWDMRNMKAKLHSFEGHNDEVYQIQWSPHNETILGSCSADRRLHVWDLSKIGDEQSPEDAEDGPPELLFIHGGHTSKISDFSWN…		7
KOG0279	MAETSIYPRAELDGHNGKAVTAIATTRENPNLLLTASRDKSLLVWQLSNDGEEYGFARRRLQGHSHYVEDVVISSDGQFALSGSWDGTLRLWDLNTGITTRRFVGHTKDVLSVAFSADNRQIVSGSRDKTVKLWNTLGECKYTITEDGHTEWVSCVRFSPSTANPLIVSCGWDKVVKIWNLSNCKLRTNLFGHEGYLNTVTVSPDGSICASGGKDGTANLWDLNEGKRLYSLVAGDVIHALIFSPNRYWLCAATTSGIKIWDLESKIVVHDLQPEIEEPKGKYAQPPHCISLAWSADGSVLFSGYTDGIVRVWAVGN*		8
KOG0327	MADVEDRKPTENVEEAQENEQVQLNEGDIETNWDEVIETFDGMDLREDLLRGIYAYGFEKPSAIQQRAVKPILLGHDCIAQAQSGTGKTATFAVSILQKIDINLKETQALILAPTRELAQQIVKVVVAIGDYMSVQVHACVGGTAVRDDIRTLQQGVHIVVGTPGRVGDMINRRALRTDEVKMFVLDEADEMLSRGFKDQIYEVFRFLPEKVQVALFSATMPLDVLEVTHRFMREPIRILVKRDELTLEGIKQFFIAIDREEWKFDTLCDLYETLTITQAIIYCNTRRKVDWLTEKMQSKDFTVSAMHGDMEQRERDIIMREFRSGSSRVLITTDLLARGIDVQQVSLVINYDLPTNRENYIHRIGRSGRFGRKGVAINFLTHNDVRYLRDIEQFYNTQ…		9
KOG0328	MPREDTKRRTRLVDEDDGETVEFTTSKDITVFPTFEAMGLKEDLLRGIYSYGFEKPSAIQQRAIKPAIQGRDLIAQSQSGTGKTAVFSISILQSLDTSSNETQALVVSPTRELAEQTQKVVLALGDFMNVQCHACIGGKSVGEDIRRLDFGVQVVSGTPGRIFDMIRRRNLRTRNIKMLVIDEADEMLNKGFKEQIYDIYRYLPPSTQVLLVSATMPQEVLDLTRKFMNEPVKVLVKRDELTLEGIKQFFVAVEKEEWKFDTLCDLYDTLTITQAVIFCNTKRKVDWLTSKMREANFTVSAMHGDMPQKERDAIMQEFRSGGSRVLITTDVWGRGLDVQQVSLVICYDLPNNRELYIHRIGRSGRFGRKGVAINFVKDDDIRILRDIEQYYSTQIDEMP…		10
KOG0330	MRGQTSTPLLETNQNARISSPVKWLLDVQESRCYIASMPKPAPSAPSQAPADANNETAEGFSGSASFAELGVDSAICEAIEAVGWSAPSKIQQQAIPHGLAGKDIIGLAETGSGKTGAFVIPILQSLLHNPQRLYALVLAPTRELAYQIGEQFEALGASIGLKCACVVGGIDMMQQQVALARKPHVVIATPGRLVDHLENTKGFSLRTMKFLVLDEADRMLSMDFEEEINQIVQLMPADRNTYLFSATMTSKVRKLQRASLKDPVKVEITHKFATPETLKQHYLFIPAKFKDCYLAYVLNEVAGQSVLIFASTCNGTQKVTLMLRNLGFQAICLHGQMPQPSRLGALNKFKAKARNVLVCTDVASRGLDIPSVDVVINYDIPTHGKDYIHRVGRTARAG…		11
KOG0344	MVPEWAGNDPSSKTRKVNGSKPRRKRKLSEGALEEQRLEDEARQQASQLLAPPKTKTDKRKEKRARRRSRTESMGSEATSQQSDEESEAASDSDEEEDEAAVTLFKSNDEDAGEAKTDAKIAKKKKKDTKKTDKKNTAAAEQDGVQMLRRQLGIRVSGVSVPAPITSFADMRLDSSASAQQMKRLLLQNIERSEYKEPTSVQMQAIPSLLLRRDVLATAPTGSGKTAAFAIPILANLAAGSGTSSGIRSIVLAPTRDLAVQIRAEFTRLAAGKKLHITLLSKATAATIASQTKSKLAVNHDVLIATPLRLVHLIQESKVDLSTVEMVCLDEADRLLELGFVEQVDEIFAACTHPKVQRAMFSATMLEGVEELAQTVLRDPVKVAVGTKNAGASTIDQKL…		12
KOG0346	MTQPKVNETLLDGQKPFAECEFGLDRRLTKAVAKMRFVHATLVQVHCIPLALQGKDLLVRARTGSGKTAAFALPLLHKILQHKQDTPASEPAVRALVLVPTKELVEQTRRHMMDLMYYCQDTVSLLALGGQSMNAQQALLRDAPDVLVATPGRLVAHLEAGNLTLKDSVQTVVIDEADLVLSFGYGEDIRTIFNALPKACQTFCMSATLSPELEKLKRSVLHNPAVVKLEEGATDGKLQQFYLPVKASDKDLLLYALLRLGVVSGKVIFFVNSTDAAYRLKLFFEQFVIKSAVLNAKLPHNSRQHIIEEFNRGLFDYLIATDDSVDRDEVGDEDEDEAEEEEPEENDEENETASEEEEEEDDDKSDAESVAEEDEEKDSDKEEQEDSEKEDDESMDSDK…		13
KOG0357	MSMVFDEYGRPFIILRDQEQKERIKGVEAIKSNILAARTVSSLLRTSLGPRGMDKMMVSQDGDVTISNDGATILEQMQVEHRVAHLLVELSKSQDDEIGDGTTGVVVLAGALLEQAEKLLAHGLHPMRIADGFEEACEIACKHLEAIGDVIHFSKEDSTPLVETAMTTLSSKIVNKYKRQMAQIAVDAVMKVANFETRDVNFDLIKVEGKPGGTLGETALINGIVIDKDFSHPQMPKEVKDAKMCILTCPFEPPKPKTKHKLDITSVEAYEKLYKQEQEYFTTMIKQVKDSGANLVICQWGFDDEANHLLLQSQLPAVRWVGGVELELIAIATGGRIVPRFSELTAEKLGRAGTVREVAFGTTKERMLVIEDCASSDAITVLVRGGNKMIVEEAKRSLH…		14
KOG0358	MAAPATIARPTGETLRGKQKEKDVRMSNIIAAKAIANAIRTSLGPRGMDKMIQQGNGEVIISNDGATILSQMQVYHPTAKMLVDLSKSQDIEAGDGTTSVCVIAGALLSACEDLLLKGIHPTNISEAFGLAAVKAEEILTEMAKPVELANREELINCVNTSLSSKVISEYADRLSPIAVDAVLKVIDIATATNVDLNTVRVVKQLGGTIDDSELVEGLVFSKGFDKTAAGSAPTTIENAKIALIQFCLSAPKADMESNVVINDYAAMDRILREERKYILNLCKKVKKSGANVLLIQKSILRDATNDLSLHFLAKMGIRVVTDIERNDIEHIATTLGCLPVANIEYLTPEKLGTAGLVQEETVGGHKVVKITEIVNPGKTMSILVRGSNKLVLEEADRSL…		15
KOG0363	MQQAVLNPESQVEKGENARMSSFVGAIAIADMVKTTLGPKGMDKILQSVGGPDKSISVTNDGATILRSVYVDNAAAKVLVDIAKTQDEEVGDGTTSVAVLCGELLREAEKLIDQRIHPQTIIDGWRIALTTANDVLVASAKDNSQDADKFREDLMNIARTTLSSKLLTYEKDHFAKLAVDAVLRLRGSSNLDYIQIIKKAGGSLRDSYLDEGFILDKKIGVGQPKRVENAKILVANTGMDTDKIKIYGARVKVDSMDKVSAIEDAEKAKMKAKVEKIANFGINCFVNRQLIYNYPEQIFSEKGIMAIEHADFDGIEHLAAVTGGEIASTFDNPDAVQLGECKLIEEIIIGEDRMLRFSGVKTGSACSVVLRGASSHLLDEAERSLHDALAVLTQTVKHS…		16
KOG0365	MAEALNFVAMEHYRFKSDGLTTRTSVDQEDCESSSYFDSLSLTQPLLMREKHVKYLKRGLTRLPAGFVSLDASRPWIIYWVLHALDLLGALPEEETDRVIGTLKHCWNDDLDGGFGGGQKQLGHTATTYASCLTLALLGTPEALDTVDRHKLYRFFMSRKHAATGAFTAHDGGEVDVRVTYCVISIASLYGILTDELKTGVVDYILSCQTYEGGFGGEPGNEAHGGYAFCSVAALYILDAVDQIRDLPGLLHWLANRQMPFEGGYQGRTNKLVDGCYSFWQGAVPALLAEVVRERYGDDVPYQCHREQLQKYILLCGQEITGGLRDKPGKPRDHYHSCYCLSGLSVAQHGEGRGKPVVYGDASNLVTRTHPAYNISYDKAMKAIEYFNKKGPFQPQ*		17
KOG0468	MEESLYDEFGNYIGPELHSSEDESSSGSESDAASDHESEPEVDDAGRQVDALALHNDEDNAIVLHEDKQYYPDASDVYGDAETLVMEEDAQPIEKPIIEPVKTKTFSVLEQKTPRTTYSTQFLTSLMDHPQLIRHVAVIGDLHHGKTLFTDLLVQQTHVDKWDPAVEKRFTDTRKDEQERKVSIKSTPVSLVLPTSRGKHYLLNVLDCPGHVNFSDETTAALQVADGAAVVVDAIEGVMINTERLVKAALRANVAIVLVLNKVDRLIIELKLPPADAYFKLLHTIEEVNAVIDANTPANQEKQRLSPELGNVCFASGQHGWSFTLESFAQIYSETYPGVPPSELAKRFWGDKYFNPQTRSFTKKSPYPGALRSFVQFVLEPLYKMYTKVLNGDPKELSA…		18
KOG0556	MADATPAPAPKKLTKKELRILERQKAAAAAAGPTLTDTYGELPLIQSQERPKKNYKSVEDLNPELQGESFWVRGHLQAVRAKSKIAFITLREQTATIQGILHESDKVSRPMIKFAAGVSKESVVDVYVTLSVPDSPVVSTTQKDVELNVEKFFVVSKALPELPFQVEDAARPDALVKAEGSTYVNVGLETRLNSRPLDLRTPANQCIMRIQAAVSQLFREFLIQRNFVEIHTPKLVGGASESGANCFTLKYFDQDAALAQSPQTYKQMACAVAGLERVFEIGPVFRAENSNTHRHMCEFVGLDLEMTIKEHYHEVLEVFSDLFIYIFDGLKERYAKELATINEQYPFEPLKYNKPSLIINFEEGVKMLKEAGADQEPEDDLSTENEKWLGRLVKEKYDT…		19
KOG0559	MHGSGRVLLRAAARANGAARRSLTSISSSAGVLAARSSSSSALKLRGASAVSVRAQRLNAASAVQFRGFSSSGDATDVPVPSMGDSISEGTVVEWLKQPGDAVAEDEVVVVLETDKVSVDVRAPFAGAMGQQLAAIDDNVTVGSPLFQIVKGAAGAESAQETKPETKTEAAPAAAAPSGEETTVPVPSMGDSISEGTIVEWIKKSGDYVAEDEVVVVLETDKVSVDVRAPKAGTITKTLADVDQTVEIGVPLFSMVFGGEAPASSPVPEAPASTPTPAPASTPAPAATPEPAAGTNPLLATPERASRREKMSRMRLRTAERLKESQNTAASLTTFQEVDMSKLMGLRKQYKDAFEAKHGVKLGFMSAFVKASASALLEVPGVNAMIDDEHQEIVYRDYV…		20
KOG0563	MLSQLKRRFTLGRRCQTEEEDHSRITMSLSNSNSTSSLPPVDEHHGCEYLDTALTIFVIGASGDLAKKKTYPSLFALYTMGYLPEHAVIVGYARSAKNDADFRAQIAPWIKPKTPEAEARKEAFLNKCIYRSGKYDSTEDVGKVSKEMEALEEAHGSPVANRLFYFAIPPTVFVPIGTSIKKAALTTRGWNRLIVEKPFGHDLDSFDKLSQDMGALYSEDEIYRIDHYLGKEMVQNLLVLRFGNAIFEPIWNRNYVSSVTITFKEDIGTQGRGGYFDSFGIIRDVMQNHLLQVLSLVAMEPPIQAAGDNYSNYIRDEKVKVLNCIEPIKIENTVLGQYEGSKELNEPGYLEDPTVPKGSVTPTFATAVMYVNNPRWSGVPFIMKAGKALNERKGEIRVQ…		21
KOG0622	MALLFRGSRASRAALTSASRLASRFGHERSAARCMSTQPARAALLSSDLATASTNAKPPPELQRLQLNAAILTQLQTQIQSLGNAPGSQRDAFYVVDTAAVEDRFKLWNQYLPEVRPYYAVKCNPDPALIEGLARLGAGFDCASQTEISSVLGNGVSASDIIYANPCKQGSQITYAHANGVDMMTFDSQEELTKIHSINPSAKLVLRLYVDDSNSICRLGTKFGAMVHDVPDILNHAKALNLDVVGVSFHVGSGCFNVEAYSDAVALARKVFDIGHSQGFNFSLLDIGGGFPGTENAPIRFEDCALELKKSLAVHFPRSSNVKVISEPGRFFAASTHTLAVNVIGRKVAPTFDIPGQPPVLASAAGPTPNYMYFVNDGLYASFNCMVYDHPSIQPVIMS…		22
KOG0625	MEPASYPPNPAKEWCPPGHGDLYASLAGSGKLDKLVADGVKYMFVSNSDNLGATLDLDLLTYFAQSDKPFLMECCERTENDKKGGHLAERTADGRLILRESAQCADEDEKEFQNIEKHRYFNTNNLWIRLDKLQEELKKQGGVIRLPMIKNSKTVDPKDSSSTPVFQLETAMGAAIECFDGAGAVCVPRTRFAPVKKCDDLILLRSDAYVITEDYRPVIAPEREGVAPIVSLDSKNFKLVQQLEAAVRGNVPSLIKCDRLKITGNVGFAPGVVFEGSVEVVNKNSEQKTVLPGTYKDTTVDLTEQKGLGKLKVSTVKTSPFPDQKPGTSGLRKKTKTFMSDSYLQNFVASVFEALPAKDLNGGTLVVSGDGRYFNKEAIQIITKMAVAYGVDRLWIGKD…		23
KOG0727	MEEIGLPPVAADEEPLVPVTIETKTDLYAKYKSLERHLEFLDIQEGYIKDEMKNLKRELIRAKEEVKRIQSVPLVIGQFLEMVDANYGIVGSTAGSNYYVRILSTLDRERLKPNSSVALHRHSHAVVDVLPPESDSSIQMMQMSERPDVSYSDIGGMDIQKQEVREAVELPLTHFDLYKQIGVDPPRGVLMYGPPGTGKTMLAKAVANATTAAFISVVGSEFVQKYLGEGPRMVRDVFRLAKENSPAIVFIDEVDAIATKRFDAQTGADREVQRILLELLNQMDGFDQATNVKVIMATNRADTLDPALLRPGRLDRKIEFPLPDRRQKRLIYQACTAKMNLGDEVDLEDYVNRPEKISSADIASICQEAGLQAVRKNRYVVLPKDFDKGYKNAIKRADT…		24
KOG0728	MTADVAMTSADDSAGLTSYYEQKIEHLELTVRDETQNLRRLQAQRNELNSKVRLLREELQLLQEPGSYVGEVVKQMGKSKVLVKVNPEGKYVVDVDKTIDIAKCTPNTRVALRNDSYVLHKILPTKVDPLVSLMKVEKVPDSTYDMIGGLDKQIREIKEVIELPIKHPELFDALGVAQPKGVLLYGPPGTGKTLLARAVAHHTDCTFIRVSGAELVQKYIGEGSRMVRELFVMAREASPSIIFMDEIDSIGSSRMEGGGGDSEVQRTMLELLNQLDGFEPAQNIKVIMATNRIDILDAALLRPGRIDRKIEFPNPTEGSRIDIMRIHSRKMNLLRGINLKVIAEKMPTSSGAECKAVCTEAGMFALRERRIHVTQEDFEMAVSKVMKKDSEQNMSINKL…		25
KOG0780	MVLAELGSKLQGALAKLNRTTVVDDEVFNALLKEICGALLESDVQVKLVRQLRDNVKLAVNLEDASSGVNRRRLIQKSVVDQIVQMLEPEAQPYKMKKGQSNVIMFVGLQGSGKTTSIAKFAHFYQRKGWKTCMVCADTFRAGAFDQLKQNSTKLRIPFYGSYTEADPVRIAEEGVAQFRAENYELILVDTSGRHKQETDLFAEMREVSAAVQPDDVVFVMDSTIGQAVFDQASAFRETVDVGSVIITKLDGHAKGGGALSAVAATGSPIIFYGTGEHFADFESFNAQSFVSRLMGMGDIRGLMEEVKTSGMLDNQEEMVEKFQKGVFTLRDMYKQFQSVMKMGPLSKVMSMIPGLPQGMSEMMNMGGGEEEASKRLRRFLFMMDSMTDAELDGAVPLS…		26
KOG0787	MHRLAGRAPIRRGASSLNASSAFHDNITAKIDELAQLPQTGVSLQYLLEFGTDISPQKLIQSARFLHGEMPVRYAHRIKNLENLPHGLSDMPSVKQVREWYVNSAQELLSFPKVETYQDELAFRNLIESIKGRHSGTLYTMAKGVHELKMELFKSFTEKDHGVTRKELGQRYLRSQEFADLSDLHSFLDAFYMSRIGIRMLMSQHIALHEEEEGWVGCICESTSPAEIALAAIDTARHMCLRQYGDAPEVELHGHTDFSMPFVPSHLHHMLFEVIKNSMRAVVEFHGVDNDMPPIKIVIADGEDNEDVSIKISDEGGGIPRSSVSRIWSYLYTTADSEAFERLEAPNDFGGDSPLAGLGYGLPISRLFARYFGGDLQVISMEGYGTDAYLHLKRVGDVS…		27
KOG0853	MALPPPPALAAIVAPWVLVLIFVVWGFFRGLNCSIPRPVRQSKETKKLRVGFVHPDFGIGGAENLVVNAAVALQQRGAHVTVFTAHHDVNHCFEETRGDGPLAAHVRVHGDWLPRTILGKLYALCAVVRVLFVTLCIAISYINDVDVFVVDQVSISIPFLRALGKPVLFYGHFPDKLLCIRSDSPWKRMYRIPLDYLEEITTAASDIIVANSKFSREVFQKVFPRLRSKKLGILYPPVDVKAYEATAEADVQRDSGLFVSLNRFERKKNVALAIEALVELRTRLPSDEFQRVKLIVAGGYDPLNTENKEHLIELQAVVVKHGLKEHVEFRTSVSNSMKLELLRKAHGILYTPDREHFGIVPVEAMACGTPVIAVSSGGPLESIADGETGFLCQQKPEAF…		28
KOG0927	MAREKKEPRVKRERKGKKESRKKAAEEKKAAEKAEALENMSQADRLAEEGIIATCSHNVRSVHKNFKDINVLNFSITYFGKVLMEECDISLNYGRRYGLIGRNGSGKSTFMNVLGARGIPIPESIDIYHLKHEIEASDMTALEAVLSVDKERNKLQAEADELSEQMTDDSLSEEDSEAISDRLTDLYERLDDMDAATAEVRARQILAGLTFSDAMMNKKTKEFSGGWRMRIALARALFIQPTLLLLDEPTNHLDMEAVVWLEDYLSKWKKILLMISHSQEFMNEVCTNIIDLTNKKLEYYAGNYDTYVRTKAEKEENQMKRYNWEQDQIKHMKEYIAKFGHGSAKLARQAQSKEKTLAKMVRDGLTEKVEKESIGDFKFPNPEPLPPPVLMFQNVAFGY…		29
KOG0937	MKTASFAMVLSAVFITDLKGKVIISRNYRGDIPMSASSKFTRYVQDKDDSEQRPVFTEDGFTFVYLKHNNLYLMTVTKVNSNVALMLMYLTRICQVFRDYFGELEEESIRDNFVIIFELLDETMDHGYPQTTEARILREYITQEGHRLEAAPRPPTALTNAVSWRSEGIKHRKNEIFLDVVEKLNLLVSSNGTVLHSEIIGAVKMKSFLSGMPELKLGLNDKALFEATGRSSSKGKAVEMEDIKFHQCVRLARFESDRTISFIPPDGEFDLMTYRLATHVKPLIWVEAVVEPHSRSRIEYMVKAKSQFKSRSIANNVEIVIPVPPDVDSPSFKCSIGSVTYVPDRDAIVWSIKQFNGSREYLMRAHFGLPSVDNHEATDDWKAPIQVKFEIPYFTVSGI…		30
KOG0960	MLPDIVIKPESSPPRSSKMMSKLSLVRQPLTRAQSSVAAAVSNYPSYVLNAPATEVTTLPSGLRVASEGSHGETATVGVWIGAGSRYETAQNNGAAHFLEHMAFKGTSKRTQQQLELEIENMGGHLNAYTSREQTVYYAKVFKKDVPRAMDILSDILQNSKLDEAAIERERDVILREMEEVNKQQEEVIFDRLHETAFMGNGLGRTILGPIENIRNLKKSDLQDYIATHYTAPRMVIAGAGAVDHSQLVELAQKSFGDLPTTPAVAPTLEPVRFLGSDVRIKDDSMPLAHVAIAFEGFSWTSEHSFPLLIMQTLLGSWDRTSGAGMNMSSKLGQVVAEKELAHSYMSFNTCYQDTGLFGVYAVADKYKLNDLTWYTMEALVRLVHKTTDDEVERAKTQL…		31
KOG1036	MATPDLELQAPPSDGVSCLRFGSRSQLLVSSWDAKLRVYDGVQLRTSVELQAPVLSCSYGQSDSEAFAGGLDCVVKQIDLNTRQVTTLGMHAAAVRHVGYSVELGLAVSGGWDGAVRVFDVRNGGNAQIHEAKLPGKIFGLDMHRHLLAAATSERQVAVYDLRNFSQPVVSKESPLKYQMRCVGVFPDLTGYALASVEGRVALEYLEDDPAHKRSYAFKCHRGKVDDQTLVYPVNSIAFHPTYGTFATGGCDGVVNLWDGANKKRITHLRQYPTSIAAMDFNRDGSMLAIAASYTYEQGEKDHPNDAIFLHTVQDAEMRPKKKTAA*		32
KOG1098	MVKRKKHDKDKYYNLARQQGYRARSAFKLIQLNKKYDFLSTAKVCIDLCAAPGGWCQVAAKYMPASSIILGIDLLPIRPIRGVKTFQCDITTVRCRQIIKQEMQSWQADVVLCDGAPNVGTEYSKDAYVQNELALIALKLAVDVMGRGGTFVSKVFRSQDYNALLWVFKQLFKKVSATKPLSSRNESAEIFVVCEQFLAPHSIDPKLFDPKYVFDQVDSQEKTITIFHPKFGDRKRHREGYDEALGVTLTNECSVTQFIDAHDPIRLLTDTTRVKFLPEDDVYRDHKDTSIEIVTCLSDLKVLGKSDFKSLLKWRTRMLKYKEELLKAKKPEEEKEEEEKPEKEPERELTEKEKDALVREELSQLRANVQAKKKREKKKERERKQKLRIRAALGMNADG…		33
KOG1211	MMRIGISRWSVARVSESAWHSSSSRSVSDWCSKTLLSASKALASGDVSAVELTQTCIHQVEKTRAFNMFVSTDFERALQLAKASDERRVAGQSLGLLDGIPIGVKDLFCMENVPTTAASKILENFVSPYESTATKRLLDQGAVPLGKLNMDEFAMGSGTLYSKFGATINPWSKDLRDKAVVAGGSSGGSAAAVASGCCFAALGSDTGGSVRQPAAYCGIVGLKPSYGRVSRHGMISYASSLDTPGIFARSVGDATAVLQAIAGPDHMDSTCMTDALPGNWCTNTVEASQQSKKVDLTGVRVGVPAEYFVKELPEEILNVWDEGVAWLRDAGAQAVSVSLPTTKLCIPAYYILACAEASSNLSRYDGVRYGYRAKDKVLETQEDQSDALHDLYCRTRSEG…		34
KOG1342	MASATKKRVSYFYHRTSGPHPPYLACLHALTAHPTAAEEGHFYYGPGHPMKPHRMKLAHHLVVNYDLYRKMDIFEPHIASAEEIKAFHAPDYIDFLQRISPSNQKDLTSELQKYNLGELTDCPVFDGIFDFCQIYSGGTLDAVSRLNHGQCDIAINWAGGLHHAKKLEGSGFCYVNDIVLGILELLKYHPRVLYIDIDVHHGDGVEEAFYVTDRVMTVSFHKYGDFFPGTGDIKDIGTKNGKYYAVNFPLLSGMTDESYESVFKPVIQKVMETFCPSAVVLQCGADSLTGDRLGCFNVTTRGHGECVKFVKSFGLPMLVLGGGGYTIRNVSRAWAYETSILLDEEVSNNIPYNDYFEFYAPNFKLHLEPDPDLENANSREYLDECKYKIFENLRALTGA…		35
KOG1626	MAVELEDLRSEVTTLKAELASYEQAEKKYGAEISAARTRRGSVLDDGTELNIEPREMERMRAIFNLFDVQGNGCISEDDLMDLHAKLGEPISNEDAREAISYMHSKSATGQIDFNSFMKWWNDDHAADNQTEAMRRYQAKFKFLKARIANPEVGNIETEAVGAFPSFEFRVNFYHTGPNGERQQISPWHDIPLYNPDGTVNFICEIPKWTRKKMEIATGEPFNPIKQDTKNGKLREYGWGEMMFNYGAMPQTWEDPSHVTEGTGCVGDNDPIDVVEIGTKQWRTGSIVQVKILGVLALIDDNETDWKVICINVEDHYAPLINDVADIEAHMPGCITAIHDWLRDYKLPQVNKYGYDDKCMGRDFAEATVAETHEFWKLLIEQRGGQATV*		36
KOG1872	MTTKVSVKWGKQVFQDVVVDKSAPVAVLKAQLYTLTSVPVERQKLMSKAWKGMLKDDVDLATLDKLVDGTGIMLMGSAEVVQKPKEPIIFIEDMTTKDIAATGTVYPAGLVNLGNTCYMNATLQCLRPVKELREALKAQPGGVSADLTNNFTSALKDMYGQLDGSLDSITPSMFVSVLRRAYPQFAQQAPRSGGYMQQDSEEFLSTLFSTLQQTLTQPAGGLKTLGPVNNVVDALFGLEMDEKLECTETDMEPAVVKKEKALKLVCNITIETNHLSEGIKIGLEGTIEKHSEVKGGNAVWKKTMRINRLPKYLCVQFMRFYWKATPESRDHAGVKCKMLRPISFPLTLDVYDFCSDELKATMKISRDRNAEKILNEFKDVHLFASMPFKAIFTLTILLL…		37
KOG1885	MSTPSDAAPPTSAAAPISKNELKRRLKAEKAAKAKAEKAAKKAAEAASKPKKAAATDDEELDPTAYFANREKTLVELEKQGINPYPHKFHVSTSLPEFHVQFSDSEPGSHLSDVIVSVAGRLHSKRASGSKLVFYDLRADGKKLQIMSDVGTYESPEAFAQIHSILRRGDIVGVKGHPGKSKKGELSIFPQQLVLLSPCMHMLPKSHAGLTLQQDTRYRQRYLDLIMNDDSRGVFQTRAKIINFIRRFLDEKNFLEVETPMMNMIVGGATAKPFVTYHNDLHMNLFMRVAPELYLKQLVIGGLDRVYEIGRQFRNEGIDLTHNPEFTSCEFYMAYADYNDLMTMTEKLFSEMVKEITGGYTITIQKEPGEEAVTIDFTPPFKRVSMVSAVEEATGVKVP…		38
KOG1915	MMKKSVVKNRAPAPIQITAEQILLEANQRKEEFAQPPRRRITDAAELAEYRMGKRKSFEDELRSQRHHVGTWMKYAAWEESQEEFGRARSVFERALDVDYKATTIWLKYAEMEMRHKFVNHARNVWDRAVTLLPRVAQFWYKYAFMEEMLGNLNGARRVFERWMEWQPDDQAWYSYIKLEMRAKDIPRARALYERYVMCHPGEKAYIKYAKWEEKSQKQLTLARQVYERALEELRSDEKSEQIYLAFALFEERCRELERARAVFKYALDTLPKEEAPALYSAFITFEKQHGDKERVEEVVIAKRRVVYEQQVAANALDYDSWLEYIKLEENEAAGSQSFGLVREVYERAIANVPPIPEKKYWRRYIYLWIKYALFEELLAGDNDDSGSSSERCKQVYKT…		39
KOG2004	MPVPRPPTPRRAQRSSVIKQVEVVNVTLKPHYSNIIIRERLVCTTQSKSDGHCHPSTAHRICVPASDPPPLIMATATALRRFAMARPRSHITAVNTLRLQRAPVLAAYRVRANPFACSNRNVFCAFYSTDSGKDDDTDAEKPNEDAEDDGVEVVIDNDLATVGEGDNAPTYPHVLAVPALRRPFFPGVVLPMTITNPEVTRALMALKESGQKYVGVFLKKSTGDPLKSGGGEDLVKNLSEIHHVGSFARIDNMLPFDANSVQVLMVSQRRIAIDDIRDEGPPLRVNISNLDNPTFDPKSKLIRAYSNEIVATLREIVKMNPLFKDHMQYFSQRIDIHNPYKLADFAASVTSADGEELQQVMEEMSCEARLKKALELITKELELSKVQQTIKEQVEEKVS…		40
KOG2044	MGVPAFYRWVQEKYPKCVVDCVESRAVVLEGERHFELTDTTGPSPNGFEVDNLYVDMNGLIHPCAHPENGEAPKTEEEMYRRVMAYVDRLVAAVRPRRVLYLAIDGVAPRAKMNQQRARRFRSAQEAEQRMEVEKEALEYMSALGHKVPSKQEKPWDSNVITPGTKFMAKLAKHLRFYIRDRVNNNAAWKSIKIILSDAGVPGEGEHKLMQYIRVQRSQPGYDPNQHHVLHGLDADLIMLGLATHEVKFSILREEVLFGKQKYERERQKEQQTVLDANGTTLNKRKRGEFGEHDADLVASDLKPLQYLHIATLREYLQVEFEPLSRVLPFEYDFERVIDDFVFLCFFVGNDFLPHLPSLDIRDGALDFLILIYAKLLPAMGGYITDGGHVDLSRVDVIL…		41
KOG2067	MVSPRSLQALRRSVHLATKSPGSRLSPFQLLAPQTRVFSQAHTPSQAVDPKDILKPELPKDAKPQLSLEQELPGLPQLKPASQLKPPQTEISVLPSDLRVISQETYGQAATLGIFIDAGSRFEDDDSIGVSHLLEHLGFKSTTSRSHAQLVHEIEDIGALTTSSCGREQIIYTIDLLRDNVEKGLELLADAILNVDLVPEEMEGIKAIMRIQTEDLMENPPAMLQEFIHAAAYGTDSPLGRPLQCPLDKIDALTVEKVKKFRDEHFVAQKMVLAGSGVDHARLIECAEKLFANVPVAPADTRMATPSRPETLEPVIYTGGLYPLPNPESEFSYAALAFPTGGWHDEDLVPICVLHTLLGGGDSFSAGGPGKGMYSRLYTSVLNRFYWVESAFAFSSIHA…		42
KOG2270	MADAVRDGDDGREVGDDAMWSLSSAKPGNGVDQLRDDNMDTYWQSDGVQPHLINIQFARKMVIKEVALYLDYKLDESYTPKKIAIRSGSTVHDLKEIHVQHIAEPSGWISIPLHADEVSEQRRVLEPAIGTMTDGDDFRLSKAAENQLARTLRNEESGRTRHTGRDDRATTEQVLDPRTRMILYKMLNHGIVTEINGCLSTGKEANVYHARLPDGREGAIKVYKTSILVFKDREKYVSGEFRFRHGYSKSNPRKMVKLWAEKEMRNLRRLRDAGIYCPAPILLRSHVLLMDFIGLDGWAAPRLKDAKISDNRYRECYLYCIKMMRTMYQKCRLVHGDLSEYNILYYQAKLYFIDVSQSVEHEHPSAHDFLRKDCRNIADYFRKTGALNPMTTQELFDFV…		43
KOG2509	MHALARVCRSRAPRATSRMARVLCFSSSNSGSIGTTAALGPDVAEFANQHGHVQARLDYKKLVENVDAAIENGKKRCSDGNPQLVADLYQRQAKLRHSVNLLRAERNTHAKQLGQAAAAKKKQGQEAEQVFETLRLRGQELKREIADVEAELGQVSAELELEALKIPNDTHPDVPVGGEEESRVVMKYGEKPVFNFKPKDHYDLATALELLDTQTAAKVAGSKFTYLCNEGAMMEIALVHWTLSKLRARGFKVMFPPDVAHYKLVEGCGFQPRGEATQIYSIANSDLCLTATSEITLAAAKSNEILSTPTLPLKYAGFSHCFRTEIGHGGRLTRGIYRIHQFSKVEMFAFCANETQAQEFFDEMVEIQTSMYAELGLHYELMDMATGDLGAPAYRKYDL…		44
KOG2572	MLVLFETAAGHALFKVQDEAKLANADDVFKHFSTPEKAAKVLKLKGFNAFKDTTEAVAAATDMVDGKMGKTLKKFLKKNVVDVGLKDKLAVSDKALGSLIKEKLSIACVNDSAVNEVMRGIRANMDTLITGLEDDDLKAMTLGLSHSLSRYKLKFSADKVDTMIVQAIGLLDELDKEINTYSMRVREWFGWHFPEMGKIVTDNLQYAKCVLKMGMRTQVKSLDFSDILSEDVEASMREVCEVSMGTDISEEDVTNISALCEQVISLTEYRAQLFDYLKNRMNAIAPNLTVMVGELVGARLIAHAGSLMNLAKHPASTVQILGAEKALFRALKTKHDTPKYGLIYHASLIGQTAPKHKGKISRVLAAKTALAVRVDALGDSTEATIGFDNRAKVEARVRQ…		45
KOG2653	MADLSDIGLFGLAVMGQNFALNMASHGFKVSVCNRSPDKVDATVQRAKDEGNLPLVGFKDMKEFVASLARPRKVVILVVAGKPVDLTIAALSEFMEPGDIIVDGGNEWFPNSVRRASELEPKGIHFVGMGVSGGEEGARNGPSLMPGGPKEAFDALEPIITKCAAQVDDGACTTYLGPIGSGNYVKMVHNGIEYGDMQLIAEAYDILKIAGGLTNDELASVFDEWNKGELESFLIEITAQIFAKKDDLTDDGYVVDKILDKTGMKGTGRWTVQEAAERSIAAPTITASLDARYLSARKDERVFASKILSGPSEIPAVDKQQLIDDVRQALYASKICSYAQGLNLIREAGVQMGWNVDLGECARIWKGGCIIRAKFLDRIKSAYTKDASLISLLVDPDFA…		46
KOG2670	MLARTSALRRVASTATSAVRNASTIQSIHAREIIDSRGNPTVEVDLTLSGSTEIFRASVPSGASTGIHEAVELRDGGKRYAGKGVQQAVQNVKSVLTPTLIGADPTKQRDIDNLMREIDGTENKGKLGANAILGVSLAVAKAGAAAKGVPLYQHFADLIGNKNLVLPVPSFNVINGGSHAGNKLAFQEFMLLPTGAESFSEAMVMGCEVYHQLKSVIKKKYGQDATNVGDEGGFAPNIQSNREGVELLMTAINRAGYDGKIGIGMDVASSEFLTKDGKYDLDFKTEGSQDLLTGEELGQLYKDLAKEFPIMSIEDPFDQDDWTHYSSFTAGIGEKVQIVGDDLLCTNPKRIATALDKKACNALLLKVNQIGSVTESVDAVALAQKNGWGVMTSHRSGET…		47
KOG2680	MSGNVKTQAEVKDITRIERIGAHSHIRGLGLDDSLEPRMTSQGMVGQTEARKAAGIVAKMIEEGNIAGRAILLAGKPGTGKTAIAMGIAQALGEDTPFTTIAGSEVFSLEMSKTEALTQAFRRSIGVRIMEETEIIEGEVVEIQVDTPTGGVGDKVGRLTLRTTEMETVYDLGAKMIDSLTKEKVEAGDVITINKESGKISKLGRSFTRSRDYDAMGAQTRFVQCPEGELQKRKEVVHVVSLHEIDVINSRSQGFLALFAGDTGEIKDEVREQIDTKVAEWREEGKATIVPGVLFIDEVHMLDIECFSWLNRALESDMAPVLIIATNRGITRIRGTNYKSPHGIPIDLLDRLMIIPTRPYSEAEMRKILIIRCEEEDVEMTEEAKDLLTRIAVETSLRY…		48
KOG2781	MSVRRNVRLRREYLYRKGLEGKERALYEHKQQLKEAIRSGKAIPTELRSVESKLRQEMEYDDEAHEKPLNHIDDEYKNAGMFDPKIAITTSRDPSSRLKQFAQEIRLIFPNAIRLNRGAHTVGDLVESARSNDFTDLLLVTETRGEPDGLVVCHLPYGPTAYFSLSNTVLRHDIEDRATISEAYPHLIINQFETPLGKRVANILKHLFPVPKPDAKRVITLSNDNDFVSFRHHGFKVTGREVELQECGPRFELQLYQVKLGTLDQKEAENEWVLRPYMNSAKKRRVL*		49
KOG2877	MLGKKALEGIAAYKYKAGSYTYLDNVLNHFWTYSAQFLPIWMAPNLVTMIGTGVMMFTTVVQLYYAPHFSEICPAWVYILSALGLFFYQTMDALDGKQARRTGASSPLGQLFDHGCDAVCTVFNVLSASATCQAGVGLRPYIALSSVSIAFYLAQWEEYHTGVMSCGNGFFGVTEGQLTLVAVHLVAAFFGAGFWTAEIPIPTPFPVTMTDVLIGALVASNVLLAYGNISNVLRAAPDAIPRDELGNKHISKHLALIQLIPIGILLVLGSLWICGPDAENYANYPVLFLFPIGIGYVFFSTRMIVSHMCKIPFTPQLRVIIPFGFVIFNAYGPAVGIFSKPLIPTIVASSMYVVFIVAVYLHFVFGVVKDICDFLNIFLFKIKPVATESEKAK*		50
Pidaei3094964.1	MTNASANAIARFALTANRPRDIGLPRPVLRVLVLVFVCCYLVGPKPLRPPPVGIHFARGKGIMQIFVKTLTGKTITLDVEPSDSIDNVKQKIQDKEGIPPDQQRLIFAGKQLEDGRTLSDYNIQKESTLHLVLRLRGGAIEPTLAALAKKTNCEKQICRICYARLPPRATNCRKKKCGHSNQLRIKKKLK	Phytophthora idaei	1
Pidaei3095180.1	MSAEAETFAFSADINQLLSLIINTFYSNKDIFLRELISNASDALDKIRYSSLTDASVLDTDKNLEIKVIPDKANGTLTIQDSGIGMTKADLINNLGTIAKSGTKAFMEALAAGADISMIGQFGVGFYSAYLVADKVVVHSKHNDDEQYVWESAAGGSFTVTPDTSEPIQRGTRIVLKLKEDMLEYLEERKLKDLVKKHSEFIGFPIKLYVEKTEEKEVTDDEEEEDEKEGEDDKPKVEEVEEEEGEKKKKTKKIKEVTHEWDHLNSQKPIWMRKPEDVTHEEYASFYKSLTNDWEEHAGVKHFSVEGQLEFKACLFTPKRAPFDMFEGGAKKKLNNIKLYVRRVFIMDNCEELMPEYLSFVKGVVDSEDLPLNISRETLQQNKILRVIKKNLVKKCLEM…		2
Pidaei3052122.1	MTQATSGYSVGIDLGTTYSCVGVWQNDRVEIIANDQGNRTTPSYVAFTDSERLIGDAAKNQVAMNAANTVFDAKRLIGRKFSDPVVQDDIKHWPFKLTSGPGDKPQITVQFKGESKTFQPEEISSMVLIKMREVAEAFIGKEVKNAVITVPAYFNDSQRQATKDAGAIAGLNVLRIINEPTAAAIAYGLDKKGGERNVLIFDLGGGTFDVSLLSIEEGIFEVKATAGDTHLGGEDFDNRLVEHFVQEFKRKHRKDLTQNQRALRRLRTACERAKRTLSSSAQAYIEIDSLYDGVDFNSTITRARFEDLCGDYFRKTMEPVEKVLRDAKLSKGQVHEVVLVGGSTRIPKVQQLLSDFFNGKEPNKSINPDEAVAYGATVQAAILSGNDSSEKLQDLLLLD…		3
Pidaei3078497.1	MAQSVSGYSVGIDLGTTYSCVGVWQNDRVEIIANDQGNRTTPSYVAFTDTERLIGDAAKNQVAMNAHNTVFDAKRLIGRKFSDPIVQADIKHWPFKITSGAGDKPQITVQFKGESKTFQPEEISSMVLIKMREVAEAFIGKEVKNAVITVPAYFNDSQRQATKDAGAIAGLNVLRIINEPTAAAIAYGLDKKGGERNVLIFDLGGGTFDVSLLSIEEGIFEVKATAGDTHLGGEDFDNRLVDHFTQEFKRKHRKDITENQRALRRLRTACERAKRTLSSSAQAYIEIDSLFDGIDFNSTITRARFEDMCGDYFRKTMEPVEKVLRDAKLSKSQVHEVVLVGGSTRIPKVQQLLSDFFNGKEPNKSINPDEAVAYGATVQAAILSGNDSSEKLQDLLLLD…		4
Pidaei3109396.1	MLFEEKALSFVPDPINGVPMAAAVEDNSLYPIAILVDELKHEDVQLRLNSIRQIRIIAEALGPERTQNELLPFMNDSLDDEDEVLLVMAEELGAFVDVVGGPAHAYLLLKPLESLSTVDEASVRDMAVRSICKVVEAMEPDHVSEHFVPVLRRLVTRDWFTSRIASCSLFQVGYAQLSAEIQAEMRGMFGQLCRDDTPMVRKAASAALGGFASVMDGPSASGEMLPLFLALATDRQDSVRIHTIDNAVALARLVPAEVLLTLVLPTIFETARDGSWRVRWSVANRFPEICEALNAEMINSTFCDSVVSLLEDNEAEVRTAATSKILGVVKLLQPQRIVEKIVPCFQRLARDMSDHVRSALAAVVMKIAPFLGRDLTIEHLLPLFLLLLNDQNSEVRLNV…		5
Pidaei3049534.1	NIVKAEYAVRGALVLRSNEYEDRLANGDKSLPFDKVIPCNIGNPQVLKQEPIEFHRQVLALVNVPGLVDQPEAQKLFPPDAIARAKFYIDNIVGGTGAYGHSKGSAVVREEVARFMQRRDGHPADPEDIYLTDGASPAVQNSLLSLIRDENDAIMAPIPQYPLYSAAIAINGGTLVGYYLDEANTWGLDVDELARAVKEARDAGKTVRAMAVINPGNPTGQCLSEKNIEEIIKFCKKEDILILADEVYQENVYAEGKKFFSFKKVLRDMGKEYDDVELISFHSTSKGFTGECGRRGGYMELVNIDEGAKDQFYKLMSVNLCSNIEGQLVMGMMTNPPQPGDASYERYAEQRDGTLGSLKRRAVKLVKAFNELEGVTCNETEGAMYTFPNVTFPAKAVEA…		6
Pidaei3109472.1	MADTTEHSETAPAPAAAAPAVAVDAAAANDAALQEKLINEEYKIWKKNTPFLYDLVMTHALEWPSLSVQWLPNSHTSAGDDFSVHKLLLGTHTSGAEQNHLMVAEVRLPLEDTEIDARKYDEESQELGGFGGVSGKVDIKIRINHDGEVNRARYMPSDELIVATKTPHAEVHVFDISKRPSQPEENSGCNPDFRLLGHTKEGYGLCWDPHQPFHLISGSDDAIICEWDLRNAGKSVQPLHKYSGHSDVIEDVAWHMHHTKIFGSVGDDKKLLIWDMRSESYDRPATTVYAHTAEVNCLAFSPFSEYLVATGSADKHVNLWDMRNMKAKLHSFEGHNDEVYQIQWSPHNETILGSCSADRRLHVWDLSKIGDEQSPEDAEDGPPELLFIHGGHTSKISDF…		7
Pidaei3094965.1	MAETSIYPRAELDGHNGKAVTAIATTRENPNLLLTASRDKSLLVWQLSNDGEEYGFARRRLQGHSHYVEDVVISSDGQFALSGSWDGTLRLWDLNTGITTRRFVGHTKDVLSVAFSADNRQIVSGSRDKTVKLWNTLGECKYTITEDGHTEWVSCVRFSPSTANPLIVSCGWDKVVKIWNLSNCKLRTNLFGHEGYLNTVTVSPDGSICASGGKDGTANLWDLNEGKRLYSLVAGDVIHALIFSPNRYWLCAATTSGIKIWDLESKIVVHDLQPEIEEPKGKYAQPPHCISLAWSADGSVLFSGYTDGIVRVWSVGN		8
Pidaei3095656.1	MADVEDRKPTENVEEAQENEQVQLNEGDIETNWDEVIETFDGMDLREDLLRGIYAYGFEKPSAIQQRAVKPILLGHDCIAQAQSGTGKTATFAVSILQKIDINLKETQALILAPTRELAQQIVKVVVAIGDYMSVQVHACVGGTAVRDDIRTLQQGVHIVVGTPGRVGDMINRRALRTDEVKMFVLDEADEMLSRGFKDQIYEVFRFLPEKVQVALFSATMPLDVLEVTHRFMREPIRILVKRDELTLEGIKQFFIAIDREEWKFDTLCDLYETLTITQAIIYCNTRRKVDWLTEKMQSKDFTVSAMHGDMEQRERDIIMREFRSGSSRVLITTDLLARGIGVQQVSLVINYDLPTNRENYIHRIGRSGRFGRKGVAINFLTHNDVRYLRDIEQFYNTQ…		9
Pidaei3095656.1	MADVEDRKPTENVEEAQENEQVQLNEGDIETNWDEVIETFDGMDLREDLLRGIYAYGFEKPSAIQQRAVKPILLGHDCIAQAQSGTGKTATFAVSILQKIDINLKETQALILAPTRELAQQIVKVVVAIGDYMSVQVHACVGGTAVRDDIRTLQQGVHIVVGTPGRVGDMINRRALRTDEVKMFVLDEADEMLSRGFKDQIYEVFRFLPEKVQVALFSATMPLDVLEVTHRFMREPIRILVKRDELTLEGIKQFFIAIDREEWKFDTLCDLYETLTITQAIIYCNTRRKVDWLTEKMQSKDFTVSAMHGDMEQRERDIIMREFRSGSSRVLITTDLLARGIGVQQVSLVINYDLPTNRENYIHRIGRSGRFGRKGVAINFLTHNDVRYLRDIEQFYNTQ…		10
Pidaei3091509.1	MPQPAAAAPSQAPADVNNEASEGFNGSKSFAELGVDSAICEAIEAVGWSAPSKIQQQAIPHGLAGKDIIGLAETGSVLAPTRELAYQIGEQFEALGASIGLKCACVVGGIDMMQQQVALARKPHVVIATPGRLVDHLENTKGFSLRTMKFLVLDEADRMLSMDFEEEINQIVQLMPADRNTYLFSATMTSKVRKLQRASLKDPVKVEITHKFATPETLKQHYLFIPAKFKDCYLAYVLNEVAGQSVLIFASTCNGTQKVTLMLRNLGFQAICLHGQMPQPSRLGALNKFKAKARNVLVCTDVASRGLDIPSVDVVINYDIPTHGKDYIHRVGRTARAGRAGVAISFVTQYDVELYQRIEHLLGTKLDTYPCEEETVLVMSERVNEAQRIATIEMKEAVA…		11
Pidaei3091372.1	MLSTFFGALTQGAKFGGAKFQKDKQQFKRVAKAPGAKKETKKTADVDELDFFGFDAAPKPKEKAPKPRKISVDMVPEWAGNEPASKTRKVKGSKPRRKRKLSEGALEEQRLEDEARQQASQLLAPPKTKADKRKEKRARRRSRTESMGSEAVPQQSDEDSEASDSEEEEEDAVTLFKSNGEDTDEELTDAKATKKAKKDAKKADKKNTATVEHREGVQLLRRQLGIRQMKRLLLQNIERSEYKEPTSVQMQAIPSFLLRRDVLATAPTGSGKTAAFAIPMLANLAAGSGTSSGIRSIVLAPTRDLAVQIRAEFMRLDAGKKLHITLLSKATAATIASQTKRKLAVNHDVLIATPLRLVHLIQESKVDLSTVEMVCLDEADRLLELGFVEQVDEIFAACT…		12
Pidaei3117291.1	MAQPKVNETLLDGQKPFAECEFGLDRRLTKAMAKMRFVHATLVQVHCIPLALQGKDLLVRARTGSGKTAAFALPLLHKILQHNQDTPASEPAVRALVLVPTKELVEQTRRHMMDLMYYCQDTVSLLALGDQSMNAQQALLRDAPDVLVATPGRLVAHLEAGNLTLKDSVQTVVIDEADLVLSFGYGEDIRTIFNALPKACQTFCMSATLSPELEKLKRSVLHNPAVVKLEEGATDGKLQQFYLPVKTADKDLLLYALLRLGVVSGKVIFFVNSTDAAYRLKLFFEQFVIKSAVLNAKLPHNSRQHIIEEFNRGLFDYLIATDDSVDRDEVGDEDEDDEGEEGDEEVGDAGEEKSDAESEAEEEDEEKDSDKEEEDDSEKEDDEAIDSDKEEASDNEEDS…		13
Pidaei3117881.1	MSMVFDEYGRPFIILRDQEQKERIKGMEAIKSNILAARTVSSLLRTSLGPRGMDKMMVNQDGDVTISNDGATILEQMQVEHRVAHLLVELSKSQDDEIGDGTTGVVVLAGALLEQAEKLLAHGLHPMRIADGFEEACEIACKHLEAIGDVIHFSKEDSTPLVETAMTTLSSKIVNKYKRQMAQIAVDAVMKVANFETRDVNFDLIKVEGKPGGTLGETALIKGIVIDKDFSHPQMPKEVKDAKMCILTCPFEPPKPKTKHKLDITSVEAYEKLYKQEQEYFTTMIKQVKDSGANLVICQWGFDDEANHLLLQNQLPAVRWVGGVELELIAIATGGRIVPRFSELTPEKLGHAGTVREVAFGTTKERMLVIEDCASSDAITVLVRGGNKMIVEEAKRSLH…		14
Pidaei3104253.1	MAAPATIARPTGETLRGKQKEKDVRMSNIIAAKAIANAIRTSLGPRGMDKMIQQGNGEVIISNDGATILSQMQVYHPSAKMLVDLSKSQDIEAGDGTTSVCVIAGALLSACEDLLLKGIHPTNISEAFGLAAVKAEEILTEMAKPVELANREELINCVNTSLSSKVISEYADRLSPIAVDAVLKVIDIATATNVDLNTVRVVKQLGGTIDDSELVEGLVFSKGFDKTAAATASSTIENAKIALIQFCLSAPKADMESNVVINDYAAMDRILREERKYILNLCKKVKKSGANVLLIQKSILRDATNDLSLHFLAKMGIRVITDIERNDIEHIATTLGCLPVANIEYLTPEKLGTAGLVQEETVGGHKVVKITEIINPGKTVSILVRGSNKLVLEEAERSL…		15
Pidaei3059524.1	MQQAVLDPESQVEKGENARMSSFVGAIAIADMVKTTLGPKGMDKILQSMGGPDKSISVTNDGATILRSVYVDNAAAKVLVDIAKTQDEEVGDGTTSVAVLCGELLREAEKLIDQRIHPQTIIDGWRIALTTANDALVASAKDNSQDADKFREDLMNIARTTLSSKLLTYEKDHFAKLAVDAVLRLRGSSNLDYIQIIKKAGGSLRDSYLDEGFILDKKIGVGQPKRVENAKILVANTGMDTDKIKIYGARVKVDSMDKVSAIEDAEKAKMKAKVEKIANFGINCFVNRQLIYNYPEQIFSEKGIMAIEHADFDGIEHLAAVTGGEIASTFDNPDAVQIGECKLIEEIIIGEDRMLRFSGVKTGSACSVVLRGASTHLLDEAERSLHDALAVLTQTVKHS…		16
Pidaei3117710.1	MGEALDFAVMERYRFKTDGLTTRTSMDQEECESICSLFFFPLPELPLDQQLQLQQLSFVNTDLEPLLMREKHVEYLKRGLTRLPAGFVSLDASRPWIIYWILHALELLDALPEEETDRVIGTLKPCWNDDHGGGFGGGPKQLGHTATNYASCLTLALLGTPAALESVDRQKLYQFFMSRKHAATGAFTAHDGGEVDVRVTYCVISIASLYGILTDELKAGVVDYILSCQTYEGGFGGEPGNETHGGYAFCSVAALYILDALDQIRDLPGLLHWLANRQMPFEGGYQGRTNKLVDGCYSFWQGAVPALLADVVRERYGDEVPYQCHQEQLQKYILLCGQEITGGLRDKPGKPRDHYHSCYCLSGLSVAQHGDGRGKPVVFGDASNLVARTHPAYNIGYDK…		17
Pidaei3118953.1	MEESLYDEFGNYIAPELHSSEDEASSASESDAGSDHESEPEVDDAGRQVDALALHNDEDSAIVLHEDKQYYPDASDVYGGAETLVMEEDAQPIEKPIIEPVKTKSFSVLEQKTPRTTYSTQFLTSLMDHPQLIRHVAVVGDLHHGKTLFTNLLVQQTHVNKWDPAVEKRYTDTRKDEQERNVSIKSTPVSLVLPTSRGKHYLLNVLDCPGHVNFSDETTAALQVADGAVIVVDAIEGVMMNTERLVKAALRANVTTVLVLNKVDRLIIELKLPPADAYFKLLHTIEEINAVIEANTPANQEKQRVSPELGNVCFASGQHGWSFTLESFAQIYAETYPGVPSSELAKRFWGDKYFNPQTRTFTKKSPYPGALRSFIQFVLEPLYKMYSKVLNGDPKELST…		18
Pidaei3115152.1	MADATPAPAPKKLTKKELRILERQKAAAAAGPTLNDTYGDLPLIQSQERPNKDYKSVKDLNPELQSESFWVRGHLQAVRAKSKITFITLREQTATIQAILHESDKVSRPMIKFAAGVSKESVVDVFVTLSVPDSPVLSTTQKDVELNVEKFFVVSKALPELPFQVEDAARPDALVKAEGSTYVNVGLETRLNTRPLDLRTPANQCIMRIQAAVGQLFREFLIKSDFVEIHTPKLVGGASESGANCFTLKYFDQDAALAQSPQTYKQMACAVAGLERVFEIGPVFRAENSNTHRHMCEFVGLDLEMTIKEHYHEVLEVFSGLFIYIFDGLKERYAKELAIVNEQYPFEPLKYKKPSLIISFEEGVKMLKEAGADQEPEEDLSTENEKWLGRLVKEKYDTD…		19
Pidaei3073003.1	MHSSGRVLLRAAARANGAARRSLMSLSSSAGVLAARSSNSGALKLRGVCAVPARAQRLNAASAVQLRAFSSSGEATDVPVPSMGDSISEGTVVEWLKQPGDAVAEDEVVVVLETDKVSVDVRAPYAGAMGQQLAAIDDNVLVGAPLFQIVKGAAGAESVPETKTEAAPAAAAAPSGEETTVPVPSMGDSISEGTVVEWNKKAGDYVAEDEVVVVLETDKVSVDVRAPKAGTITSTLADVDQTVEIGVPLFSMVLGGEAPAAASTPAPAAPTPSPASTPAPAASTPVASAEPVAGANPLLAMPERASRREKMSRMRLRTAERLKESQNTAASLTTFQEVDMSKLMGLRKQYKDAFEAKHGVKLGFMSAFVKASASALLEVPGVNAMIDDEHQEIVYRDYV…		20
Pidaei3115056.1	MLSHLKRRFTLGRRSKIHGEEEDGHSAITMSLSNSNSTSSLPPVDEHNACEYLGTALTVFVIGASGDLAKKKTYPSLFALYTMGYLPEHVVIVGYARSAKSETDFRAQIAPWIKPKTPEAEARKEAFLSKCIYRSGKYDSAEDVGKVSKEMEALEEVQGSPVANRLFYFAIPPTVFVPIGTSIKKAALTTRGWNRLIVEKPFGHDLDSFDKLSQDMGALYSEDEIYRIDHYLGKEMVQNLLVLRFGNAIFEPIWNRNYVSSVTITFKEDIGTQGRGGYFDSFGIIRDVMQNHLLQVLSLVAMEPPVQAAGHNYSNYIRDEKVKVLNCIEPIKLENTVLGQYQGDKERNEPGYLEDPTVPKGSVTPTFATAIMYVNNPRWSGVPFIMKAGKALNERKGEI…		21
Pidaei3117932.1	MALLFRGSRASRAALTSASRLASRFGHERSARCMSTQAARAMLLPSDLATASTNAKPPPELQRLQLNAAILTQLQTQIQSLGSAPGSQRDAFYVVDTAAIEDRFKLWHQYLPEVRPYYAVKCNPDPTLIEGLARLGAGFDCASQTEISSVLGNGVPASDIIYANPCKQGSQIAYAHAHGVDMMTFDSQEELTKIHSINPSAKLVLRLYVDDSNSICRLGTKFGAMMHDVMDILNHAKALNLDVVGVSFHVGSGCFNVEAYSDAVARARKVFDIGHSLGFNFNLLDIGGGFPGSENAPIRFEDCALELKKSLAVHFPQSSGVKVISEPGRFFAASTHTLAVNVIGRKVAPTFDVPGQPPVLASAAAAAGQPPNYMYFVNDGLYASFNCMVYDHPSIQPVV…		22
Pidaei3082959.1	MAQFDAYRAKMQAAGLSTEAIKAFEYSYDALVSGETGMIAEDSIKPADNLPYLENKADSIRESVKADPALLKETVVLKLNGGLGTSMGLDKAKSLLTVKGDDTFLDIMAKQVTELRATHKSHVRFVLMNSFSTSADTLEYLQKYPELVEDETLELLQNKVPKVNASTMEPATYPANPAKEWCPPGHGDLYASLAGSGKLDKLVADGVKYMFVSNSDNLGATLDLDLLTYFAQSDKPFLMECCERTENDKKGGHLAERTADGRLILRESAQCADEDEKEFQNIEKHRYFNTNNLWIRLDKLQEELKKQGGVIRLPMIKNSKTVDPKDSSSTPVFQLETAMGAAIECFDGAGAVCVPRTRFAPVKKCDDLILLRSDAYVITEDYRPIIAPEREGVAPIVSL…		23
Pidaei3097621.1	MEEIGLPPVVVDEEPLVPVTIETKTDLYAKYKSLERHLEFLDIQEGYIKDEMKNLKRELIRAKEEVKRIQSVPLVIGQFLEMVDANYGIVGSTAGSNYYVRILSTLDRERLKPNSSVALHRHSHAVVDVLPPESDSSIQMMQMSERPDVSYSDIGGMDIQKQEVREAVELPLTHFDLYKQIGVDPPRGVLMYGPPGTGKTMLAKAVANATTAAFISVVGSEFVQKYLGEGPRMVRDVFRLAKENSPAIVFIDEVDAIATKRFDAQTGADREVQRILLELLNQMDGFDQATNVKVIMATNRADTLDPALLRPGRLDRKIEFPLPDRRQKRLIYQACTAKMNLGDEVDLEDYVNRPEKISSADIASICQEAGLQAVRKNRYVVLPKDFDKGYKNAIKRADT…		24
Pidaei3111263.1	MTADVAMTSADDSAGLTSYYEQKIEHLELTVRDETQNLRRLQAQRNELNSKVRLLREELQLLQEPGSYVGEVVKQMGKSKVLVKVNPEGKYVVDVDKAIDITKCTPNTRVALRNDSYVLHKILPTKVDPLVSLMKVEKVPDSTYDMIGGLDKQIREIKEVIELPIKHPELFDALGVAQPKGVLLYGPPGTGKTLLARAVAHHTDCTFIRVSGAELVQKYIGEGSRMVRELFVMAREASPSIIFMDEIDSIGSSRMEGGGGDSEVQRTMLELLNQLDGFEPAQNIKVIMATNRIDILDAALLRPGRIDRKIEFPNPTEGSRIDIMRIHSRKMNLLRGINLKVIAEKMPTSSGAECKAVCTEAGMFALRERRIHVTQEDFEMAVSKVMKKDSEQNMSINKL…		25
Pidaei3120084.1	MVLAELGSKLQGALAKLNRTTVVDDEVFNALLKEICGALLESDVQVKLVRQLRDNVKLAVSLEDASSGVNRRRLIQKSVVDQIVQMLEPEAQPYKMKKGQSNVIMFVGLQGSGKTTSIAKFAHFYQRKGWKTCMVCADTFRAGAFDQLKQNSTKLRIPFYGSYTEADPVRIAEEGVTQFRAENYELILVDTSGRHKQEVDLFAEMREVSAAVQPDDVVFVMDSTIGQAVFDQASAFRETVDVGSVIITKLDGHAKGGGALSAVAATGSPIIFYGTGEHFADFESFNAQSFVSRLIGMGDIRGLMEEVKTSGMLDNQEEMVEKFQKGVFTLRDMYKQFQSVMKMGPLSKVMSMIPGLPQGMSEMMNMGGGEEEASKRLRRFLFMMDSMTDAELDGVVPLS…		26
Pidaei3090264.1	MHRLAGRSPIRRGASSLNTSNAFHDNMATKIDELAQLPQTGVSLQYLLEFGTNISPQKLIQSARFLHGEMPVRYAHRIKNLENLPHGLSDMPSVKQVREWYVNSAQELLNFPKVETYQDELAFRNLIESIKGRHSGTLYTMAKGVHELKMELFKSFTEKDHGVTRKELGQRYLRSQEFADLSDLHSFLDAFYMSRIGIRMLMSQHIALHEEEEGWVGCICESTSPAEIALAAIDTARHMCLRQYGDAPEVELHGHTDFSMPFVPSHLHHMLFEVIKNSMRAVVEFHGVDNDMPPIKIVIADGEDNEDVSIKISDEGGGIPRSSVSRIWSYLYTTADSEAFERLEAPNDFGGDSPLAGLGYGLPISRLFARYFGGDLQVISMEGYGTDAYLHLKRVGDAS…		27
Pidaei3120638.1	MALPPPPALAAIAAPWVMIFIFIIWGFFRGLSCSIPRTARPSKETKTLRVGFLHPDFGIGGAENLVVNAAVALQQRGAHVTVFTAHHDVNHCFEETRGDGPLAAHVRVHGDWLPRTILGKLYAFCAVVRVLFVTLSIAVSYINDVDVFVVDQVSISIPFLRALGKPVLFYGHFPDKLLCIRSDSPWKRLYRVPLDYLEEITTAASDIIVTNSKFSRGVFQEVFPRLRSKKLGVLYPPVDVKAYKVTAEVDVQRDSGLFVSLNRFERKKNVALGIEALVELRTRLPSDEFQRVKLIVAGGYDPLNTENKEHLIELQDVAAKHGLEEHVEFRTSVSNFMKLELLHQAHAILYTPDREHFGIVPVEAMACGTPVIAVSSGGPLESIADGETGFLCEQKPEAF…		28
Pidaei3100548.1	MAREKKEPRVKKERKGKKESRKKAAEEKKAAEKAEALENMSQADRLAEEGIIATCSHNVRSVHKNFKDINVLNFSITYFGKVLMEECDISLNFGRRYGLIGRNGSGKSTFMNVLGARGIPIPDSIDIYHLKHEIEASDMTALEAVLSVDEERNKLQAEADQLSEQMTDDSLSEEDSEAISDRLTDLYERLDDMDAATAEVRARQILAGLTFSDAMMSKKTKEFSGGWRMRIALARALFIQPTLLLLDEPTNHLDMEAVVWLEDYLSKWKKILLMISHSQEFMNEVCTNIIDLTNKKLEYYAGNYDTYVRTKAEKEENQMKRYNWEQDQIKHMKEYIAKFGHGSAKLARQAQSKEKTLAKMVRDGLTEKVEKESIGDFKFPNPEPLPPPVLMFQNVAFGY…		29
Pidaei3097479.1	MVLSAVFITDLKGKVIISRNYRGDIPMAASSKFTRYVQDKDDSEQRPVFTEDGYTFVYLKHNNLYLMTVTKVNSNVALMLMYLTRICQVFRDYFGELEEESIRDNFVIIFELLDETMDHGYPQTTEARILREYITQEGHRLEAAPRPPTALTNAVSWRSEGIKHRKNEIFLDVVEKLNLLVSSNGTVLHSEIIGAVKMKSFLSGMPELKLGLNDKALFEATGRSSSKGKAVEMEDIKFHQCVRLARFESDRTISFIPPDGEFDLMTYRLATHVKPLIWVEAVVEPHSRSRIEYMVKAKSQFKSRSIANNVEIVIPVPPDVDSPSFKCSIGSVTYVPDRDAIVWSIKQFNGSREYLMRAHFGLPSVDNHEATDDWKAPIQVKFEIPYFTVSGIQVRYLKI…		30
Pidaei3117275.1	MMSKLSLVRQPLARAQSSVAAAVSNYPSYVLNAPATEVTTLPSGLRVASEGSHGETATVGVWIGAGSRYETAQNNGAAHFLEHMAFKGTSKRTQQQLELEIENMGGHLNAYTSREQTVYYAKVFKKDVPRAMDILSDILQNSKLDEAAIERERDVILREMEEVNKQQEEVVFDRLHETAFMGNGLGRTILGPIENIRNLKKSDLQDYIATHYTAPRMVIAGAGAVDHSQLVELAQKSFGDLPTTPAVAPTLEPVRFLGSDVRVKDDSMPLAHVAIAFEGFSWTSEHSFPLLIMQTLLGSWDRTSGAGMNMSSKLGQVVAEKELAHSYMSFNTCYQDTGLFGVYAVADKYKLNDLTWYTMEALVRLVHKTTDEEVERAKTQLKANMLMQLDGSSPICEDI…		31
Pidaei3092614.1	MATPNMELQAPPSDGVSCLRFGSRSQLLVSSWDAKLRVYDGVRLRTSVELQAPVLSCSFGQSDSEAFAGGLDCAVKQIDLNTRQIMTLGTHAAAVRHVGYSSELGLAVSGGWDGAIRVFDVRNGDNAQIHEIKLPGKVFGLDVRRHLLAAATSERQVAVFDLRNFSQPVVSKESPLKYQMRCVSVFPDLTGYALASVEGRVALEYLEDDPTHKRSYAFKCHRGKVDDQTLVYPVNSIAFHPTYGTFATGGCDGVVNLWDGANKKRITHLRQYPTSIAAMDFNHDGSVLAIAASYTYEQGEKDHPNDAIFLHTVQVAEVRPKKKTGA		32
Pidaei3116670.1	MVKRKKHDKDKYYNLARQQGYRARSAFKLIQLNKKYDFLSTAKVCIDLCAAPGGWCQVAAKYMPASSIILGIDLLPIRPIRGVKTFQCDITTVRCRQIIKQEMQSWQADVVLCDGAPNVGTEYSKDAYVQNELALIALKLAVDVMGRGGTFVSKVFRSQDYNALLWVFKQLFKKVSATKPLSSRNESAEIFVVCDQFLAPQSIDPKLFDPKYVFDQVDSQEKTITIFHPKFGDRKRHREGYDEALGMTLTNECSVSQFIDDHDPIRLLTDTTSIKFLPEDDVYRDHKDTSDEIVTCLKDLKVLGKGDFKSLLKWRTRMQKYKEELLKAETPEDEKEEEKPAQKEPERDLTEKEKDALVREELSQLRANVQAKKKREKKKERERKQKLRIRAALGMNAEG…		33
Pidaei3121192.1	MRMGISRRSVAQVAKSSWRGASSRSVSDWCSKTLLTASKALVSGDVSAVELTQACIDQVEKTRAFNMFVSTDFERALQLAKASDERRAGGQSLGLLDGIPVGVKDLFCMENVPTTAASKILENFVSPYESTATQRLLDQGAVPLGKLNMDEFAMGSGTLYSKFGATINPWSKDLGDKAVVAGGSSGGSAAAVASGCCFAALGSDTGGSVRQPAAYCGIVGLKPSYGRVSRHGMISYASSLDTPGIFARSVGDATVVLKAIAGPDHMDSTCMTDALPENWCSNTVEVSQQPQQVDLTGVRVGVPAEYFVQELPEEILNVWDKGVAWLRDAGAQVVSVSLPTTKLCIPAYYILACAEASSNLSRYDGVRYGYRAKDIALETQEDQSDALHDLYCRTRSEGF…		34
Pidaei3086353.1	MTKKRVSYFYHPEVGHFYYGPGHPMKPHRMKLAHHLVVNYGLYQKMDVFEPHWASADEMKVFHAPDYIEFLQRVSPANQRDMAMDLTKYNFGETSDTDCPVFDGVFDFCQIYTGGTLDTVARLNFGLCDIAINWSGGLHHAMKGSGFCYVNDIVLGILELLKYHPRVLYIDIDAHHGDGVEEAFYVTDRVMTVSFHKYGDYFPGTGDIKDIGAKSGKYYAVNFPLHSGMDDESYESIFKPVIEKVMETFCPSAVVFQCGADSLTGDRLGCFNVTTRGHGECVRFVKGFGLPMLVLGGGGYRIHFKLHLVPDKDLKNDNTKEYLENHKIKIFDNLRALTGAPSVQMQQTPPVRMLREEDEDAVDPDSRSENDGKHQHEAEFYHDERDQDNYETPDGAAPD…		35
Pidaei3091974.1	MASTIASFANFLKQSKTHAVDNREVLIAGVLYKKPERNSLLWKKRYCVIYAGELQIVYFLSLEDFEKRAIRGKIPFSSVHPWDGKPNGFQFYSPADNCFRVYTDSSEDQQKWIDVMQQCIDNAPDKKDGEKVEYTRPVASSPSSSPKGASFRSKRSDSWREEDPDVLSMAVELEDLRSEVTTLKAELASYEQAEKRYGTEISAARTRRGSVLDDGTELSIEPREMERMRAIFNLFDVQGNGFISEDDLLDLHAKLGEPISNEDAREAISYMHSKSATGQIDFNSFMKWWNDDHAADNQTEAMRRYQAKFKFLKARIANPEVGNIETEAVGAFPSFEFRVNFYHTGPNGERQQISPWHDIPLYNPDGTVNFICEIPKWTRKKMEIATGEPFNPIKQDTKN…		36
Pidaei3120623.1	MNFVQSTRTFSNLRSNIRFKPPTGQEDNQQGTADMTAKVSVKWGKQVFQDVVVDKTAPVAVLKAQLYALTSVPVERQKLMSKAWKGMLKDDMDLSTLDKLVDGTVIMLMGSAEVVQKPKEPIIFIEDMTTKDIAATGTVYPAGLVNLGNTCYMNATLQCLRPVKELREALKSQPGGVSADLANNFTSALKDMYGQLDGSLDSITPSMFVSVLRRAYPQFAQQSPRSGGYMQQDSEEFLSTLFSTLQQTLTQPAGGIKSLGPSNNVVDALFGLEMDEKLECTETDMEPAVVKKEKALKLVCNITIDTNHLSEGIKIGLEGTIEKHSEVKGSNAVWKKTMRINRLPKYLCVQFMRFYWKATPESRDHTGVKCKMLRPISFPLTLDVYDFCSDELKATMKIA…		37
Pidaei3102877.1	MSTPSDAAPPTGDAAAPISKNELKRRLKAEKAAKAKAEKAAKKAAAAASKPKKAAATDDEELDPTAYFANREKTLVELEKQGINPYPHKFHVSTSLPEFHAQFGDSEAGSHLSDVVVSVAGRLHSKRASGSKLVFYDLRADGKKLQIMSDVGTYESAEAFTQIHSILRRGDIVGVKGHPGKSKKGELSIFPQQLVLLSPCMYMLPKSHAGLTLQQDTRYRQRYLDLIMNDESRGVFQTRAKIINFIRRFLDEKNFLEVETPMMNMIVGGATAKPFVTYHNDLHMNLFMRVAPELYLKQLVIGGLDRVYEIGRQFRNEGIDLTHNPEFTSCEFYMAYADYNDLMTLTEKLFSEMVKEITGGYTITIQKEVGEEPVTIDFTPPFKRVSMVSAVEEATGVKI…		38
Pidaei3114257.1	MMKKSVVKNRAPAPIQITAEQILLEANQRKEELAQPPRRRITDAAELAEYRMGKRKAFEDELRRQRHHVGTWMKYATWEESQEEFARARSVFERALDVDYKAPTIWLKYAEMEMRHKFVNHARNVWDRAVTLLPRVAQFWYKYAFMEEMLGNLNGARRVFERWMEWQPDDQAWYSYIKLEMRAKDIPRARALYERYVMCHPGEKAYIKYAKWEERSQKQLALARRVYERALEELRSDEKTEQIYLAFALFEERCRELERARAVFKYALDTLPKEEAPALYSAFITFEKQHGDKERIEEVVIAKRRVVYEQQVAANALDYDSWLEYVKLEENEAASSQSFGLVREVYERAIANVPPIPEKKYWRRYIYLWIKYALFEELLAGDNDDSGSSSERCKQVYKT…		39
Pidaei3118782.1	MASATALRRFAMARPRSHIAAVNTLRFQQAPVLAAHRVRTNPFAFGTRNVLGAFYSTDSGSDDDKDAEKPKEDAEDDGVEVVIENDLATVGEGDNAPTYPHVLAMPALRRPFFPGVVLPMTITNPEVTRALMALKESGQKYVGVFLKKSSGDPLKSGGGEGLVKNLSEIHGVGSFARIDNMLPFDANSVQVLMVSQRRIAIDDIRDEGPPLRVNISNLDNPPYDPKSKLIRAYSNEIVATLREIVKMNPLFKDHMQYFSQRIDIHNPYKLADFAASVTSADGEELQQVMEEMSCEARLKKALELITKELELSKVQQTIKEQVEEKVSKNQRNYLLMEQLKAIKKELGMEKDDKDAMITKYRERLAQFEPGSIPESVNEVVEDELNKMSMLEKNSSEFNV…		40
Pidaei3109518.1	MGVPAFYRWVQEKYPKCVVDCVESRAVVLEGERHFELTDTTGPSPNGFEVDNLYVDMNGLIHPCAHPENGEAPKTEEEMYRRVMAYVDRLVAAVRPRRVLYLAIDGVAPRAKMNQQRARRFRSAQEAEQRMEVEKEALEYMSALGHKVPSKQEKPWDSNVITPGTKFMAKLAKHLRFYIRDRVNNNAAWKSIKVILSDAGVPGEGEHKLMQYIRVQRSQPGYDPNQHHVLHGLDADLIMLGLATHEVKFSILREEVLFGKQKYERERQKEQQTVLDANGTSLNKRKRGEFGEHDADLVASDLKPLQYLHIATLREYLQVEFEPLSRVLPFAYDFERVIDDFVFLCFFVGNDFLPHLPSLDIRDGALDFLILIYAKLLPAMGGYITDGGDVNLSRVDVIL…		41
Pidaei3112652.1	MVSLRSLQTLRRAAHVAIKSSGSHLEPLQSLTPQTRAFSQAHTPSQDVDPKDILRPELPKDVKSQLSLEKELLGLPQLKPASQLKPPQTEMSVLPSGLRVISQETYGQAATLGIFIDAGSRFEDDDSVGVSCLLEHLGFKSTTSRSHAQLVHEIEDIGALTTSACGREQIIYTIDLLRDNVEKGLELLADAILNVDLVPEEMEGIKAIMRIQTEDLMENPPAMLQEFIHAAAYGADTPLGRPLQCPLDKIDALTVEKVKKFRDEHFVAQKMVLAGSGVDHARLVKSAEKLFANVPVAPEGTPMATPSSPETLEPVIYTGGLYPLPNSESEFSYAALAFPTGGWHDEDLVPICVLHTLLGGGDSFSAGGPGKGMYSRLYTSVLNRFYWVESAFAFSSIHA…		42
Pidaei3047236.1	RATTEQVLDPRTRMILYKMLNHGIVTEINGCLSTGKEANVYHARLPDGSEGAIKVYKTSILVFKDREKYVSGEFRFRHGYSKSNPRKMVKLWAEKEMRNLRRLHDAGIYSPAPILLRSHVLLMDFIGRDGWAAPRLKDAKISDSRYRECYLYCIKMMRTMYQKCRLVHGDLSEYNILYYQTKLYFIDVSQSVEHEHPSANDFLRKDCRNIADYFRKTGALNPMTTQELFDFVTDPRIADENVDDHLEVIQRMIADRPVERTNEEQVDEAVFMSTFIPRSLGEVLHSEREQLAYQEGTMEKALVTAISRLEVEQGTTPAPAMRGTRIMDLLDEEDAQEIESSDD		43
Pidaei3113573.1	MHALARVCRSCAPRAITTSRLAQVSFFSSSTSGPIATTATSGSDVAELSNQHGHVKVRLDYKKLVDNVDAAIENGKKRCSDGNPQLVADLYQRQAKLRHTVNLLRAERNSHAKQLGQAAAAKKKQGKEVEQAFETLRLRGQEIKREIADVEAELAQVSAELELEALKIPNDTHPDVPVGGEEESRVIKKHGEKPVFNFKPKDHYDLATALDLLDTQTAAKVAGSKFTYLCNEGAMMEIALVHWTLSKLRARGFKVMFPPDVAHYKLVEGCGFQPRGEATQIYSIANSDLCLTATSEITLAAAKSNEILSTPTLPLKYAGFSHCFRTEIGHGGRLTRGIYRIHQFSKVEMFAFCANETQAQEFFDEMVEIQTSMYAELGLHYELMDMATGDLGAPAYRKF…		44
Pidaei3118926.1	MLVLFETAAGHALFKVQDDAKLASADDVFKHFSTPEKAAKVLKLKGFNAFKDTTEAVAAATDMVDGKMGKTLKKFLKKNVVDAGLKDKLAVSDKALGSLIKEKLSIACINDSAVNEVMRGIRANMDTLITGLEDNDLKAMTLGLSHSLSRYKLKFSADKVDTMIVQAIGLLDELDKEINTYSMRVREWFGWHFPEMGKIVTDNLQYAKCVLKMGMRTQVKTLDFSDILSEDVEASMREVCEVSMGTDISEEDVTNISALCEQVISLTEYRAQLFDYLKNRMNAIAPNLTVMVGELVGARLIAHAGSLMNLAKHPASTVQILGAEKALFRALKTKHDTPKYGLIYHASLIGQTAPKHKGKISRVLAAKTALAVRVDALGDSTEATIGFDNRAKVEARVRQ…		45
Pidaei3120138.1	MADLSDIGLFGLAVMGQNFALNMASHGFKVSVCNRSPDKVDATVQRAKDEGNLPLVGYKDMKEFVASLARPRKVVILVVAGKPVDLTIAALSEFMEPGDIIVDGGNEWFPNSVRRASELEPKGIHFVGMGVSGGEEGARNGPSLMPGGPKEAFDALEPIITKCAAQVDDGACTTYLGPIGSGNYVKMVHNGIEYGDMQLIAEAYDILKIAGGLTNEELANVFDEWNKSELESFLIEITAQIFAKKDDLTDDGYVVDKILDKTGMKGTGRWTVQEAAERSIAAPTITASLDARYLSARKDERVFASKILSGPSEIPAVDKQQLIDDVRQALYASKICSYAQGLNLIREAGVQMGWNVDLGECARIWKGGCIIRAKFLDRIKSAYTKDASLISLLVDPDFA…		46
Pidaei3107672.1	MVSIVSIKARQIFDSRGNPTVEVDLVTELGEYRAAVPSGASTGEFEALEMRDGGKDYMGKGVLNAVRNVNEIIAPALIGKDVTKQAEIDRFMVEELDGTQNEWGWCKKKLGANAILGVSLALCRAGAAAKKQPLWQHIADLAGNPTPCLPVPSFNIINGGSHAGNKLAMQEFMILPVGATSFTEAMKIGSEVYHNLKKVIKGRYGLDATAVGDEGGFAPNIQSNGEAIDLIEEAIKAAGYTDKVRLGMDVAASEFYTGAEDARYNLDFKNENAADSEKISADKLQEVYEGFIAKCADSSKIVSIEDPFDQDDWESWVKITGKVGKDVQIVGDDLTVTNPTRVKKAIEQKACNALLLKVNQIGSITESIEAVTMAKKAGWGIMASHRSGETEDTFIADLA…		47
Pidaei3115900.1	MSGTVKTQAEVKDITRIERIGAHSHIRGLGLDDSLEPRMSSQGMVGQTEARKAAGIVAKMIEEGNIAGRAILLAGKPGTGKTAIAMGIAQALGEDTPFTTIAGSEVFSLEMSKTEALTQAFRRSIGVRIMEETEIIEGEVVEIQVDTPTGGVGDKVGRLTLRTTEMETVYDLGAKMIDSLTKEKVEAGDVITINKESGKIAKLGRSFTRSRDYDAMGAQTRFVQCPEGELQKRKEVVHVVSLHEIDVINSRSQGFLALFAGDTGEIKDEVREQIDTKVAEWREEGKATIVPGVLFIDEVHMLDIECFSWLNRALESDMAPVLIIATNRGITRIRGTNYKSPHGIPIDLLDRLMIIPTKPYSESEMRKILMIRCEEEDVEMTEEAKDLLTRIAVETSLRY…		48
Pidaei3119299.1	MSVRRNVRLRREYLYHKGLEGKERALYDHKQQLKEAIRSGKAIPTELRSVESKLRQEMEYDDEAHEKPLNHIDDEYKNAGMFDPKIAITTSRDPSSRLKQFAQEIRLIFPNAIRLNRGAHTIGDLVESARSNDFTDLLLVTETRGEPDGLVVCHLPYGPTAYFSLSNTVLRHDIEDRATISEAYPHLIINQFETPLGKRVANILKHLFPVPKPDAKRVITLSNDNDFVSFRHHVFKVTGREVELQECGPRFELQLYQVKLGTLDQKEAENEWVLRPYMNSAKKRRVL		49
Pidaei3085357.1	MLGEKALEGIAVYKYKAGTYTYLDNVLNHFWTYSVQFLPIWMAPNLVTMIGTGVMMFTTVVQLYYSPHFSEISPTWVYILSALGLFFYQTMDALDGKQARRTGASSPLGQLFDHGCDAVCTVFNVLSAAATCQAGVGLRPYIALSSVSIAFYLAQWEEYHTGVMSCGNGFFGVTEGQLTLVAVHLVAAFFGAGFWTTELPTPTPFPVTMTDVLIGALVASNVLLAFGNISNVLRATPDAIPRDELGNKHISKHLALIQLIPIGILLVLGSLWICGPDAENYANYPVLFLFPIGIGYVFFSTRMIVSHMCKIPFTLQLRVIIPFGFVIFNAYGPAVVILTKPLIPTIVASSMYVVFIVVVYLHFVSGVVKDICDFLNIFLFKIKPVATESEKAK		50
Pkero4321291.1	MKLTVKTLQGVAFPLDAELTDTVVEVKQKIEGLQTFPVAQQKLIHAGKVLKDDSTLAEYNSNPAALPAVLQQIGAQSPELLRLIHQNQDRFVQMLNEPIGTRETGGGMEGMGGGAGAGAGGHRIMLSEEEAAAVDRLCEMGFERTDVIQAYLACDKNEALAANFLMDSGDFGGGATGGAGGQGDDNDDIYG	Phytophthora kernoviae	1
Pkero4324186.1	AIPNINVHAEVSTASEEVLGRSTPSLLVDELDDEPMTGGETFEFQAEVSRLMDILINSLYRTKEIFLRELISNASDALDKIRFLALSNSELLGKLKDLEIHISFDRDAHTLTIRDTGVGMTKDDLMNNLGTVAKSGTANFVEAMQAGNGDSNLIGQFGVGFYSVYLVADRVRVVSKHHDDAQYIWESDANASFTITKDPRGDTLGRGTEITLFLKQDATEFQDQDKLKNLVGHYSEFINFPIYVNTSSTETYEVEEEPADVAESEDAAEDAEKDTKKTEEDEELEAVEEDDEAKAPKTRTETRTVWNWERVNEVKAIWTRSKDDISDEEYESFYHSLQKTDITDPLTWIHFQAEGEIEFKSILYVPGQAPNDLYTRFENKNADIKLYVRKVLITDDFDD…		2
Pkero4314691.1	MAQTTTSTGYSVGIDLGTTYSCRQATKDAGAIAGMNVLRIINEPTAAAIAYGLDKKGGERNVLIFDLGGGTFDVSLLSIEEGIFEVKATAGDTHLGGEDFDNRLVDHFVSEFKRKHRKDITENQRALRRLRTACERAKRTLSSSAQAYIEIDSLFDGIDFNSTITRARFEDMCGDYFRKTMEPVEKVLRDAKLSKSQVHEVVLVGGSTRIPKVQQLLSDFFNGKEPCKSINPDEAVAFGATVQAAILSGNDSSEKLQDLLLLDVTPLSLGLETAGGVMTTLIARNTTVPTKKSQTFSTYADNQPGVLIQVFEGERTMTRDNNLLGKFNLDSIPPMPRGVPQIDVTFDIDANGILNVSAVEKSTGKENKITITNDKGRLSQADIDRMVAEAEKYKSEDEA…		3
Pkero4319586.1	MITKMLRLAATRSNAPVAAKRMFSAAAGSEVIGIDLGTTNSCVAVMEGKTARVIENSEGARTTPSVVAIIDNDERLVGMPAKRQAVTNPENTFYAVKRLIGRKFSDKETQEVSKVVSYKIVKGNNGKDAWVEAKGQKYSPSQIGSMVLTKMKETADGFLGKPITQAVVTVPAYFNDSQRQATKDAGKIAGLDVLRIINEPTAAALAYGMDKADGKVIAVFDLGGGTFDVSILEISGGVFEVKSTNGDTLLGGEDFDEELLRYLVDEFKKESSIDLSGDNLAMQRLREAAEKAKRELDGLAQTDISLPFITADATGPKHLNMKITRATFEKLVGKLIERTMGPCKKCVKDAGLDKSEINEVILVGGMSRMPKVQTTVEDFFGKKPSKGVNPDEVVAMGAA…		4
Pkero4321073.1	MAAAVAEDNSLYPIAILVDELKHEDVQLRLNSIRQIRIIAEALGAERTQNELLPFINDSLDDEDEVLLVMAEELGSFVEVMGGPAHAYLLLKPLESLATVDEASVRDMAVRSICNVVEAMESDHVTEHFVPVLRRLVTRDWFTSRIASCSLFQVGYARLSADIQAEMRGMFGQLCRDDTPMVRKSASAALGGFASVMDGPSATSEMLPLFLALAQDRQDSVRIHTIDNAVALARLVPVDVLSAQVLPTIFETARDGSWRVRWSVANRFPEICEALNAETITSTFCDAVVALLEDNEAEVRTAATSKILGVASLLQPQRVVEKIVPCFQRLARDMSDHVRSALASVVMKIAPFLGRDLTIEHLLPLFLLLLNDQNSEVRLNVISNLDEGNKVVGIELLSQ…		5
Pkero4318837.1	MSFRRESVDSSAAAFQVAHKAAPFAGKHPKGFGEMVLVEGVSIAQTYLLPVPHLNHWLPEKDAKVSNRRKLDTQAEDPVERKSTYNKIMGESDVILGDIRRNDSQEAVSRAYVRAGPREHLFFDPSKVKAAIVTCGGLCPGLNNVVRDVTLALWNLYGVRDIYGIRMGFAGFYNWDSMDQKEAPIMLTPKNVSSIHHHGGTILGSNRGGFDQDKIIDFLTKNGVSQVYVIGGDGTHRAANKISEECRRRKLAVAVAGVPKTIDNDVDLLDRSFGFNTAVEEAQRAIRSASTEARCVPNGIGVVKLMGRSAGFIAAHASLSSGDVNLCLVPEIPIELDGPRSCLEHLEHVVEEQGHGVVVVAEGAGEELLGESVEADAGGNKKLPPIGAFMKDRIQEHFT…		6
Pkero4323174.1	MADASEHSETPATTAAPVVAAEATTVNDAAMQEKLINEEYKIWKKNTPFLYDLVMTHALEWPSLSVQWLPNSHTSAGDDFSVHKLLLGTHTSGAEQNHLMVAEVRLPLEDTEIDARKYDEESQELGGFGGVSGKVDIKIRVNHDGEVNRARFMPSNELVVATKTPHAEVHVFDISKRPSEPKENSGSEPDYRLLGHTKEGYGLCWDPHEAYHLISGSDDAIICEWDIRNAGKTVQPLHKYSGHSDVIEDVAWHMHHVKIFGSVGDDKKLLIWDMRSESYDKPATTVYAHTAEVNCLAFSPFSEYLVATGSADKHVNLWDMRNMKAKLHSFEGHNDEVYQIQWSPHNETILGSCSADRRLHVWDLSKIGDEQSPEDAEDGPPELLFIHGGHTSKISDFSW…		7
Pkero4315746.1	MADTNIYPRAELDGHNGKAVTAIATTRENPNLLLTASRDKSLLVWQLSNDGEEYGFARRRLTGHSHYVEDVVISSDGQFALSGSWDGTLRLWDLNTGITTRRFVGHTKDVLSVAFSADNRQIVSGSRDKTVKLWNTLGECKYTITEDGHTEWVSCVRFSPSTANPLIVSCGWDKVVKIWNLSNCKLRTNLFGHEGYLNTVTVSPDGSICASGGKDGTANLWDLNEGKRLYSLVAGDVIHALVFSPNRYWLCAATTSGIKIWDLESKIVVHDLQPEIEEPKGKYAQLPHCISLAWSADGSVLFSGYTDGIVRVWAV		8
Pkero4315356.1	MGREDTKRRTRLVDEDDGETVEFTTSKDITVFPTFEAMGLKEDLLRGVYSYGFEKPSAIQQRAIKPAIQGRDLIAQSQSGTGKTAVFSISILQSLDTSSNETQALVISPTRELAEQTQKVVLALGDFMNVQCHACIGGKSVGEDIRRLDFGVQVVSGTPGRIFDMIRRRNLRTRNIKMLVIDEADEMLNKGFKEQIYDIYRYLPPSTQVLLVSATMPQEVLDLTRKFMNEPVKVLVKRDELTLEGIKQFFVAVEKEEWKFDTLCDLYDTLTITQAVIFCNTKRKVDWLTSKMREANFTVSAMHGDMPQKERDAIMQEFRSGGSRVLITTDVWGRGLDVQQVSLVICYDLPNNRELYIHRIGRSGRFGRKGVAINFVKDDDIRILRDIEQYYSTQIDEMP…		9
Pkero4315356.1	MGREDTKRRTRLVDEDDGETVEFTTSKDITVFPTFEAMGLKEDLLRGVYSYGFEKPSAIQQRAIKPAIQGRDLIAQSQSGTGKTAVFSISILQSLDTSSNETQALVISPTRELAEQTQKVVLALGDFMNVQCHACIGGKSVGEDIRRLDFGVQVVSGTPGRIFDMIRRRNLRTRNIKMLVIDEADEMLNKGFKEQIYDIYRYLPPSTQVLLVSATMPQEVLDLTRKFMNEPVKVLVKRDELTLEGIKQFFVAVEKEEWKFDTLCDLYDTLTITQAVIFCNTKRKVDWLTSKMREANFTVSAMHGDMPQKERDAIMQEFRSGGSRVLITTDVWGRGLDVQQVSLVICYDLPNNRELYIHRIGRSGRFGRKGVAINFVKDDDIRILRDIEQYYSTQIDEMP…		10
Pkero4323303.1	MLHLAPTEPSDSRVLYSSGMYLNFFDATVLLYYCQAPADANNEDDAGFSGSKTFEELGVDSAICEAITAIGWTAPSKIQQEAIPHGLAGKDIIGLAETGSGKTGAFVIPILQSLLQNPQRLYALVLAPTRELAYQIGEQFEALGASIGLKCACVVGGIDMMQQQVALARKPHVVIATPGRLVDHLENTKGFSLRTMKFFVLDEADRMLSMDFEEEINQIVQLMPADRNTYLFSATMTSKVRKLQRASLKDPVKVEITHKFATPETLKQHYLFIPAKFKDCYLAYVLNEVAGQSVLIFASTCNGTQKVTLMLRNLGFQAICLHGQMPQPNRLGALNKFKAKQRNVLVCTDVASRGLDIPSVDVVINYDIPTHGKDYIHRVGRTARAGRAGVAISFVTQYD…		11
Pkero4322199.1	MQDTTRVAVLVPFRDNHPAQKRRAHLDEFVPYMTEFLERHCAPLRVSFHIFILEQSMGGRKFNRGKLLNAGFDMARDDYDMFIFHDVDLLPGDDLAEFYLQMPHLGPMHIARVWDRYNESSTYFGGIVAFTRQQFIKINGFPNTFWGWGGEDNELYSRVVRKKLIIQTPPSGTIRDLEKLSLEEKLAVLRTTKWKCTVKKELLKEHHLVNWLDKTQRTTMSSTFFGALTQGAKFGGARFQKDKQQFNHLAPGAKKEKQKTAEVDELDFFGFNEAPKPREKLPKPRKISVDMVPDWAGNEPKSKPRKPKGSKPRRKRKLSEGALEEQRLEDEARHQASQLLAPIASKTKTTKRKEKNARRRSRTESMGSEPVSQQSEEEADESSDSEEEEEEEEIVSLFK…		12
Pkero4321701.1	MASAPPTVSDNLLDGQKTFASCEFGLDRRLTKAVAKMRFVHATLVQVHCIPLALQGKDLLVRARTGSGKTAAFSLPLLHKILQQKQDAAASEPAIRALVLVPTKELVEQTRRHMLELMYYCQDTVSLLALGGQSMNAQQALLRDAPDVLVATPGRLVAHLEAGNLTLKDSVQTVVIDEADLVLSFGYGEDVRTIFNALPKACQTFCMSATLSPELEKLKKSVLHNPAVVKLEEGATDGKLQQFYLPVKESDKDLLLYALLRLGVVHGKVIFFVNSTDAAYRLKLFFEQFVIKSAVLNAKLPHNSRQHIIEEFNRGLFDYLIATDDSVDRDVEEEEEEDGDDAEDTDEEKNSASDVEADDAEEDEDAEDGGDDEEDDESSDDENAQEEDAEEDDAQPEKK…		13
Pkero4316303.1	MSMVFDEYGRPFIILRDQERKERIKGVEAIKSNILAARTVSSLLRTSLGPRGMDKMMVSQDGDVTISNDGATILEQMQVEHRVAHLLVELSKSQDDEIGDGTTGVVVLAGALLEQAEKLLAHGLHPMRIADGFEEACEIACKHLEAIGDVIQFDKNDATPLVETAMTTLSSKIVNKYKRQMAQIAVDAVMKVANFETRDVNFDLIKVEGKPGGTLSETALINGIVIDKDFSHPQMPKEVKDAKMCILTCPFEPPKPKTKHKLDITSVEAYERLYQQEQEYFKTMIKQVKDSGANLVICQWGFDDEANHLLLQNELPAVRWVGGVELELIAIATGGRIVPRFSELTSEKLGRAGIVREVAFGTTKERMLVIEDCASSDAITVLVRGGNKMIVDEAKRSLH…		14
Pkero4321597.1	MERCAIANAIRTSLGPRGMDKMIQQGNGEVIISNDGATILSQMQVYHPTAKMLVDLSKSQDIEAGDGTTSVCVIAGALLSACEDLLLKGIHPTNISEAFGLAAVKAEEILTEMSKPVDLANRNELINCVNTSLSSKVISEYADRLSPIAVDAVLKVIDIATATNVDLNSVRVVKQVGGTIDDSELVEGLVFSKGFDKTASGTAPSIIENAKVALIQFCLSAPKADMESNVVINDYAAMDRILREERKYILNLCKKVKKSGANVLLIQKSILRDATNDLSLHFLAKMGIRVITDIERTDIEHIATTLGCLPVANIEYLTPEKLGTAGLVQEETLGGHKVVKIMEIVNPGKTMSILVRGSNKLVLEEAERSLHDALCVVRSLVKKRFLICGGGAPEIQVAQ…		15
Pkero4316443.1	MSSGGTRCILSIEQQRPEGSTYSKEGRTMQQAVLDPESQVEKGENARMSSFVGAIAIADMVKTTLGPKGMDKILQSMGGPDKTISVTNDGATILRSVYVDNAAAKVLVDIAKTQDEEVGDGTTSVAVLCGELLREAEKLIDQRIHPQTIIDGWRIALTTANEALVSSAKDNSSDADKFRQDLMNIARTTLSSKLLTYEKDHFAKLAVDAVLRLKGSSNLDYIQIIKKAGGSLRDSYLDEGFILDKKIGVGQPKRIENAKILVANTGMDTDKIKIYGARVKVDSMDKVSAIEDAEKAKMKAKVEKIAGFGINCFVNRQLIYNYPEQIFSEKGIMAIEHADFDGIEHLAAVTGGEIASTFDNPDAVQIGECKLIEEIIIGEDRMLRFSGVKTGLACSVVLR…		16
Pkero4321918.1	MPSGALDFAMMERYGFKNDGLTTRTSTDQEECEVNCSLFFYPLPDLPLDQQLQLQQLSFINTDLEPLLMRQKHVDFLSRGLTRLSSGFVALDASRPWIVYWILHALELLDALPKEQTARAIATLKTCWNDDHDGGFGGGPKQLGHTATNYASCLTLALLGTPEALETVDRQALYRFFLSRKHAATGAFTAHDGGEVDVRVTYCVVSIASLYGILTDELKAGVVDYVLSCQTYEGGFGGEPGNEAHGGYAFCAVATLYILEAVDQIQDLPGLLHWLANRQMPFEGGYQGRTNKLVDGCYSFWQGALPALLADVVRERYGDDVPYQCHREQLQKYILLCGQQIEGGLRDKPGKPRDHYHSCYCLSGLSVAQHGDGRGSPIVFGDASNLVLRTHPAYNIGYD…		17
Pkero4324402.1	MGLKDNSGKRRHVRFSDNEAELGQEFDRPVCTEEEKANYHYSAHELGEMETVAKQVVKESRFAGQPENTILEQGFLSLPVNTPFFQNRRYYCLLRGHRLCMYNSAAHAAKNSGLKAELTVLRVQDCQKLSMQKKISIFGATLPTQIGLMFYVIKANGERVILTADTKSSKRNWVHSLTRVTYDHSACRYLEATATTHRKVPGRIKVCTRGLFFVPQDLQLPILRFPFRCMAAEPMAECFVNSSTTSDGFGSEVSDAPVVYLTFQTQLVIEMRERGIDHPYVYKDTANGVEIADSNGGRSSSNSSLNGEVPAKYIFTLQHSKLETFLASIHAIYETANLPRGMVTKAEEENLLMHVLVPRLLQEFDLSLLVDFRERPLLETAQPADRIEPLLKFPGSLML…		18
Pkero4320275.1	MADATPAPAPKKLTKKELRILERQKAAAVAAEPKLTDTYGEKPLIQSQERPGNVYKAIKDLNPEMQGESFWVRGHLQAVRAKSKIAFITLREQTATIQAILHESDKVSRPMIKFAAGVSKESVVDVFVTLSTPDSPVLSTTQKDVELNIEKFFVVSKALPELPFQVEDAARPDALVKAEGSTYVNVGLETRLNTRPLDLRTPANQCIMRIQAAVGLLFREFLVERNFVEIHTPKLVGGASESGANCFTLKYFDQNAALAQSPQTYKQMACAVAGLERVFEIGPVFRAENSNTHRHMCEFVGLDMEMTIKEHYHEVLEVFSDLFIYIFDGLKERYSKELAIINEQHPFEPLKYSKPSLIISFEEGVKMLKEAGATQGPEDDLSTENEKWLGRLVKAKYDT…		19
Pkero4318879.1	MHGSGRVLSAALKSRAACATPLRAQRLGAMASLQTRSFSASGVATDVPVPSMGDSISEGTVVEWLKQPGDAVAEDEVVVVLETDKVSVDVRSPFAGAMGTHLAAIDDNVLVGAPLFQILKGAAGAESTEVKETTEEANPSTQVQGEEETVVVPSMGDSISEGTVVEWIKKVGDFAAEDEVVVILETDKVSVDVRAPKAGTITSLLADVDQTVEIGVPLFNMVLGGEAPAKTATPAPAAASTPTPVAAPKASAPAPVAVADPAVAGANPLLATPDRVSRREKMSRMRLRTAERLKESQNTAASLTTFQEVDMSKLMGLRKQYKDAFEAKHGVKLGFMSAFVKASASALLEVPGVNAMIDDEHQEIVYRDFVDMSVAVSTPKGLVTPVLKNTESMSFADVE…		20
Pkero4318618.1	MSLSNSNSNEQLPTVDEHHACEYLGTALTIFVIGASGDLAKKKTYPSLFALYVMGYLPEHVVIVGYARSPKNDVDFRAQIAPWIKPKNSEYEAKKEAFLNKLIYRSGAYDSAEDVGKVSKEMEALEEAKGSSVINRLFYFAIPPSVFVPIGTSIKKAALTTRGWNRLIVEKPFGHDLSSFNKLSADMGALYGEDEIYRIDHYLGKEMVQNLLILRFANAIYEPIWNRNYISSVTITFKEDIGTQGRGGYFDSYGIIRDVMQNHLLQVLSLVAMEPPARAAGKDYSNYIRDEKVKVLNCIEPIKLENTVLGQYQGDKERNEPGYLEDPTVPKGSVTPTFATTVMYVNNPRWAGVPFIMKAGKALNERKGEIRVQFKAPPGAEHMFPGVKIPVQELVMRLQ…		21
Pkero4322011.1	MALLFRGSRSSRALTNSCTMLSSDLATVSTNAKTPPELSRLQLSPAILTQLQTQIQSLGDAPGTSRDAFYVVDTSSVEDRYKLWHQHLPDVRPYYAVKCNPDPVLIQSLSRLGVGFDCASLAEIRSVLSNGVAANDVIYANPCKQGSQIAYAQENGIDLMTFDSQDEVDKIKSIHPRAKLVLRLYVDDSNSICRLGTKFGAMVHDVPDILAHAKAMDMDVVGVSFHVGSGCFNVAAYSNAVARARKVFDIGHSLGFNFGLLDIGGGFPGTENAPIRFEDCARELKTSLAQHFPQDSGVQVISEPGRFFAASTHTLAVNVIGRKVAPTFDTPGQPPVLASAAAAAGQTPNYMYFVNDGLYGSFNCLVYDHPTIQPVILTDAAQPEATQMHKASLWGPTCD…		22
Pkero4323009.1	MAQFDAYQAKMQAAGLSTEAIKAFQYSFEALVSGETGMIAEDSIKPADDLPYLENKADCIRESVQADPGLLKETVVLKLNGGLGTSMGLDKAKSLLTVKGDDTFLDIMAKQVTELRSVHQSNVRFVLMNSFSTSADTLDYLQKYPELVEDEALELLQNKVPKVNTATMEPATYAANPSKEWCPPGHGDLYASLAGSGKLDKLVADGVKYMFVSNSDNLGATLDLDLLTYFAQSDKPFLMECCERTENDKKGGHLAEQDYRPVIAPEREGVAPIVSLDSKKFKLVQQLEAAVRGNVPSLVKCDRLKISGDVGFAPGVVFEGSVEVVNNSSEQKTVLAGTYKDTTVDLTEQKGLGKLKVDTVKTAPFQDQKPGTSGLRKKTKTFMSDNYLQNFVQAVFDAL…		23
Pkero4323011.1	MAIGAGNNAQSSPVPLRTARVAPGNLFRRMSAQAMGMEATSLCHRSHWVPKSSRSICSNCKRNFRLWAGKHHCRLCGEIVCGACSTKRILFQKKSVRTCDDCVDVNVQNISEINRRQSTPEFLRSHTSPAMFGEFDRHERHSLQTGPLRAASSRGFGRRSFYVSDKKKEEAESSPKAFAVLDYCSLYRVTFSWQSQMMTLIIAPHFSPLLQKDIAIMEEIGLPTVAGDDEPLVPVAIETKTDLYAKFKSLERHLEFLDIQESYIKDEMKNLKRELIRAKEEVKRIQSVPLVIGQFLEMVDANYGIVGSTAGSNYYVRILSTLDRERLKPNSSVALHRHSHAVVDVLPPESDSSIQMMQMSERPDVSYSDIGGMDIQKQEVREAVELPLTHFDLYKQIGV…		24
Pkero4321778.1	MTADVAMATEDSSAGLTNYYEQKIEHLELTVRDETQNLRRLQAQRNELNSKVRLLREELQLLQEPGSYVGEVVKQMGKSKVLVKVNPEGKYVVDVDKTIDITKCTPNTRVALRNDSYVLHKILPTKVDPLVSLMKVEKVPDSTYDMIGGLDKQIREIKEVIELPIKHPELFDALGVAQPKGVLLYGPPGTGKTLLARAVAHHTDCTFIRVSGAELVQKYIGEGSRMVRELFVMAREASPSIIFMDEIDSIGSSRMEGGGGDSEVQRTMLELLNQLDGFEPAQNIKVIMATNRIDILDAALLRPGRIDRKIEFPNPTEGSRIDIMRIHSRKMNLLRGINLKVIAEKMPTSSGAECKAVCTEAGMFALRERRIHVTQEDFEMAVSKVMKKDSEQNMSINKL…		25
Pkero4322117.1	MVLAELGTKLQGALAKLNRTTVVDDEVFNAILKEICGALLESDVQVKLVRQLRDNVKLAVSLDDTSSGANRRRLIQKSVVDQLVQMLEPEAKPYKMKKGQSNVIMFVGLQGSGKTTSIAKFAHYYQRKGWKTCMVCADTFRAGAFDQLKQNSTKLRIPFYGSYTEADPETDLFAEMREVSAAVQPDDVVFVMDSTIGQAVFDQASAFRETVDVGSVIITKLDGHAKGGGALSAVAATGSPIVFYGTGEHFADFESFNAQSFVSRLMGMGDIRGLMEEVKTSGMLDNQEEMVEKFQKGVFTLRDMYKQFQSVMKMGPLSKVMSMIPGLPQGMSQMMNMGGGEEEASKRLRRFLFMMDSMTDAELDGIVPLSESRQARVARGAGCQLYEVDFLLKCHKQFA…		26
Pkero4319443.1	MRRVSRSSFRRSGGSSASPFHTNINATIDELALLPQTGVSLQYLLEFGTDISPQKLIQSARFLHGEMPVRYAHRIKNLENLPHGLSDMPSVKQVREWYVNSAKELLDFPKVETYKDELAFRDLIESIKGRHSGTLYTMAKGVHELKMELFRSFSEKEHGHLQQGQLTKELGQRYLRSQEFADLSDLHSFLDAFYMSRIGIRMLMSQHLALHEEEEGWVGCICESTSPAEIALAAIDTARHMCLRQYGDAPEVELHGHTDFSMPFVPSHLHHMLFEVIKNSMRAVVEFHGVDNDMPPIKIVIADGEDNEDVSIKISDEEAFERLEAPNDFGGDSPLAGLGYGLPISRLFARYFGGDLQVISMEGYGTDAYLHLKRVGDASEPLP		27
Pkero4320127.1	MSSLNPEPTLSELVQPAFLPGELCYANAETNMQQLVLSHDGSCLSHYIGGKLFITNYRCLFTRLLGRGEIDWQVPVLSIATIDRIDPRVNSIASGANNLAMENAQVALGFAPDDSFKVVIRCKDTQVARLSFADYSEYSKLVKCLSFLAFPKSLLDAFCFAYSPTVAPSEKAQFDIRQDQLAAVGNKAMGKGTEITSNYRGAKLLFMNIENIHSVRQSLMSLAAIFEPKKSASEETSSSSFYGRIDNSGWLRHVRLVLKASTEMAHTVHNGTSVLTHCSDGWDRTAQMVALAELMLDPYYRTLRGFQVLVEKEWCSFGHQFALRCGHARSDVTNEQRSPVFLLWLDCVWQYIRQYPTECEFNESLLLALADHVYSCKYGTFMFDCERIRKDFFAKHRVF…		28
Pkero4324527.1	MPPRVKKERKGKKESRKKAAEEKKAAEKAEALESMSHADRLAEEGIIATCSHNVRSVHKNFKDINVLNFSITYFGKVLMEECDISLNFGRRYGLIGLNGSGKSTFMNVLGARGIPIPDSIDIYHLKHEIEASDMTALEAVLSVDEERNKLQAEADLLSEQMTDESLDEEDSESISDRLTDLYERLDDMDAATAEVRARQILSGLTFSDAMMSKKTKEFSGGWRMRIALARALFIQPTLLLLDEPTNHLDMEAVVWLEDYLARWKKILLMISHSQEFMNEVCTNIIDLTNKKLEYYAGNYDTYVRTKAEKEENQMKRYNWEQDQIKHMKEYIAKFGHGSAKLARQAQSKEKTLAKMVRDGLTEKVEHEAVGDFKFPNPEKLPPPVLMFQNVAFGYPDCPL…		29
Pkero4323253.1	MVLSAVFITDLKGKVIISRNYRGDIPMSASSKFTRYVQDKDDSEQRPVFTEDGYTFVYLKHNNLYLMTVTKVNSNVALMLMYLTRICQVFQDYFGELEEESIRDNFVIIFELLDETMDHGYPQTTEARILREYITQEGHRLEAAPRPPTALTNAVSWRSEGIKHRKNEIFLDVVEKLNLLVSSNGTVLHSEIIGAVKMKSFLSGMPELKLGLNDKALFEATGRSSTKGKAVEMEDIKFHQCVRLARFESDRTISFIPPDGEFDLMTYRLATHVKPLIWVEAVVEPHSRSRIEYMVKAKSQFKSRSIANNVEIVIPVPPDVDSPSFKCSIGSVTYVPDRDAIVWSIKQFNGSREYLMRAHFGLPSVDNHEATDDWKAPIQVKFEIPYFTVSGIQVRYLKI…		30
Pkero4321708.1	MMSKLSLVRQPLARAQSSVAAAVSNYPSYVLNAPATEVTTLPSGLRVASEGSHGETATVGVWIGAGSRYETAQNNGAAHFLEHMAFKGTSKRTQQQLELEIENMGGHLNAYTSREQTVYYAKVFKKDVPRAMDILSDILQNSKLDEGAIERERDVILREMEEVNKQQEEVVFDRLHETAFMGNGLGRTILGPIENIRNLKKSDLQDYIATHYTAPRMVIAGAGAVDHSQLVELAQKSFGDLPTTPAVDPTLEPVRFVGSDVRVKDDKMPLAHVAIAFEGFSWTSEHSFPLLIMQTLLGSWDRTSGAGMNMSSKLGQVIAEKELAHSYMSFNTCYQDTGLFGVYAVGDKYKLNDLTWYTMEAMVRLVHKTTDEEVERAKTQLKANMLMQLDGSSPICEDI…		31
Pkero4319957.1	MATLTPSPDVELQAPPTDGVSCLRFGTSQLLVSSWDASLRVYEGARLRSRVDLEAPVLSCCYGKGDAEAFAGGLDCVVKQLDIGTRQLTSLGSHSAAVRHVGYSKEFGLTVSGGWDGVVKVWDVRNGDNRQIHEASTTGKVFGMDVKSHVVAVATSDKQVMVYDLRNFAEPILKRESPLKHQMRCVSVFPDLSGFALGSVEGRIALEYFEDNKPSDAAEQSAKKKRSYAFKCHRAKVDDQTLIYPVNAIAFHPMYGTFATGGCDGMVNLWDGANKKRITHLRQYPTSIAAMDFNQDGSVLAIAASYTYEEGEKDHPNDAIFLHTVQDSEVRSKMKLAA		32
Pkero4320931.1	MVKRKKHDKDKYYNLARQQGYRARSAFKLIQLNKKYDFLTTAKVCIDLCAAPGGWCQVAAKYMPASSIILGIDLLPIRPIRGVKTFQCDITTVKCRQIIKQEMQSWQADVVLCDGAPNVGAEYSKDAYVQNELALIALKLAVDVMGRGGTFVSKVFRSQDYNALLWVFKQLFKKVSATKPLSSRNESAEIFVVCEQFLAPQSIDPKLFDPKHVFDQVDSQEKSITIFHPKFGDRKRHREGYDEALGMSLTNECSVSQFIDEHDPIRLLTDTTRIVFRPEDDVYREHPDTSDEIATCLSDLKVLGKADFKHLLKWRTRMAKYKAELLKAEHPEEEDEKTKVEEVKEPERELTENEKNNLVREELSQLRANVLAKKKREKKKERERKQKLRIRAALGMNQD…		33
Pkero4317647.1	MMRSCITRYSLQVTKSAWRNVSYRSVSDWCSKSLLSAAEALANGQVSAVELTQICIDQVEATRSFNMFVSTDFERALALAKASDERRTAGQSLGLLDGIPVGVKDLFCMENVETTAASKILEGFVSPYESTATERLLQNGAVPLGKLNMDEFAMGSGTLYSKFGATINPWSKDIAQGAVVAGGSSGGSAAAVASGCCFAALGSDTGGSVRQPAAYCGIVGLKPSYGRVSRHGMISYASSLDTPGIFARSVGDAAVVLKAIAGPDHMDSTCMTDALPENWCANTVEASRNSKEVDLTGVRVGVPAEYYVDELPEEILNVWDKGVTWLRDAGAQIVSVSLPTTKLCIPAYYILACAEASSNLSRYDGVRYGYRAKDIALETQEDQSDALHDLYCRTRSEGF…		34
Pkero4316370.1	MASATKKRVSYFYHPEEGHFYYGAGHPMKPHRMKLAHHLVVNYDLYRKMDIFEPHIASAEEIKAFHAPDYIDFLQRISPSNQKEMVPDLQKYNLGELTDCPVFDGIFDFCQIYSGGTLDAVSRLNHGQCDIAINWAGGLHHAKKSEGSGFCYVNDIVMGILELLKYHPRVLYIDIDVHHGDGVEEAFYVTDRVMTVSFHKYGDFFPGTGDIKDIGTKNGKYYAVNFPLLSGMNDESYESVFKPVIQKVMETFCPSAVVLQCGADSLTGDRLGCFNVTTRGHGECVRFVKSFGLPMLVLGGGGYTIRNVSRAWAYETSILLDEEVSNNIPYNDYFEFYAPSFKLHLEPDGDMENANSREYLDECKNKIFEHLRALNGAPSVQMSQAPPTHMLREEDEDAA…		35
Pkero4317475.1	MEIATGEPFNPIKQDTKNGKLREYGWGEMMFNYGAMPQTWEDPSHTTEGTGCIGDNDPIDVVEIGTKQWRTGSVVQVKILGVLALIDDNETDWKVICINVEDHYAPMINDVADIEAHMPGCITAIHDWLRDYKLPQVNKYGYEGKCMGRDFAEATVAETHEFWKLLIEQRGGQATV		36
Pkero4320121.1	MTAKVNVKWGKQVFNDVAVDKSAPVAVFKAQLYTLTSVPVERQKLMSKAWKGMLKDDVDLSTLDKLVDGTGVMLMGSAEVVLKPKEPIIFIEDMTSKDIAATGTVYPAGLVNLGNTCYMNATLQCLKPVKELRAALKTQSGGVSADLANNFTTALKDMYGQLEGNIDSITPALFVSTLRRAYPQFAQQAPRSGGFMQQDSEEFLSTLFSTLQQTLTQPAGGVKSLGPTNNMVDALFGLEMDEKLECTESDMETAVVKKEKALKLVCNITIETNHLSDGIKIGLEGTIEKHSDVLDRNAIWKKTMRINRLPKYLCVQFMRFYWKATPESRDHTGVKCKMLRPISFPTTLDVYDFCSDELKATMKISRDRYAEKILNEFKDKPAGEEKKDDAEEKKEADED…		37
Pkero4315735.1	MSSTDAPPATTEAAGAPAAPISKNELKRRLKAEKAAKAKAEKAAKKAAEAASKPKKDSVAAADDEELDPTAYFANREKMLVELEKQGVNPYPHNKRASGQKLVFYDLRADGKKLQIMSDIGTYESEEAFAKIHNILRRGDIVGVKGHPGKSKKGELSIFPQQLVLLSPCMHMLPKSHAGLTLQQDTRYRQRYLDLIMNDDTRGVFQTRAKIINFIRRFLDDQHFLEVETPMMNMIVGGATAKPFVTYHNDLHMNLFMRVAPELYLKQLVIGGLDRVYEIGRQFRNEGIDLTHNPEFTSCEFYMAYADYNDLMTLTEKMFSEMVKEITGSYSITIQKEPDEEPVTIDFTPPFKRVSMVSSVEEATGVKIPIDEPEKCVEVLEQLVTKYQLECAAPRSIAR…		38
Pkero4317465.1	MMKKSVVKNRAPAPIQITAEQILLEANQRKEELAQPPRRRIADAAELAEYRMGKRKAFEDELRRQRHHVGTWMKYATWEESQEEFARARSVFERALDVDYKAPTIWLKYAEMEMRHKFVNHARNIWDRAVTLLPRVAQFWYKYAFMEEMLGNLTGARRVFERWMEWQPDDQAWYSYIKLEMRAKDITRARALYERYVLCHPGEKAYMKYAKWEERTQKQLALARRVYERALEELRSDEKTEQIYLAFAQFEERCREVERARAVFKYALDTLPKEEAPSLYSAFITFEKQHGDKERIEEVVIAKRRVVYEQQIAANVLDYDSWLEYIKLEESEAAESQSFGLVREVYERAIANVPPIPEKKYWRRYIYLWIKYALFEELLAADSDDSGSSSERCRQVYKT…		39
Pkero4315708.1	MLQRTSDLVRRTIEQEEAQCTQNRHIFTEVQSILDDIVYDVENCEHECELVQLRRQLATAESSLSEYQERETELIQERQQAYEYAVKVEQDGRSIMSKLNEHLAVVVAELTKKEVMERELQQTKEHLKLTSQLSKELASAQREIRELRRANDIQHLLKSSTVPVKPASDMRIPSRGNNVPKQVKSAGNESSLIANSEEANVFSQLPAKVMLKLFSYLDEDSMVAISVTDRVLLSKVDAIVKSLKPDQIKFFHDMSTRVKTLEAHLAQVQTEKEDVAARLYSAENVRDFLMEKLKDLEDTLANNMTMTAKKDEQAGLDREIIGFLDAKTQEYETALKEYAKQNDGLRMEIVHLREDYASKTTIIQDMVELLTDEKKELEAQSQRKILILHVTQSSTHQIV…		40
Pkero4324005.1	MGVPAFYRWVQDKYPKCVVDCVESRAVVLEGERHFELTDTTGPSPNGFEVDNLYVDMNGLIHPCAHPENGEAPKTEEEMYRRVMAYVDRLVAAVRPRRVLYLAIDGVAPRAKMNQQRARRFRAAQEAEQRMEVEKEALEYMSAMGHKVPSKQEKAWDSNVITPGTKFMAKLAKYLRFYIRDRVNNNAAWKSIKIILSDAGVPGEGEHKLMQYIREQRAQPGYDPNQHHVLHGLDADLIMLGLATHEVKFSILREEVLFGKQKYERERQREQQTVLDSNGVPLNKRKRGEFGEHDADLIASDLKPLQYLHIATLREYLQVEFEPLSRVLPFPYDFERVVDDFVFLCFFVGNDFLPHLPSLDIRDGALDFLILIYAKLLPAMGGYLTNGGDVDLSRVDVIL…		41
Pkero4321275.1	MVSLRRFQTLRRAAQLAVRSNNSKRAPLQSLLHARAFSQANRTDGTQDVDPKNILRPELPKSHKQQLPLDQELPGLPKLKSASQLKPPQTETSVLPSGLRVISQETYGQAATLGIFIDAGSRFEDDDSVGVSHLLEHLGFKSTTSRSHAQLVHEIEDIGALTTSSCGREQIIYTIDLLRDNVEKGLELLADAILNVDLVFEELESIKAIMRIQTEDLMENPPALLQEFIHAAAYGDDTCLGRSLQCPLDKIDALTVEKVKKFRSEHFVAQKMVLAGSGVDHARLVKIAEKFFANVPTAPAGSPMAAPSSPETLEPVIYTGGLKALPNPESEFSYAALAFPTGGWHHEDLVPICVLHTLLGGGDSFSAGGPGKGMYSRLYTSVLNRFYWVESAFAFSSIH…		42
Pkero4317658.1	MKDEDDFRLSKAAENQLTRTLRNEESGRTRHTGRDDRATTEQVLDPRTRMILYKMLNHGIVTEINGCLSTGKEANVYHARMPDGREGAIKVYKTSILVFKDREKYVTGEFRFRHGYSKSNPRKMVKLWAEKEMRNLRRLRDAGIYCPAPILLRSHVLLMDFIGHDGWAAPRLKDAKISDTRYRECYIYCIKMMRTMYQKCRLVHGDLSEYNILYYQGQLYFIDVSQSVEHEHPSANDFLRKDCRNIADYFHKTGALNPMTTQELFDFVTDPRIADEDVDAHLDEIQRMIADRPVERTNEEQVDEAVFMSTFIPRSLGEVLHSEREQLAYQEGTMEKSLVTAISRLEEKREEREKQKVLDKLNKKTRKQETKEERKVKRQTKIPKHVKKRHKKLSHQKKK		43
Pkero4319674.1	MHEHVQNSLICSAPHIIMLLPTRGVLALARACRSHAPRTASSIPFIHSSRLSFLSSASTGSIATTTALNSEDVEPSATNLHSHVQARLDYKKLVDNVEFYVENGKKRFSDGNPQLVAELYQRQAKLRHTANLLRAERNTHAKQLGQAAAARKKQGKEADEAFDQLRLRGQELKREIAEVEKELTSVSAELELEALKIPNDTHPDVPVGAEEDSSVVMTHGEKPVFSFTPKDHYDLATELELLDSQLGAKVAGSKFTYLCNEGAMMEIALVHWTLSKLRARGFKVMFPPDVAHYKLVEGCGFQPRGEATQIYSIANSDLCLTATSEITLASTKSNEIIPTPSLPLKYAGFSHCFRTEIGHGGRQTRGIFRIHQFSKVEMFGFCANEAQAQAFFDEMVDIQ…		44
Pkero4322609.1	MQVYRNTDDLATMLVLFETAAGHALFKVQDEAKLANAEDVFKHFSTPEKAAKVLKLKGFNAFKDTTEAVAAATDMVDGKMGKALKKFLKKNVVDAGLKDKLAVSDKALGSLIKEKLSIPCVNDSAVNEVMRGVRANMDTLITGLEDDDLKAMTLGLSHSLSRYKLKFSADKVDTMIVQAIGLLDELDKEINTYAMRVREWFGWHFPEMGKIVTDNLQYAKCVLKMGMRTHVKNLDFSDILSEDVEASMREVCEVSMGTDISEEDVINISALCEQVISLTEYRAQLFDYLKNRMNAIAPNLTVMVGELVGARLIAHAGSLMNLAKHPASTVQILGAEKALFRALKTKHDTPKYGLIYHASLIGQTAPKHKGKISRVLAAKTALAVRVDALGDATEATIGF…		45
Pkero4315860.1	MFSKRRLQVRGISPLETVRQNLWKHMGVKIFPLLHRSFLNLRSTSQSSSSNNTRFSHFIHTMADLSDIGLYGLAVMGQNFALNMASHGFRVSVANRSPEKVDATVQRAKDEGNLPLVGYKDMGEFVASLARPRKVVILVVAGKPVDLTIKALAEHMEAGDIIVDGGNEWFPNSVRRAAELEPKGIHFVGMGVSGGEEGARNGPSLMPGGPKEAFDALEPIITKCAAQVDDGACTTYLGPIGSGNYVKMVHNGIEYGDMQLIAEAYDILKIAGGLTNDELAQVFDEWNKSELESFLIEITAQIFAKKDDLESDGYVVDKILDKTGMKGTGRWTVQEAAERSIAAPTITASLDSRYLSARKEERVFASKILSGPSEIPAVDKQQLIDDVRQALYASKICSY…		46
Pkero4315768.1	MFIRSSAPLRRAASTMGAARNASTIQSIHAREIIDSRGNPTVEVDLTLSSSSEIFRASVPSGASTGIHEAVELRDGGKRYSGKGVQQAVQNVKSVLAPKLIGADPTKQRDIDDLMRELDGTDNKGKLGANAILGVSLAVAKAGAAAKGVPLYQHFADLIGNKNLVLPVPSFNVINGGSHAGNKLAFQEFMLLPTGAESFSEAMIMGCEVYHQLKSVIKKKYGQDATNVGDEGGFAPNIQSNREGVELLMTAINKAGYDGKIGIGMDVASSEFLTAEGKYDLDFKTEGSSDLLTGEELGQLYKDLAKEFPIISIEDPFDQDDWTHYTSFTNSVGEKVQVVGDDLLCTNPKRIATALDKKACNALLLKVNQIGSVTESVDAVALAQKNGWGVMTSHRSGET…		47
Pkero4322863.1	MSGTVKTQAEVKDITRIERIGAHSHIRGLGLDDSLEPRASSQGMVGQTEARKAAGIVAKMIEEGNIAGRAILLAGKPGTGKTAIAMGIAQALGEDTPFTTIAGSEVFSLEMSKTEALTQAFRRSIGVRIMEETEIIEGEVVEIQVDTPTGGIGDKVGRLTLRTTEMETVYDLGAKMIDSLTKEKVEAGDVITISKESGKISKLGRSFTRSRDYDAMGAQTRFVQCPEGELQKRKEVVHVVSLHEIDVINSRSQGFLALFAGDTGEIKDEVREQIDTKVAEWREEGKATIVPGVLFIDEVHMLDIECFSWLNRALESDMAPVLIIATNRGITRIRGTNYKSPHGIPIDLLDRLMIIPTKPYSEAEMRKILIIRCEEEDVEMTEEAKDLLTRIAVETSLRY…		48
Pkero4324234.1	MSVRRNVRLRREYLYRKGLEGKERSLYEHKQQLKEAIRSGKAIPTELHSVETSLRHEMEYDDEAHQKPLNHIDDEYKNAGMFDPKIAITTSRDPSSRLKQFAQEIRLIFPNAIRLNRGAHTVGDLVESARANDFTDLLLVTETRGEPDGLVVCHLPYGPSAYFSLSSTVLRHDIEDRATISEAYPHLIINQFETQLGQRVANILKHLFPVPKPDSKRVITLSNDNDFVSFRHHVFKVTGREVELQECGPRFELQLYQVKLGTLDQKEAENEWVLRPYMNSAKKRRVL		49
Pkero4320236.1	MLGKKALEGIAAYKYKAGSYTYLDNILNHFWTYSVQFLPMWMAPNLVTMLGTIIMMITTVVQLYYAPHFSEICPTWVYILSALGLFLYQTMDALDGKQARRTGASSPLGQLFDHGCDAVCTVFNVLSAAATCQVGAGLLAYVALSSVSIAFYLAQWEEYHTGVMSCGNGFYGVTEGQLTLVAVHLVAAFFGPSFWTAELPISASVTLTMTHVLICALVLSNILLAYGNISNVLTAAPDAIPSDELGNKHISKTIALFQLIPIAILLALGSLWICGPDAENYTNYPVLFLFPIGIGYVFFSTRMIMSHMCKIPFTPQLRVIIPFGFVIFNAYGPTVGILSKPLVPTIWASLLYMVFIVVVYLHFVSGVVKDICDFLDIYLFKISKPKASETDKTK		50
Pn95792.1	MQIFVKTLTGKTITLDVEPSDSIDNVKQKIQDKEGIPPDQQRLIFAGKQLEDGRTLSDYNIQKESTLHLVLRLRGGAIEPTLAALAKKTNCEKQICRICYARLPPRATNCRKKKCGHSNQLRIKKKLK	Phytophthora nicotianae	1
Pn88290.1	MSAPEAETFAFSADINQLLSLIINTFYSNKDIFLRELISNASDALDKIRYSSLTDASVLDTDKNLEIKVIPDKANGTLTIQDSGIGMTKADLINNLGTIAKSGTKAFMEALAAGADISMIGQFGVGFYSAYLVADKVVVHSKHNDDEQYVWESAAGGSFTVTPDTSEPIARGTRIVLKLKEDMLEYLEERKLKDLVKKHSEFIGFPIKLYVEKTEEKEVTDDEEEEDEKEGEDDKPKVEEVEEEEGEKKKKTKKIKEVTHEWDHLNSQKPIWMRKPEDVTHEEYASFYKSLTNDWEEHAARAPFDMFEGGAKKKLNNIKLYVRRVFIMDNCEELMPEYLSFVKGVVDSEDLPLNISRETLQQNKILRVIKKNLVKKCLEMFAELAEDNEKYNKFYEAFS…		2
Pn84836.1	MTQATSGYSVGIDLGTTYSCVGVWQNDRVEIIANDQGNRTTPSYVAFTDSERLIGDAAKNQVAMNAANTVFDAKRLIGRKFSDPIVQADIKHWPFKITSGPGDKPQITVQFKGESKTFQPEEISSMVLIKMREVAEAFIGKEVKNAVITVPAYFNDSQRQATKDAGAIAGLNVLRIINEPTAAAIAYGLDKKGGERNVLIFDLGGGTFDVSLLSIEEGIFEVKATAGDTHLGGEDFDNRLVDHFTQEFKRKHRKDLTHNQRALRRLRTACERAKRTLSSSAQAYIEIDSLYDGVDFNSTITRARFEDLCADYFRKTMEPVEKVLRDAKLSKGQVQQLLSDFFNGKEPNKSINPDEAVAYGATVQAAILSGNDSSEKLQDLLLLDVTPLSLGLETAGGVM…		3
Pn85875.1	MTQATSGYSVGIDLGTTYSCVGVWQNDRVEIIANDQGNRTTPSYVAFTDSERLIGDAAKNQVAMNAANTVFDAKRLIGRKFSDPIVQADIKHWPFKITSGPGDKPQITVQFKGESKTFQPEEISSMVLIKMREVAEAFIGKEVKNAVITVPAYFNDSQRQATKDAGAIAGLNVLRIINEPTAAAIAYGLDKKGGERNVLIFDLGGGTFDVSLLSIEEGIFEVKATAGDTHLGGEDFDNRLVDHFTQEFKRKHRKDLTHNQRALRRLRTACERAKRTLSSSAQAYIEIDSLYDGVDFNSTITRARFEDLCADYFRKTMEPVEKVLRDAKLSKGQVHEVVLVGGSTRIPKVQQLLSDFFNGKEPNKSINPDEAVAYGATVQAAILSGNDSSEKLQDLLLLD…		4
Pn89788.1	MTLLTEELKSDEVETRIKAMRRLRTVAQALGPERTRSDLLPFLREATEDEDEVLVALAEELGGFVDHVGGAEHTAALVEPLEVLAGVEETVVRDRAVESLQKVVTVLPNAGDIMVPLAKRLAEGDWFTSRVSVCSLFAPIYEKVTDAGRKKELRDLYQLMCNDDTPMVRRAAASNIGKFASAMEKEHIASMILPLFRALTADDQDSVRLLAIENSAAIADLLSQDENSLHVLPIVRSSVEDRSWRVRFSIAKDFFPLSRAMGTQITESELLGCFSNLLQDAEAEVRAAAAKNLSGYISIIKNELFSSEILPLLSALSQDTAPNVRTAVSIACMELAPKLGEATSKSTLAPLLLLFLRDEVVDVRLNILKRMELLAQWMASFESVLLPAIADLARDLQWR…		5
Pn96391.1	MPDSGAKVLTTATFNPKVVKAEYAVRGALVLRSNEYENRLANGDKSLPFDKIIPCNIGNPQVLNQEPIEFHRQVLALVNVPGLVDQPEAQKLFQPDAIARAKFYIDNIPGGTGAYGHSKGSAVVREEVARFLQRRDGHPADPEDIYLTDGASPAVQNSLLALIRDENDAIMAPIPQYPLYSAAIAINNGTLVGYYLDESNAWGLDVNELARAVKEARDAGKTVRAMAVINPGNPTGQCLSADAIKEIIKFCKEENILILADEVYQENVYAEGKKFFSFKKVLRDMGKEYDDVELISFHSTSKGFTGECGRRGGYMELVNIDEGAKDQFYKLMSVNLCSNIEGQLMVGMMTNPPQSGDASYQRYIEQRDGTLHSLKRRAIKLVKAFNNLEGVTCNETEGA…		6
Pn89321.1	MADANEHAETTPAPAAAVPATAVDAVAANDAALQEKLINEEYKIWKKNTPFLYDLVMTHALEWPSLSVQWLPNSHTSAGDDFSVHKLLLGTHTSGAEQNHLMVAEVRLPLEDTEIDARKYDEESQELGGFGGVSGKVDIKIRINHDGEVNRARYMPSDELIVATKTPHAEVHVFDISKRPSQPEENSGCNPDFRLLGHTKEGYGLCWDPHQPFHLISGSDDAIICEWDLRNAGKSVQPLHKYSGHSDVIEDVAWHMHHTKIFGSVGDDKKLLIWDMRSESYDKPATTVYAHTAEVNCLAFSPFSEYLVATGSADKHVNLWDMRNMKAKLHSFEGHNDEVYQIQWSPHNETILGSCSADRRLHVWDLSKIGDEQSPEDAEDGPPELLFIHGGHTSKISDF…		7
Pn95791.1	MAETSIYPRAELDGHNGKAVTAIATTRENPNLLLTASRDKSLLVWQLSNDGEEYGFARRRLQGHSHYVEDVVISSDGQFALSGSWDGTLRLWDLNTGITTRRFVGHTKDVLSVAFSADNRQIVSGSRDKTVKLWNTLGECKYTITEDGHTEWVSCVRFSPSTANPLIVSCGWDKVVKIWNLSNCKLRTNLFGHEGYLNTVTVSPDGSICASGGKDGTANLWDLNEGKRLYSLVAGDVIHALIFSPNRYWLCAATTSGIKIWDLESKIVVHDLQPEIEEPKGKYAQPRTASRWPGRPTALCSSRATPTVSSACGPWATKRLKGLSCRIRF		8
Pn89875.1	MADVEDRKPTENVEGAQENEQVQLNEGDIETNWDEVIETFDGMELREDLLRGIYAYGFEKPSAIQQRAVKPILLGHDCIAQAQSGTGKTATFAVSILQKIDINLKETQALILAPTRELAQQIVKVVVAIGDYMSVQVHACVGGTAVRDDIRTLQQGVHIVVGTPGRVGDMINRRALRTDEVKMFVLDEADEMLSRGFKDQIYEVFRFLPEKVQVALFSATMPLDVLEVTRRFMREPIRILVKRDELTLEGIKQFFIAIDREEWKFDTLCDLYETLTITQAIIYCNTRRKVDWLTEKMQSKDFTVSAMHGDMEQRERDIIMREFRSGSSRVLITTDLLARGIDVQQVSLVINYDLPTNRENYIHRIGRSGRFGRKGVAINFLTHNDVRYLRDIEQFYNTQ…		9
Pn89875.1	MADVEDRKPTENVEGAQENEQVQLNEGDIETNWDEVIETFDGMELREDLLRGIYAYGFEKPSAIQQRAVKPILLGHDCIAQAQSGTGKTATFAVSILQKIDINLKETQALILAPTRELAQQIVKVVVAIGDYMSVQVHACVGGTAVRDDIRTLQQGVHIVVGTPGRVGDMINRRALRTDEVKMFVLDEADEMLSRGFKDQIYEVFRFLPEKVQVALFSATMPLDVLEVTRRFMREPIRILVKRDELTLEGIKQFFIAIDREEWKFDTLCDLYETLTITQAIIYCNTRRKVDWLTEKMQSKDFTVSAMHGDMEQRERDIIMREFRSGSSRVLITTDLLARGIDVQQVSLVINYDLPTNRENYIHRIGRSGRFGRKGVAINFLTHNDVRYLRDIEQFYNTQ…		10
Pn93032.1	MPKPTASAPSEAPADANNEAAEGFSGSKSFAELGVDSAICEAIEAVGWSAPSKIQQQAIPHGLAGKDIIGLAETGSGKTGAFVIPILQSLLQNPQRLYALVLAPTRELAYQIGEQFEALGASIGLKCACVVGGIDMMQQQVALARKPHVVIATPGRLVDHLENTKGFSLRTMKFLVLDEADRMLSMDFEEEINQIVQLMPADRNTYLFSATMTSKVRKLQRASLKDPVKVEITHKFATPETLKQHYLFIPAKFKDCYLAYVLNEVAGQSVLIFASTCNGTQKVTLMLRNLGFQAICLHGQMPQPSRLGALNKFKAKARNVLVCTDVASRGLDIPSVDVVINYDIPTHGKDYIHRVGRTARAGRAGVAISFVTQYDVELYQRIEHLLGTKLDAYPCEEET…		11
Pn93023.1	MNSRWSGFESDRRDDRRGGYGDDRRGGYGGGSGGGGYGRGGGARVNELGYHGDLRRNERLEHELFGDAKSSGINFDKYDDIPVETSGENVPEPVTEFSEEQLGPEVIRNLELCKYTKPTPVQKYSIPIGLAGRDMMACAQTGSGKTGGFLFPTLAAMLRVGGTPPPDVGHGRSRKIFPAGLILSPTRELASQIHDEAKKFCYCTGIAPVVIYGGAEVGRQLRELERGCDLLVATPGRLVDLMERGRISLSCIRFLILDEADRMLDMGFEPQIRRIVEQEDMPRERQTFMFSATFPREIQRLASDFLRDYIFLTVGRVGSASKDVKQTVEYIEQYDKEDYLVRFLNQVQDGLILVFVETKRGADFLEDMLCREGFPATSIHGDRSQREREQALASFKSGR…		12
Pn92411.1	MAQPKVSETLLDGQKPFAECEFGLDRRLTKAVAKMRFVHATLVQVHCIPLALQGKDLLVRARTGSGKTAAFALPLLHKILQHKQDAPASEPAVRALVLVPTKELVEQTRRHMMDLMYYCQDTVSLLALGGQSMNAQQALLRDAPDVLVATPGRLVAHLEAGNLTLKDSVQTVVIDEADLVLSFGYGEDIRTIFNALPKACQTFCMSATLSPELEKLKRSVLHNPAVVKLEEGATDGKLQQFYLPVKAADKDLLLYALLRLGVVSGKVIFFVNSTDAAYRLKLFFEQFVIKSAVLNAKLPHNSRQHIIEEFNRGLFDYLIATDDSVDRDEVGDEDEDDEEEEQEEDGEEDEAVSDVEEEEDVEKSDAESEGDEADSDKEEDDDSEKEDDEAMDSDNDEQQ…		13
Pn94754.1	MSMVFDEYGRPFIILRDQEQKERIKGVEAIKSNILAARTVSSLLRTSLGPRGMDKMMVSQDGDVTISNDGATILEQMQVEHRVAHLLVELSKSQDDEIGDGTTGVVVLAGALLEQAEKLLAHGLHPMRIADGFEEACEIACKHLEAIGDVIHFSEEDSTPLVETAMTTLSSKIVNKYKRQMAQIAVDAVMKVANFETRDVNFDLIKMEGKPGGTLGETALINGIVIDKDFSHPQMPKEVKDAKMCILTCPFEPPKPKTKHKVDITSVEAYEKLYKQEQEYFTTMIKQVKDSGANLVICQWGFDDEANHLLLQNQLPAVRWVGGVELELIAIATGGRIVPRFSELTAEKLGHAGTVREVAFGTTKERMLVIEDCASSDAITILVRGGNKMIVEEAKRSLH…		14
Pn94754.1	MSMVFDEYGRPFIILRDQEQKERIKGVEAIKSNILAARTVSSLLRTSLGPRGMDKMMVSQDGDVTISNDGATILEQMQVEHRVAHLLVELSKSQDDEIGDGTTGVVVLAGALLEQAEKLLAHGLHPMRIADGFEEACEIACKHLEAIGDVIHFSEEDSTPLVETAMTTLSSKIVNKYKRQMAQIAVDAVMKVANFETRDVNFDLIKMEGKPGGTLGETALINGIVIDKDFSHPQMPKEVKDAKMCILTCPFEPPKPKTKHKVDITSVEAYEKLYKQEQEYFTTMIKQVKDSGANLVICQWGFDDEANHLLLQNQLPAVRWVGGVELELIAIATGGRIVPRFSELTAEKLGHAGTVREVAFGTTKERMLVIEDCASSDAITILVRGGNKMIVEEAKRSLH…		15
Pn91852.1	MQQAVLDPESQVEKGENARMSSFVGAIAIADMVKTTLGPKGMDKILQSMGGPDKSISVTNDGATILRSVYVDNAAAKVLVDIAKTQDEEVGDGTTSVAVLCGELLREAEKLIDQRIHPQTIIDGWRIALTTANDALVASAKDNSQDADKFREDLMNIARTTLSSKLLTYEKDHFAKLAVDAVLRLRGSSNLDYIQIIKKAGGSLRDSYLDEGFILDKKIGVGQPKRVENAKILVANTGMDTDKIKIYGARVKVDSMDKVSAIEDAEKAKMKAKVEKIANFGINCFVNRQLIYNYPEQIFSEKGIMAIEHAILTASSTWLQSRAARSRPQIIIGEDRMLRFSGVKTGSACSVVLRGASSHLLDEAERSLHDALAVLTQTVKYSQTVMGGGCTEVLMAQAI…		16
Pn93377.1	MSEALDFAAMEHYRFKSDGLTTRTSVDQEECESSCNLFFFPLPELPLDQQLQLQQLSFVNTDLEVRGDGFCLILADFNALLFTQPLLMREKHIDRPWIIYWILHALELLDALSEEVTDRVIGTLKPCWNDDHDGGFGGGPKQLGHTATNYASCLTLALLGTPEALESVDRQKLYRYFMSRKHAATGAFTAHDGGEVDVRVTYCVISIASLYGILTDELKAGVVDYILSCQTYEGGFGGEPGNEAHGGYAFCSVAALYILNAVDQIRDLPGLLHWLANRQMPFEGGYQGRTNKLVDGCYSFWQGAVPALLADVVRERYGDEVPYQCHQEQLQKYILLCGQEISGGLRDKPGKPRDHYHSCYCLSGLSVAQHGDGRGKPVVFGDASNLVARTHPAYNISYD…		17
Pn99788.1	MEESLYDEFGNYIGPELHSSEDESSSGSESDAASDHESEPEVDDAGRQVDALALHNDEDNAIVLHEDKQYYPDASDVYGDAETLVMEEDAQPIEKPIIEPVKTKSFSVLEQKIPRTTYSTQFLTSLMDHPQLIRHVAVLGDLHHGKTLFTDLLVQQTHVDKWDPAVEKRYTDTRKDEQERKVSIKSAPVSLVLPTSRGKHYLLNVLDCPGHVNFSDETTAALQVADGAVIVVDAIEGVMMNTERLVKAALRANVAIVLVLNKVDRLIIELKLPPADAYFKLLHTIEEINAVIDANTPANQEKQRVSPELGNVCFASGQHGWSFTLESFAQIYAETYPGVPSSELAKRFWGDKYFNPQTRTFTKKSPYPGALRSFIQFVLEPLYKMYSKVLNGDPKELSA…		18
Pn94388.1	MADATPAPAPKKLTKKELRILERQKAAAAAAGPTLTDTYGELPLIQSQERPKKDYKSVKDLNPELQGESFWVRGHLQAVRAKSKIAFITLREQTATIQAILHESDKVSRPMIKFAAGVPKESVVDVFVTLTVPDSPVLSTTQKDVELNVEKFFVVSKALPELPFQVEDAARPDALVKAEGSTYVNVGLETRLNTRPLDLRTPANQCIMRIQAAVGQLFREFLIQRDFVEIHTPKLVGGASESGANCFTLKYFDQDAALAQSPQTYKQMACAVAGLERVFEIGPVFRAENSNTHRHMCEFVGLDLEMTIKEHYHEVLEVFSDLFIYIFDGLKERYAKELAIINEQYPFEPLKYNKPSLIISFEEGVKMLKEAGAEQEPEDDLSTENEKWLGRLVKEKYDT…		19
Pn89483.1	MHGSGRVLLRAAARANGAARRSLTSLSSSAGVLAARSANSGALKLRGAGALRRCDRRACAVHGDSISEGTVVEWLKQPGDAVAEDEVVVVLETDKVSVDVRAPFAGAMGQQLAAIDDNVNVGAPLFQIVKGAAGTESAPETKTEAKTETAPAAAPSGEETTVPVPSMGDSISEGTIVEWIKKAGDYVAEDEVVVVLETDKVSVDVRAPKSGTITKTLADVDQTVEIGVPLFSMVFGGEAPASSPAPEAPASTPTPVPASTPAPAATPATPEPAAGANPLLATPERASRREKMSRMRLRTAERLKESQNTAASLTTFQEVDMSKLMGLRKQYKDAFEAKHGVKLGFMSAFVKASASALLEVPGVNAMIDDEHQEIVYRDYVDMSVAVSTPKGLVTPVLKN…		20
Pn96433.1	MLSQLKRRFTLGRRSKILGEEDDHSATTMSLSNSNSTSSLPPVDEHHGCEYLDTALTIFVIGASGDLAKKKTYPSLFALYTMGYLPEHAVIVGYARSAKSEADFREQIAPWIKPKTPEAEARKAAFLNMCIYRSGNYDSAEDVGKVSKEMEALEEAQGFPVANRLFYFAIPPTVFVPIGTSIKKAALTTRGWNRLIVEKPFGHDLDSFDKLSQDMSALYCEDEIYRIDHYLGKEMVQNLLVLRFGNAIFEPIWNRNYVSSVTITFKEDIGTQGRGGYFDSFGIIRDVMQNHLLQVLSLVAMEPPVQAAGHNYSNYIRDEKVKVLNCIEPIKLENTVLGQYEGSKERNEPGYLEDPTVPKGSVTPPSLLLLCMSTTRVGLVFRSS		21
Pn93194.1	MMTFDSQDELTKIHSINPSAKLVLRLYVDDSNSICRLGTKFGAMVHDVPDILNHAKALNLDVVGVSFHVGSGCFNVEAYSNAVVRARKVFDIGHSLGFNFNLLDIGGGFPGTENAPIRFEDCALELKKSLAVHFPQSSGVKVISEPGRFFAASTHTLAVNVIGRKVAPTFDVPGQPPVLASAAGQTPNYMYFVNDGLYASFNCMVYDHPTIQPVIMSDAASPGATQMYKASLWGPTCDGMDCIMKEVELPLMDIGQWILFPSMGAYTCAAGSDFNGFQRPQKIYFDSNFVADDQQQFVH		22
Pn86084.1	MSDNYLQNFVASVFEALPAKDLNGGTLVVSGDGRYFNKEAIQIIIKMAVAYGVDRLWIGKDGLLSTPCVSAVVREREGGSVAFGAFILSASHNPGGPNEDFGIKYNCENGGPAPEKVTNEVFALSKVITSYKIAADFPTVDVTTIGTTTVDADDGSRTITIEVFDSAEHHVDLLKQIFDFHAIKKLVSRPDFTFVVDAMSGVNGPYARRVFVEELGCDESCLLNATPLEDFGGGHADPNLTYAKTLIKAMGVDAKGLPVTGQEQEPPSFGAAWDGDADRNMILGSRFFVTPSDSLAIIAANCTVIPFFKNGLRGVARSMPTSGAVDLVAKKLNVPFFEVPTGWKFFGNLMDSHVVFGKEDYTPFICGEESFGTGSNHIREKDGMWAVLAWLSILASKQV…		23
Pn92213.1	MEEIGLPPVTADEEPLVPVTIETKTDLYAKYKSLERHLEFLDIQEGYIKDEMKNLKRELIRAKEEVKRIQSVPLVIGQFLEMVDANYGIVGSTAGSNYYVRILSTLDRERLKPNSSVALHRHSHAVVDVLPPESDSSIQMMQMSERPDVSYSDIGGMDIQKQEVREAVELPLTHFDLYKQIGVDPPRGVLMYGPPGTGKTMLAKAVANATTAAFISVVGSEFVQKYLGEGPRMVRDVFRLAKENSPAIVFIDEVDAIATKRFDAQTGADREVQRILLELLNQMDGFDQATNVKVIMATNRADTLDRHCYVLVDWTVRSSSRCQTDDRNV		24
Pn93012.1	MTADVAMTSADDSAGLTSYYEKKIEHLELTVRDETQNLRRLQAQRNELNSKELQLLQEPGSYVGEVVKQMGKSKVLVKVNPEGKYVVDVDKTIDIAKCTPNTRVALRNDSYVDPLVSLMKVEKVPDSTYDMIGGLDKQIREIKEVIELPIKHPELFDALGVAQPKGVLLYGPPGTGKTLLARAVAHHTDCTFIRVSGAELVQKYIGEGSRMNIKVIMATNRIDILDAALLRPGRIDRKIEFPNPTEGSRIDIMRIHSRKMNLLRGINLKVIAEKMPTASGAECKAVCTEAGMFALRERRIHVTQEDFEMAVSKVMKKDSEQNMSINKLWK		25
Pn93578.1	MVLAELGSKLQGALAKLNRTTVVDDEVFNALLKEICGALLESDVQVKLVRQLRDNVKLAVNLEDASSGVNRRRLIQKSVVDQLVQMLEPEAQPYKMKKGQSNVIMFVGLQGSGKTTSIAKFAHFYQRKGWKTCMVCADTFRAGAFDQLKQNSTKLRIPFYGSYTEADPVRIAEEGVAQFRAENYELILVDTSGRHKQEADLFAEMREVSAAVQPDDVVFVMDSTIGQAVYDQASAFRETVDVGSVIITKLDGHAKGGGALSAVAATGSPIIFYGTGEHFADFESFNAQSFVSRLMGMGDIRGLMEEVKTSGMLDNQEEMVEKFQKGVFTLRDMYKQFQSVMKMGPLSKVMSMIPGLPQGMSEMMNMGGGEEEASKRLRRFLFMMDSMTDAELDGIVPLS…		26
Pn90648.1	MDQVREIADTEPTPLSLQQMRSFADGGAKLHIVSAKFLHKELQSRFARAIVELSELPLGLSDTASIRQAIDVYRRELQWINSTKPPATVAEDRLFTDTLRQAKARGSNLVPLICYGLQQLKATDLGHSALQIESAQEDIKSRLDKFFLGRIGIRMLIGQHVESLEHPGGRVHLINVEEIVREACDRATNLCVQYCGEAPPVEIHATASASTPLMYVRSHLHHMVFELVKNAMRATVEYHKKRIGKAPGELNHFKQVMNPDSPSLGFFLPSVEDVSGVKIFPDVSKYKLGGELPPVEIVICVGSEDLTIKVSDEGGGIPRSRWNKLWHYDYTTSAPCPPIDSNAAYRQHFSGGGYGLPMARLFARYFGGEITFSSLEGSGSTGFIQAHRLGTNTEVVPGH…		27
Pn98366.1	MALPPPPALAAIAAPWVIMFIFVVWAFFRGLSCSIPRSARPSKDTKQLRVGFLHPDFGIGGAENLVVNAAVALQQCGAHVTVFTAHHDVNHCFEETRGDGPLAAHVRVHGDWLPRTILGKLYAFCAVVRVLFVTLCIAVSYINDVDVFVVDQVSISIPFLRALGKPVLFYGHFPDKLLCIRSNSPWKRMYRVPLDYLEEITTAASDIIVANSKFSRGVFQEVFPRLRSKKLGVLYPPVDVKAYKTTADADVQRDSGLFVSLNRFERKKNVTLAIEALVELRSRLPSEDFQRVKLIVAGGYDPLNTENKEHLIELQDVVAKHGLKEHVEFRTSVSNSMKLELLRKAHAILYTPDREHFGIVPVEAMACGTPVIAVSSGGPLESVADGETGFLCEQKPEAF…		28
Pn92301.1	MSLADRLAEEGIIATCSHNVRSVHKNFKDINVLNFSITYFGKVLMEECDISLNYGRRYGLIGRNGSGKSTFMNVLGARGIPIPESIDIYHLKHEIEASDMTALEAVLSVDEERNKLQAEADLLSEQMTDESLSEEESESISDRLTDLYERLDDMDAATAEVRARQILAGLTFSDAMMNKKTKEFSGGWRMRIALARALFIQPTLLLLDEPTNHLDMEAVVWLEDYLSKWKKILLMISHSQEFMNEVCTNIIDLTNKKLEYYAGNYDTYVRTKAEKEENQMKRYNWEQDQIKHMKEYIAKFGHGSAKLARQAQSLTEKVEKESMGDFKFPNPEPLPPPVLMFQNVAFGYPNCPLLYSGVEMGLDLDSRVALVGANGTGKTTLLKLITGDLVPVAGNVRPH…		29
Pn97917.1	MVLSAVFITDLKGKVIISRNYRGDIPMSASSKFTRYVQDKDDSEQRPVFTEDGYTFVYLKVLQFHIVITVYKYAYYHNNLYLMTVTKVNSNVALMLMYLTRICQVFRDYFGELEEESIRDNFVIIFELLDETMDHGYPQTTEARILREYITQEGHRLEAAPRPPTALTNAVSWRSEGIKHRKNEIFLDVVEKLNLLVSSNGTVLHSEIIGAVKMKSFLSGMPELKLGLNDKALFEATGRSSSKGKAVEMEDIKFHQCVRLARFESDRTISFIPPDGEFDLMTYRLATHVKPLIWVEAVVEPHSRSRIEYMVKAKSQFKSRSIANNVEIVIPVPPDVDSPSFKCSIGSVTYVPDRDAIVWSIKQFNGSREYLMRAHFGLPSVDNHEATDDWKAPIQVKFE…		30
Pn99104.1	MEGIKAIMRIQTEDLMENPPAMLQEFIHAAAYGADTPLGRPLQCPLDKIDALTVEKVKKFRDQHFVAQKMVLAGSGVDHVRLVKRTVPLPNPESEFSYAALAFPTGGWHDEDLVPICVLHTLLGGGDSFSAGGPGKGMYSRLYTSVLNRFYWVESAFAFSSIHADVGLLGIYGACIPSHTSNLVALLCNQMLSVANRPVDAIELARAKNQLKSSVLMNLESRMILYEDIGRQLLTYGERETPESVCAKIDQVTAADIQRVVKEAMQNPPSLVYSGDIPQFPQYQQVVAGIKEGLSE		31
Pn95436.1	MSFGQPAQAGGYLNPNNDYTIGEAINDGIQDLAWSPTSNVLVSGSWDNYVRCWEVQQQGTQFNAVAKAQIAHEGPVLCTAFSGDGSAVFSGSCDKTAKMWVLNGPAQGQQIAAHDAPIRSIAAIQEANCVATGSWDKTLKYWDTRSPTPMASVQLSERCYAMDVKHPLLVVATADRQVHIFDIRKPSQIYKSIQSNLKFQTRTIACFPDASGFAIGSIEGRCAIQHVEDKDKRNDFAFKCHRDGSDIYPVSSIAFHPFGTFATTGGDGTFCFWDKDARQKLKTFNKWYDSVANVLNQSITTGKFNARGDIFAYTLSYDWSMGAEKYNQSQPSVIRLHSVAEAEIKQKKKPGTGSRNSF		32
Pn97792.1	MVKRKKHDKDKYYNLARQQGYRARSAFKLIQLNKKYDFLSTAKVCIDLCAAPGGWCQVAAKYMPASSIILGIDLLPIRPIRGVKTFQCDITTTRCRQIIKQEMQSWQADVVLCDGAPNVGAEYSKDAYVQNELALVALKLAVDVMGRGGTFVSKVFRSQDYNALLWVFKQLFKKVSATKPLSSRNESAEIFVVCEQFLAPHSIDPKLFDPKYVFDQVDAQEKTITIFHPKFGDRKRHREGYDEALGMTLTNECSVSQFIDAHDPIRLLTDTTSIKFMPEDDVYRDHKDTSDEIVTCLTDLKVLGKADFKNLLKWRTRMLKYKEELIKAENPEEEEKEEEKPAEKEPERELTEKEKDALVREELSQLRANVQAKKKREKKKERERKQKLRIRAALGMNAE…		33
Pn98983.1	MFVSTDFERALQLAKASDERRAAGHSLGLLDGIPVGVKDLFCMENVPTTASSKILENFLSPYESTATQRLLDQGAVPLGKLNMDEFAMGSGTIYSKFGATINPWSKDLGDNAVVAGGSSGGSAAAVASGCCFAALGSDTGGSVRQPAAYCGVVGLKPSYGRVSRHGMISYASSLDTPGVFARSVGDAAVVLQAIAGPDHMDSTCMTDELPENWCSNTVETSQQSKQVDLTGVRVGVPAEYFVKELPEEILSVWNNGVAWLRGAGAQVVSVSLPTTKLCIPAYYILACAEASSNLSRYDGVRYGYRAKDIALETQEDQSDALHDLYCRTRSEGFGEERRILSGTFVLSAGAMSDYYERGVILRQRIRQDFQRVFEEQGVDVLLTPTTPSGPFPVQNKQAK…		34
Pn92335.1	MSSANGSSVALTSGGTVASKRRVAYFYDSEIGNYHYGQNHPMKPHRVRMAHNLITNYGLTKHMEVFRPRLVDWTELTRFHSDDYIHFLRLVTPDNMHEYLRQLQRFNVGEDCPVFDGLFEFCQLYASASIGGAAKLNAGSADIVINYSGGLHHGKRSEASGFCYVNDCVLGILELLKTHQRVLYIDIDIHHGDGVEEAFYTTNRVMTCSFHKYGEFFPGTGDIKDVGHGDGKHYSVNFPCRDGMDDESFTGIFRSVIAKVMEHFAPGAVLLQCGTDSLSGDRLGSFNLSAKGHADCVAYVKSFNIPTLVVGGGGYTLRNVARAWCYEASLLVDVDIPDAMPYNDYFEYYGPEYRLHLPVSNMENLNTPAYLDEIKRQIHENLRQIEPVPSVPFTVAPPS…		35
Pn90258.1	MVHVPIRAVRFIRTASSKALHTVRRQGEPGTLDCRYFFFDKLGRKQSPWHHVPLYAPSSLEHPQEVDIPAIFHFVNEIPKGSREKMEIAGEDEFNPIKQDERKGAPRLYHSASLVNYGCLPQTWEDPNHVDPSTKHGGDNDPIDVCEIGSRVASIGEIYPVKVLGVLGMIDGGETDWKVIAINVNDPLAADINDLRDLRNTPLHDVISQVHRWFRDYKIPDGKPPSDFAFNGEAQSKDFAVEVIQQTHESWKQLVGDELAFNSKLWTRTNV		36
Pn96464.1	MSKAWKGMLKDDVDLSTLDKLVDGTGIMLMGSAEVVQKPKEPIVFIEDMTTKDIAATGTVYPAGLVNLGNTCYMNATLQCLRPVKELREALKAQPGGVSADLANNFTTALKDMYGQLDGSVDSITPSMFVSVLRRAYPQFAQQAPRSGGYMQQDNDWYCYDDDDVSPCKTEDIMKLKGGGDWHMAYLAFYRAKN		37
Pn92496.1	MMLRNVWLRHGASARRLLSTAPTVSVAEAMERFHDVPKFTQYPHFFPEIRFRKKYLDLLTNPGVRPIFETRAKVVRGIRRYLEDRNFIEVETPMLFSAAGGAAAQPFVTNSRALGKDLYLRIAPELFLKQLIIGGFDRVFEIGKVFRNEGIDATHNPEFTICEFYQAYADYNTLMDTAEEMISGIAKDVTGSYKIQYPMDESSEGLEDEPAMVEIDFTPPFKRLPILETLEECLGEELPDVNSPGRIRT		38
Pn95965.1	MMKKSVVKNRAPAPIQITAEQILLEANQRKEELAQPPRRRITDAAELAEYRMGKRKAFEDELRRQRHHIGTWMKYATWEESQEEFARARSVFERALDVDYKAPTIWLKYAEMEMRHKFVNHARNVWDRAVTLLPRVAQFWYKYAFMEEMLGNLNGARRVFERWMEWQPDDQAWYSYIKLEMRAKDIPRARALYERYVMCHPGEKAYIKYAKWEEKSQKQLALARRVYERALEELRSDEKTEQIYLAFALFEERCRELERARAVFKYALDTLPKEEAPALYSAFITFEKQHGDKERIEEVVIAKRRVVYEQQVAANALDYDSWLEYIKLEENEAASSQSFGLVREVYERAIANVPPIPEKKYWRRYIYLWIKYALFEELLAGDNDDSGSSSERCKQVYKT…		39
Pn94378.1	MEDRAPSTTTTALQLPILPLDGKVLFPRTYLRLAITSASALQLLKDLVWEVRSPKTSKRNTGDSAASTSLTLAIFTRRDSADGESDPSQLLTTTTEVKDAVYSVGTVARVVQLTRMQGGVAGLSVLVQGLHRVQLQDVAQTRPYLVGLVQRIMAPVPVKGAKTEETALTLEQLALRLKHLTQEYLETAKSAPLLRRSNGLVDAIGNSSAGELADVVVSYLNVGVDEKQQVLEAVPIALRCERAVALLEQETEKARLQRKIQSEVQDKLEGTRKEFLLRQQLEAIKKELGETGDDGAGGDNAGEIKLLEDRLNALTLDPKASKIAQRELRRLKGMTAMQPEYGILHNYLEFFSELPWNTSTADSLVVERVRKQLDADHYGLDKVKKRITEYIAVRSLKRD…		40
Pn98536.1	MGVPAFYRWVLEKYPKCVVDCVESRAVVLESERHFELTDTTGPNPNGFEVDNLYVDMNGLIHPCAHPENGEAPKTEEEMYRRVMAYVDRLVAAVRPRRVLYLAIDGVAPRAKMNQQRARRFRSAQEAEQRMEVEKEALEYMSALGHKVPSKQEKPWDSNVITPGTKFMAKLAKYLRFYIRDRVNNNAAWKSIKVILSDAGVPGEGEHKLMQYIRVQRSQPGYDPNQHHVLHGLDADLIMLGLATHEVKFSILREEVLFGKQKYERERQKEQQTVLDANGTTLNKRKRGEFGEHDADLVASDLKPLQYLHIATLREYLQVEFEPLSRVLPFEYDFERVIDDFVFLCFFVGNDFLPHLPSLDIRDGALDFLILIYAKLLPAMGGYITDGGHVNLSRVDVIL…		41
Pn99104.1	MEGIKAIMRIQTEDLMENPPAMLQEFIHAAAYGADTPLGRPLQCPLDKIDALTVEKVKKFRDQHFVAQKMVLAGSGVDHVRLVKRTVPLPNPESEFSYAALAFPTGGWHDEDLVPICVLHTLLGGGDSFSAGGPGKGMYSRLYTSVLNRFYWVESAFAFSSIHADVGLLGIYGACIPSHTSNLVALLCNQMLSVANRPVDAIELARAKNQLKSSVLMNLESRMILYEDIGRQLLTYGERETPESVCAKIDQVTAADIQRVVKEAMQNPPSLVYSGDIPQFPQYQQVVAGIKEGLSE		42
Pn91032.1	MKDEDDFRLSKAAENQLARTLRNEESGRTRHTGRDDRATTEQVLDPRTRMILYKMLNHGIVTEINGCLSTGKEANVYHARLPDGREGAIKVYKTSILVFKDREKYVSGEFRFRHGYSKSNPRKMVKLWAEKEMRNLRRLRDAGIYCPAPILLRSHVLLMDFIGRDGWAAPRLKDAKISDNRYRECYLYCVKMMRTMYQKCRLVHGDLSEYNILYYQTKLYFIDVSQSVEHEHPSANDFLRKDCRNIADYFRKTGALNPMTTQELFDFVTDPRIADEDVDDHLEAIQRVIADRPVERTNEEQVDEAVFMSTFIPRSLGEVLHSEREQLAYQEGTMEKSLVTAISRLEVEQGTTPAPAMRGTRIMDILNEGDDQEIDSSDDDSDEEEQSEGDSDSEYDDED…		43
Pn94527.1	MHALARVCRSRAPRAIATSGLAQVSFFSSPSSGSIATTAGSVSDVAELSNQHGHVKARLDFKKLVENVDAAIENGKKRCSDGNPQLVADLYQRQAKLRHNVNLLRAERNTHAKQLGQAAAAKKKQGKEAEQAFEALRLRGQELKREIADVEAELGQVSAELELEALKIPNDTHPDVPVGGEEESRVIMKHGEKPVFNFKPKDHYDLATDLELLDTQTAAKVAGSKFTYLCNEGAMMEIALVHWTLSKLRARGFKVMFPPDVAHYKLVEGCGFQPRGEATQIYSIANSDLCLTATSEITLAAAKSNEILSTPTLPLKYAGFSHCFRTEIGHGGRLTRGIYRIHQFSKVEMFAFCANETQAQEFFDEMVEIQTSMYAELGLHYELMDMATGDLGAPAYRKF…		44
Pn95752.1	MLVLFETAAGHALFKVQDEAKVASADDVFKHFSTPEKAAKVLKLKGFNAFKDTTEAVAAATDMVDGKMGKTLKKFLKKNVVDAGLKDKLAVSDKALGSLIKEKLNIACVNDSAVNEVMRGIRANMDTLITGLEDDDLKAMTLGLSHSLSRYKLKFSADKVDTMIVQAIGLLDELDKEINTYSMRVREWFGWHFPEMGKIVTDNLQYAKCVLKMGVRSQVKTLDFSDILSEDVEASMREVCEVSMGTDISEEDVTNISALCEQVISLTEYRAQLFDYLKNRMNAIAPNLTVMVGELVGARLIAHAGSLMNLAKHPASTVQILGAEKALFRALKTKHDTPKYGLIYHASLIGQTAPKHKGKISRVLAAKTALAVRVDALGDSTEATIGFDNRAKVEARVRQ…		45
Pn93200.1	MRRISTQCFGTNKSVGVIGLGQMGGRMADNLRKHGHKLVVCDPVPANVQRQVDQGAKAAANAREVAEQCDTIITMLPSTATVECVYLGEDGVHEALRSEHLLLDSSTIDPIFTKKLSKELHDRGATFVDAPVSGGVAGAQNGTLTFMVGGEPEEFERVKPVLKAMGKNLVHCGGSSTGQIAKLCNNLALAIQMASVAEAMNLGTTLGIDPKILKNIMDTSTSSCWSTLVNHPYPGLMENVPASNNYEGGFAVGLHRKDLGLAMDCAKHAEVSIPLTCQVHQLYNMMVACGYGKKDFSYMLQYLKNGK		46
Pn88078.1	MLARTSALRRAATTATGAVRNASTIQSIHAREIIDSRGNPTVEVDLTLSGSTEIFALRFLRALHGHPRGRGAARGGKRYAGKGVQQAVQNVKSVLAPKLIGADPTKQRDIDNLMREIDGTENKGKLGANAILGVSLAVAKAGATAKGVPLYQHFADLIGNKNLVLPVPSFNVINGGSHAGNKLAFQEFMLLPTGAESFSEAMVMGCEVYHQLKSVIKKKYGQDATNVGDEGGFAPNIQSNREGVELLMTAISKAGYDGKIGIGMDVASSEFLTKDGKYDLDFKSENSSDLLTGEELGQLYKDLAKEFPIISIEDPFDQDDWTHYSSFTAGIGDKVQIVGDDLLCTNPKRIATALDKKACNALLLKVNQIGSVTESVDAVALAQKNGWAL		47
Pn95254.1	MVGQTEARKAAGIVAKMIEEGNIAGRAILLAGKPGTGKTAIAMGIAQALGEDTPFTTIAGSEVFSLEMSKTEALTQAFRRSIGVRIMEETEIIEGEVVEIQVDTPTGGVGDKVGRLTLRTTEMETVYDLGAKMIDSLTKEKVEAGDVITINKESGKISKLGRSFTRSRDYDAMGAQTRFVQCPEGELQKRKEVVHVVSLHEIDVINSRSQGFLALFAGDTGEIKDEVREQIDTKVAEWREEGKATIVPGVLFIDEVHMLDIECFSWLNRALESDMAPVLIIATNRGITRIRGTNYKSPHGIPIDLLDRLMIIPTKPYSESEMRKILTIRCEEEDVEMTEEAKDLLTRIAVETSLRYAIHMIITASLVCSKRKGTEVDVPDIKRVYSLFADVKRSTQFLM…		48
Pn96146.1	MAPPSKRAKKDDSSEANTDGAESAFQMRNPSHIKNKMKRQLVMQKFRKEKKEAKKAAQLKRRREAEEMGEEAPAKMEPRTIDNTREKEVTMVSNEGDEEIEADERDDEFASIFANEEAPKLMITTRPFPSGELYHFIKDLMDLLPNSFYYKRGTFDIKEIVQFASNKKFTHLIVLSEKSKICNGMLVSRLPEGPTAFFKVSNVKLTSSIKERGRRKNHQPELILNNFSTRLGHRVGRFLGSLFEHQPEFEGHQVVTFHNQRDFIFVRHHRYTFENEKKARLQEIGPRFTMKLRWLQQGTFDTKFGEYEWIHKQHQLDTSRRKFHL		49
Pn94491.1	MLGKKALEGIASYKYKAGTYTYLDNVLNHFWTYSVQFLPIWMAPNLVTMIGTGAMMFTTVVQLYYSPHFSETCPAWVYILSALGLFFYQTMDALDGKQARRTGASSPLGQLFDHGCDAICTVFNVLSAAATCQAGVGLRPYIALSSVSIAFYLAQWEEYHTGVMSCGNGFFGVTEGQLTLVAVHLVAAFFGAGFWTAEVPIPTPFPVTMTDVLIGALVASNVLLAYGNISNVLRAAPDAIPRDELGNKHISKHLALIQLIPIGILLVLGSLWICGPDADNYANYPVLFLFPIGIGYVFFSTRMIVSHMCKIPFTPQLRVIIPFGFVIFNAYGPAVGILSKPLIPTIVASSLYVVFIVVVYLHFVSGVVKDICDFLDIFLFKLKPAATESEKAK		50
Po00008991	MQIQIKTLTGRKQTFNFEPDNTILHVKQALQEKEGIQVDQIRADDKTLQDYNVAAGGTIHMVLQLRGGC	Phytophthora oligandrum	1
Po00013272	MRTLVLALVLFFTLCNVAQLPTTHAEVSEATEGAVGRTPSLTIDELDAAHLSGEKFEFQAEVSRLMDIIINSLYKTKEIFLREIISNASDALDKIRFLALSNDKLMGENKDLEIRISFDSDAHTLTIRDTGVGMTKHDLVSNLGTVAKSGTANFVEMMQKNGDSNLIGQFGVGFYSVYLVADRVRVISKHNDDDQYVWESDANASFTVAKDPRGNTLGRGTEITLFLKKDASEFTDQTRLKNLVSHYSEFITFPIYVNSSHVESFEVEEEDDEEVETETDKTEEKEDSDELEAKDEEPKEKEKKTRTESRTVWSWDRVNEVKAIWTRPKEDISDDEYKSFFKSIHKSSSSDPRTWIHFNAEGEIDFKSILYIPGTAPNDMYQRFENKNAEIKLYVRKVL…		2
Po00002238	MATVAGASVGIDLGTTYSCVGVWQNDRVEIIANDQGNRTTPSYVAFTDSERLIGDAAKNQVAMNASNTVFDAKRLIGRKFTDSIVQADMKHWPFKVTAGAGDKPQITIEFKGEKKTFQPEEISSMVLTKMKEIAEAYLGTEVKNAVVTVPAYFNDSQRQATRDAGTIAGLNVLRIINEPTAAAIAYGLDKKGGERNVLIFDLGGGTFDVSLLSIEEGIFEVKATAGDTHLGGEDFDNRLVEYFVAEFKRKHRKDLTSNQRALRRLRTACERAKRTLSSSTQAYIEIDSLFDGIDFNSTITRARFEDMCADYFRKTMEPVEKVLQDAKLSKGQVHEVVLVGGSTRIPKVQQLLGDFFNGKEPCKSINPDEAVAFGAAVQAAILSGEDKSSKLQDLLLLDV…		3
Po00002238	MATVAGASVGIDLGTTYSCVGVWQNDRVEIIANDQGNRTTPSYVAFTDSERLIGDAAKNQVAMNASNTVFDAKRLIGRKFTDSIVQADMKHWPFKVTAGAGDKPQITIEFKGEKKTFQPEEISSMVLTKMKEIAEAYLGTEVKNAVVTVPAYFNDSQRQATRDAGTIAGLNVLRIINEPTAAAIAYGLDKKGGERNVLIFDLGGGTFDVSLLSIEEGIFEVKATAGDTHLGGEDFDNRLVEYFVAEFKRKHRKDLTSNQRALRRLRTACERAKRTLSSSTQAYIEIDSLFDGIDFNSTITRARFEDMCADYFRKTMEPVEKVLQDAKLSKGQVHEVVLVGGSTRIPKVQQLLGDFFNGKEPCKSINPDEAVAFGAAVQAAILSGEDKSSKLQDLLLLDV…		4
Po00006253	MASDESLTPIAILVDELKHEDVQLRLNSIKKIHVIASALGPERTRQELLPFLNDSLEDEEDEVLLVMAEELGNFVDVVGGPANAYPLLTPLESLATVDEATVRDMAVKSICRVVEQMQPEHITEHFVAVLRRLVTRDWFTSRIAACTLFQVGYPRVATTIQAEMRGMFAQLCRDDTPMVRKAAASALSGFASTLDPVSANNDLLPLFLVLAQDRQDSVRIHAVDNAVALARLVSADVLTTQVLPTVVELAKDGSWRVRWSVANRFSEICEAINVDAVNTTMCDCVVALLQDSEAEVRTAATSKPQKIVERIVPCFQTLSRDLSDHVRSALASVVMKVAPFLGRDLTIDHLLPLFLLLLNDQNSEVRLNVISNLEEGNNVIGIELLSQSLLPAIVHLSED…		5
Po00006196	MRPLASLAQRLAVPANARAFAVLTRESINPHVLKAEYAVRGPLVLRSVEYTKRLNNGDKSLPFDKVIPCNIGNPLILKQEPIEFHRQVLALVNVPGLVDAPEAQKLFQPDAIERAKFYLKNIPGGTGAYGHSKGVDVVRAEVASFLERRDGYPADPEDIFLTDGASPAVQNSLMALIRNEHDAILAPIPQYPLYSAAITINGGTLVGYYLDEEKGWGLTVNELSRAVTEARQNGKNVRAIAVINPGNPTGQCLSPENMQEIVKFCQRENLVILADEVYQENVYAAGKKFVSFRKVLKDMGPSFNDVELISFHSISKGFTGECGRRGGYMELVNISECAKEQFYKMMSVNLCSNIEGQLVVGMMTNPPQEGDPSYPRYKEQRDTTLSSLKRRAIKLVKAF…		6
Po00008448	MSSTEADGVVAAAVDPRENDPALKEKLINEEYKIWKKNTPFLYDLVMTHALEWPSLSVQWLPNSHTSAGDDYSVHKLLLGTHTSGAEQNHLMVAEVRLPLEDTEIDARKYDDESQELGGFGGVSGKVEIRIRINHDGEVNRARYMPSNEFIVATKTIHSEVHVFDISKRPSQPEEGAGSEPDFRLLGHTKEGYGLCWDPHEEFHLISGSDDAVVCEWDIRNAGKTVEPLHKYTGHTDVIEDVAWHMHHKKIFGSVGDDKKLLIWDMRSASYDQPATTVYAHTAEVNCIAFSPFSEYLIATGSADKKVNLWDMRNMKAKLHSFDGHNEEVYQVQWSPHNETILGSCSADRRLHVWDLSKIGDEQSPEDAEDGPPELLFIHGGHTAKISDFSWNPNDPWVV…		7
Po00013836	MAETSIYPRGELDGHNGKAVTALATTRENPNLLLTASRDKTLVVWQLTHDGESYGFERRRLTGHSHFVQDVVISSDGQFALSGSWDGTLRLWDLNTGITTRRFVGHTKDVLSVAFSADNRQIVSGSRDKTIKLWNTLGECKYTITEEGHTEWVSCVRFSPSTANPLIVSAGWDKVVKIWNLANCKLRTNLFGHQGYLNTVTVSPDGSICASGGKDGVANLWDLNEGKRLYSLVAGDIIHSLVFSPNRYWLCAATSSGIKIWDLESKIVVHDLQPEFEQPKGKYAQVPHCISLAWSADGSVLFSGYTDGVVRVWAVGN		8
Po00011369	MSRDEPKRRTRLVDEGDDTVEFTTTKDLKVYPTFEAMGLKEDLLRGIYAYGFEKPSAIQQRAIKPAVQGRDVIAQSQSGTGKTAVFSISILQSLDTSSNETQALVISPTRELAEQTQKVLLALGDYMNVQCHACIGGKSIGEDIRRLDYGVQVVSGTPGRIFDMIRRRNLRTRNIKMLVIDEADEMLNKGFKDQIYDIYRYLPPSTQVLLVSATLPQEVLELTKKFMNEPIKVLVKRDELTLEGIKQFFVAVEKEEWKFDTLCDLYDTLTITQAVIFCNTRRKVDWLTTKMREANFTVSSMHGDMPQKERDAIMQEFRSGGSRVLITTDVWGRGLDVQQVSLVICYDLPNNRELYIHRIGRSGRFGRKGVAINFVKDDDIRILRDIEQYYSTQIDEMPM…		9
Po00011369	MSRDEPKRRTRLVDEGDDTVEFTTTKDLKVYPTFEAMGLKEDLLRGIYAYGFEKPSAIQQRAIKPAVQGRDVIAQSQSGTGKTAVFSISILQSLDTSSNETQALVISPTRELAEQTQKVLLALGDYMNVQCHACIGGKSIGEDIRRLDYGVQVVSGTPGRIFDMIRRRNLRTRNIKMLVIDEADEMLNKGFKDQIYDIYRYLPPSTQVLLVSATLPQEVLELTKKFMNEPIKVLVKRDELTLEGIKQFFVAVEKEEWKFDTLCDLYDTLTITQAVIFCNTRRKVDWLTTKMREANFTVSSMHGDMPQKERDAIMQEFRSGGSRVLITTDVWGRGLDVQQVSLVICYDLPNNRELYIHRIGRSGRFGRKGVAINFVKDDDIRILRDIEQYYSTQIDEMPM…		10
Po00008892	MAKTAMKSKKPVDETAVVKATQPEEPQVASSGEEDEGFSGDKTFEELGVDAAICEAIHAVGWAKPSKIQQQSIPHGLAGRDIIGLAETGSGKTGAFVIPILQTLLKNPQRLYALVLAPTRELAYQISEQFEALGASIGLKCACIVGGIDMMNQQVALARKPHIVIATPGRLVDHLENTKGFSLRTMKYLVLDEADRMLSMDFEEEINQIVQLMPADRNTYLFSATMTSKVAKLQRASLKNPVKVEITHKFATPETLKQHYLFIPAKYKDCYLAYILNEVAGQSVLIFCATGNGTQKATLMLRNLGFQAICLHGKMTQPNRLGALNKFKAKSRNILVCTDVASRGLDIPSVDVVINYDIPTHGKDYIHRVGRTARAGRAGVAVSMVTQYDVELYQRIEHL…		11
Po00003723	MASFFGALARGVKFDAQRIQSEKQHFKKQDDASGLKTNKQANASELDFFGFDVAPAKSKTKEPVKRERKISEDMIPGWAGNEPKVAKKGGSKPRRKRKLSEGAIEEEKLAEEERRQASMLLTPKPDKDGKRKRRKKKSKKRSESIGSEQSVGDAEEAEEDQEAEEDNDSDDESINVFKNSTKQADGTSSKARKKASKAEQEKEEIRVFRKQMNIRVDGASVPPPIATFDAMKLVGTQEKMRSVLLKNIEASEYKEPTPIQMQAIPSMLLGRDVLATAPTGSGKTAAFAIPLLANLGVPKQEGIRAVVLSPTRELAVQISTEFHRLSAGRKFHIVLLSKATAATMISSIKSNCTVNHDILIATPLRLVHLIQEAKLDLSMVEMVCLDEADRLFDMGFVEQ…		12
Po00011027	MAAKVSENLLDAKQTFASCDFGLDTRLTKAVAKMQFVYATLVQVHCIPLAMQGKDLLVRARTGSGKTAAFALPLLHKLLQHKQDQSSAAAAKPSIKALVLVPTKELVEQTRKHMSELMYYCRDVVSLLGLGGQSMNAQQALLRDIPDIVIATPGRLVAHLTAGNLSLKDSVQTVVIDEADLVLSFGYGEDIRTIYNHLPKACQTFCMSATLSPELEKLKKSVLHNPAVVKLEEGATDGKLQQYYLSVPVLDKDLLLYALIKLGVVHGKVIFFVNSTDAAYRLKLFFEQFLIKSVVLNAELPHNSRQHIIEEYNRGLFDYLIATDDSVDRDVGEASDDEEEDEEEEVDDEEDTDGEKQSDAEEDVDEEEEEADEGGDDDDEEDDDDEDAVMDDDEDDDDE…		13
Po00011760	MSMVFDEYGRPFIILRDQERKERLKGVEAIKSNILAARTVSSLLRTSLGPKGMDKMMVSQDGDVTISNDGATILEQMQVEHRVAHLLVELSQSQDNEIGDGTTGVVVLAGALLEQAEKLLMHGLHPMRIADGFEEACEIACKHLENIGDVIHFTKDDMEPLVETAMTTLSSKIINKYKRQMAKIAVDAVLKVANFETRDVNFELIKVEGKPGGTLEDTALINGIVIDKDFSHPQMPKEVKDAKMCILTCPFEPPKPKTKHKLDITSVEAYNALHKQEQEYFNTMIQQVKDSGANLVICQWGFDDEANHLLLQNQLPAVRWVGGVELELIAIATGGRIVPRFSELTPEKLGRAGVVREVAFGTTKERMLVIEDCASSDAITVLVRGGNKMIVEEAKRSLH…		14
Po00013050	MAATATIARPNAGETLRGKQKEKDVRMSNIIAAKAIANAIRTSLGPRGMDKMIQQGNGEVIISNDGATILSQMQVYHPTAKMLVDLSKSQDIEAGDGTTSVCVIAGALLGACEDLLLKGIHPTNISDSFGLAARKAEEILTAIAKPVELANREELINCVNTSLSSKVISEYSDRLSPIAVDAVLKVIDIATATNVDLNTIRVVKQLGGTIDDSELVQGLVFNKGFDKAATANLPSTIENAKIALLQFCLSAPKADMESNVVINDYAAMDRILREERKYILDLCKRIKKSGANVLLIQKSILRDATNDLSLHFLAKMGIRVITDVERNDIEHIATTLGCLPVANIEYLTPEKLGTAGLVQEETLGGHKVVKITEIVNPGKTMSILVRGSNKLVLEEADRS…		15
Po00000788	MQQAVLDPESQVEKGENARMASFVGAIAIADMVKTTLGPKGMDKILQSMGGPDKNISVTNDGATILRSVYVDNAAAKVLVDIAKTQDEEVGDGTTSVAVLCGELLREAEKLIDQRIHPQTIIEGWRIALTTAHDALQQSAQYHSSDPEKFREDLLNIARTTLSSKLLTQEKNHFAELAVNAVLRLKGSNNLDHIQIIKKAGGSLKDSYLEEGFILDKKIGVGQPKRIENARILVANTGMDTDKIKIYGARVKVDSMDKVAAIEDAEKAKMKAKVEKIAAFGVNCFVNRQLIYNYPEQIFTEKGIMAIEHADFDGIERLAAVTGGEIASTFDRPDEVSIGECKLIEEIIIGEDRLIRFSGVKTGNACSVVLRGASSHLLEEAERSLHDALAVLSQTVKHS…		16
Po00009402	MASASTDSVAPAATHAAIDFTTLQQYRTKSDGVVTKTLLDQQECEQSCGMFFFPLDMLPLDQQLQLQEHGFTNTSLEPRLMREKHVSYLTRSLPRFAAGFVSLDASRPWIAYWILHSLELLDAMPDQETIDRTVDTIKHFWNEDSGGFGGGPMQLGHTATTYASCLTLALIGTDEALNVVDRQALYRFFMRRKDHATGAFSAHDGGEVDVRVTYCVISIASLYGILTEELTAGVVDFVVSCQTYEGGFAGEPFNEAHGGYAFCAVSILWILNSMDKIKDLDAFVHWLTNRQMPFEGGYQGRTNKLVDGCYSFWQGALPALLEDILAERYGTEVYQCHREQLQQYILLCGQQIEGGLRDKPGKPRDHYHSCYCLSGLSVAQHGLRRSENGHAPVVFGDTG…		17
Po00008419	MDYTKNIRNISVIAHVDHGKSTLTDSLVSKAGIISAKHAGGARFTDTRADEQERGVTIKSTGISMFFEYDMDAGDKVNAAATAKQTAEEAAAEEGGVPADAVTINQNSYLINLIDSPGHVDFSSEVTAALRVTDGALVVIDAIEGVCVQTETVLRQALGERVKPVLMVNKVDRALLELQLSPEECYIAFARAIESVNVVIATYNDEKLGDSQVYPDKGTIAFGSGLHQWGFTLKKFAKLYSQKFGIEESKMMQKLWGDWYFDAENKKWTSKNNNAGTLKRAFCQFIMDPIVKMFDAIMNDRKAKIEKMLKAVGVELKTDERELTGKPLLKIVMQRWLPAADAILEMIVVHLPSPVAAQKYRVETLYDGPLDDECANAIRKCDVNGPLVMYVSKMIPTSD…		18
Po00003543	MADDAPKEKKLTKKELRILERQKAAAAAAEPKLTDTYGELPLIQSQEKTDKVFKTVGDINPEVQGQSFWVRGHLQSVRAKSKIAFLVLRQGTFSIQGILNESDAVPREMIKFAAGVPKESVVDAFVTVSLAHQPVLSTTQKDVELTVQKLFIVSKSLPELPFQVEDAARPDALVKAEGSTYVDVGLDTRLNTRVLDLRTPANQAIMRIQAGVGRLFRQFLESRDFVEIHTPKLIGGASESGANCFTLKYFDQDACLAQSPQLYKQMACACSGLERVYEIGPVFRAENSNTHRHMCEFTGLDFEMTIKDHYHEVLEVFSDLFIYIFDNLESQYARELAIINEQHPFEPLKYNKPSLIINYEEGVQMLREAGVQQDLEEDLSTENEKTLGRLVKAKYNTDF…		19
Po00006717	MQRAVLRQSTRVLRTQAAKRVAAAAVSNAASAALVAHATVPVGQAVRLATQSKTSTSFAVRAFSSSAAPVDVPVPSMGDSISEGTVVEWLKTPGDFVQADDVVVVLETDKVSVDVRAPFAGQFVKQLAGVDENVLVGAPLFQLVKVDGADVPATPEAATPETSTSAPAAPAPSAASGDAETVDVPSMGDSISEGTIVSWLKSAGDHVTADDVVVVIETDKVSVDVRAPKSGIIQEVLAKVDEVVAIGAPLFKLVPGAAPASSATPAVPVAAPTPAKAAAPRDAKPATPAPAAPAPSAPGIINPLAFNAERVTRREKMSRMRLRTAERLKESQNITASLTTFNEVDMTNLMNLRKSYKDDFEAKHGVKLGFMSAFIKAASSALLEVPGVNAMIDDAHQEI…		20
Po00010408	MFSKVKLRFQTNRPKQGDTPSSYAKPRKVMSAPRVFKSNSGSGMELNPDERNSCEFLDHGLTIFVIGASGDLAKKKTYPSLFALYLAGYLPEHAVIVGYARSSKSDEEFREHLDSYLKVAKDDTTTLEKKASFLAKCIYRYGGYDSAEDVGKVSQEMELLENEKGKDVSNRLFYFAIPPSVFVPIGTSIKKAALTTRGWNRLIVEKPFGHDLSSFDELSRDMSALYSEDEIYRIDHYLGKEMVQNLLVLRFANSIFEPMWNRNYISSVVITFKEDIGTQGRGGYFDSYGIIRDVMQNHLLQVLSLIAMEPPVRASGTDYSNYIRDEKVKVLNCIQPISLDETVIGQYQGDPAQNEPGYLEDPTVPKGSVTPTFATCVLRVNNARWDGVPFIMKAGKALN…		21
Po00004002	MSSVTQMGGHCTILNSDFSVSNLETNPPSLDRLQLNSAILTQIQQHIETGEQNAFYVVDTGAVEERFKLWNEYLPHVRPYYAVKCNPDAHLVQTLARLGCGFDCASLAEINGVLSHGVDPTDIIYANPCKQSSHIAYAASHSVDMMTFDCHDELTKIKSINPNAKLVLRIYVDDTKAICRLGTKFGAMVHDVPSILDHAKNLNLDVVGVSFHVGSGCFSVSAYSDAVIRARKVFDIARTKGFNFSLLDIGGTETGPISFEECAKELQHALAVHFPTTSGVRIISEPGRFFAASTHTLAVNVIGRKIAPTFDVPGAGPEPSEHINANSPNYMYFVNDGLYGSFNCLVYDHGVIQPVVVSDTVSSADLHPASVWGPTCDGMDCLMKEMKMPIMEIGQWICF…		22
Po00001719	MAGGDFAPFRAKMQAAGLSEAAIKAFEFSYESLVSGETGMIGETTITPSDNLPYLEGKDDSIRASIKADPELLKETVVLKLNGGLGTSMGLDKAKSLLNVKGDDTFLDIMAKQVTELRAQHQSNVRFVLMNSFSTSNDTLDYLQKYPELVEDENLELLQNKVPKVDAKTLEPATYETNPSKEWCPPGHGDLYPSLAGSGKLEKLVAQGVKYMFVSNSDNLGATLDLDLLTYFAPSGKPFLMECCERTENDKKGGHLAQRNADGRLILRESAQCESDDEVHFQNINKHRYFNTNNLWIRLDKLAEELEKQGGVIRLPMIKNSKTVDPKDSSSTPVFQLETAMGAAIECFDGAGAVCVPRTRFAPVKKCDDLLLLRSDAYVITEDYRPVLAPERENVAPIV…		23
Po00001694	MEEIGLSATPMDEEPLVPVTIESKTDLYSKFKSLERHLEFLDIQEGYIKDEMKNLKRELIRAKEEVKRIQSVPLVIGQFLEMVDSNYGIVGSTAGSNYYVRILSTLDRERLKPNSSVALHRHSHAVVDVLPPESDSSIQMMQMSEKPDVSYQDIGGMDVQKQEVREAVELPLTHFDLYKQIGVDPPRGVLMYGPPGTGKTMLAKAVANATTASFIRVVGSEFVQKYLGEGPRMVRDVFRLAKENSPSIVFIDEVDAIATKRFDAQTGADREVQRILLELLNQMDGFDQTTNVKVIMATNRADTLDPALLRPGRLDRKIEFPLPDRRQKRLIYQACTAKMNLSDEVDLEDFVNRPEKISSADIASICQEAGLQAVRKNRYVVLPKDFEKGYKNAIKRADT…		24
Po00010051	MTAATTASDAKRAANGVTSYYHQKIEHLELTVREKTQNLRRLQAQRNELNSKVRLLREELQLLQEPGSYVGEVVKQMGKSKVLVKVNPEGKYVVDVDKAIDITKCTPNTRVALRNDSYVLHKILPTKVDPLVSLMKVEKVPDSTYDMIGGLDKQIREIKEVIELPIKHPELFEALGVAQPKGVLLYGPPGTGKTLLARAVAHHTDCTFIRVSGAELVQKYIGEGSRMVRELFVMAREASPSIIFMDEIDSIGSSRMEGGGGDSEVQRTMLELLNQLDGFEPAQNIKVIMATNRIDILDAALLRPGRIDRKIEFPNPTETSRIDIMRIHSRKMNLLRGINLKAIAEKMPSSSGAECKAVCTEAGMFALRERRIHVTQEDFEMAVSKVMKKDSEQNMSINK…		25
Po00005462	MVLAELGSKLQTALSKLNRTTVVDDEVFNQILKEICGALLESDVQVKLVRELRDNVKLAVNLEDSGALANRRRLIQKAVVDQLIHMLEPEAKPYKMKKGTSNVVMFVGLQGSGKTTSIAKFAHYYQRKGWKTCMVCADTFRAGAFDQLKQNATKLRIPFYGSYTEADPVRIAEEGVAQFRKEGYELILVDTSGRHKQEADLFAEMKEVEAAVQPDDVVFVMDSSIGQAVYDQASAFRSAVDVGSVIITKLDGHAKGGGALSAVAATGSPIIFYGTGEHFADFEGFNAQSFVSRLMGMGDIRGLMEEVKTSGMLDNQEEMIQKFQKGVFTLRDMYKQFEGVMKMGPLSKVMSMIPGLPQGMTQMLSMGGGEEEASKRLRKFLFMMDSMTDDELDGQVQIS…		26
Po00010139	MQRFGFATSSGAPSTKETMKRLMALAARPQTGVSLQDLLEFGTNISTKKLIQSAKFLHYELPVRYAHRVKNLQDLPHGLSDMPSVKLVRNWYVQSVEELLNFPKIETARDELAFRDLIESIKNRHSGTLYTMAKGVHELKMDLFRSFSAKADGTNGMRQDLGERYLRSQEFADLADLHSFLDAFYMSRIGIRMLMSQHIALHEQEEGWVGCICETTSPAEIALAAVDTARHMCIRQYGDAPEVELHGHTDFTMPYIPSHLHHMLFEVIKNSMRAVVEFHGVDNDMPPIKIVIADGEDNEDVSIKISDEGGGIPRSSIPRIWSYLYTTADADAFERLEAPLDFGGDSPLAGLGYGLPISRLFARYFGGDLQVISMEGYGTDAYLHLTRVGDASEPLQ		27
Po00010120	MLVLTGLLLAVLTLVGIAYAFVAGLRCSTKRRDGKAPSSPLRVGFLHPDFGIGGAENLVVNAAIALQKKNVHVTVFTAHHDVSRCFEETRGDGPLAKCIRVHGDWLPRTILGKLYAFCAILRILYVTLVITFVYANEIDAFFVDQVSVSIPFLRFIGKPVLFYGHYPDKLLVIQSGSKLKHLYRLPLDTLEEVTTVCSDVIVVNSKFTRSVFEQAFPRVGRRELGILYPPVDVSVFEQYVPTKPRDPNLFVSLNRFERKKNVALAIHALARLKSLVPPETFALVRLIVAGGYDPNNVENIEHLKELQQEVTKYGLEKHVEFRTSVSDSMKKELLSTAQAIMYTPDKEHFGIVPVEAMTCGTPVIAVKSGGPLESILDGETGFLCEVNADAFADAMAKVC…		28
Po00005900	MNRIFGRKKPDVPHVNVSDVNARVDGRATDLDMKINKLDEELRKYRVQMQKTKGPALNAVKQRAMQTLKRKKMYEAQRDNLTAQSFNLEQANFAIETSRDTMATASAMKSAVAQLKVETKKINISELEDVQDDMADLLEDMNEIQEIMGRSYGISADIDESELEAELEGLEDEWAEEEANAVADEATPSYLAPTHELPAAPVGVPERSQPARRTDEFGLPIEGIIATCAHNARGVHKNFKDINVTNFSLLYHGRVLLEETDISLNYGRRYGLIGRNGSGKSTFMNVLGARGIPIPDSIDIYHLKHEIEASDMTAIEAVLSVDEERNKLQAEADELSEQMLDENISEEDQQAISDRLTDIYERLEEMDADTAELRARSILAGLTFSPAMMEKKTREFSGG…		29
Po00012702	MVLSAVFITDLKGKIIISRNYRGDIPMSASAKFTQYVQEKDDSEQRPVFTEDGYTFVYIKHNNLYLMTVTKVNSNVALMIMYLNRICQVFQDYFGELEEESIRDNFVIIYELLDETMDHGYPQTTESRILREYITQEGYRLESAPRPPTALTNAVSWRSEGIKHRKNEIFLDVVEKLNLLVSSNGTVLHSEILGAIKMRSLLSGMPELKLGLNDKALFEATGRAATKGKQLKSVEMEDIKFHQCVRLARFETDRTISFIPPDGEFDLMTYRLSTHVKPLIWVEAVVESHSRSRIEYMVKAKSQYKSRSMAQNVEIVIPVPPDVDTPSFKASIGSVAYVPDRDAIVWSIKQFYGQREYLMRAHFGLPSVNNEESEDWKAPIQVKFEIPYFTVSGIQVRYL…		30
Po00010993	MLSKLGALRPSRAALSRAQSVSAAVQNYPSYVLNAPATEVTTLANGLRVASEGSHGETATIGVWIGAGSRFETTKNNGAAHFLEHMAFKGTSKRTQQQLELEIENMGGHLNAYTSREQTVYYAKVFKKDVPKAVDILSDILQNSKLDDAAIERERDVILREMEEVNKQHEEVVFDRLHETAFMGQGLGRTILGPIENIKNLKKDDLAEYIRTHYTAPRMVVAGAGAVEHSQLVDLAQNAFGNLPSTPAVAPTLEPVRFVGSDVRIKDDSLPLAHVAIAFEGYSWTSEHAFPLLVMQTLLGQWDRTSGAGMNMSSKLGQVVAEKELAHSFMAFNTCYQDTGLFGVYAVADQYKLNDLTWYTMEALVRLVHKTSDEEVERAKTQLKANMLMQLDGTSPICE…		31
Po00009433	MATPEEAEILAPPSDGVTCMRFSHTGTKTHLLVSSWDAVLRVYDGVRLRAKVDINTKQVRSLGSHGAGVRFIEYTKEYGLAVSAGWDGAVKVWDIRSGNGALIHEAKHEGKVFGMDLRSHLLVVSTSTRKNIVYDIRNFNNPLLEKDSPLKFQTRCVRVFPNLHGYALGSIEGRVALEYFNDDHSVNDQRSYAFKCHREKVENESLIYPVNSIAFHPVHGTFATGGCDGVVNIWDGDNKKRITHLRKYPTSIASLDFNHDGSILAIASSYTYEEGEKDHPNDAIFLHTVQPGQVRPKVKPGAPSNP		32
Po00012968	MVKRKKHDKDKYYNLARQQGYRARSAFKLIQLNKKYDFLSTAKVCIDLCAAPGGWCQVAAKYMPASSIIIGIDLLPIRPIRGVKTFQCDITTAKCRQIIKQETQNWQVDVVLCDGAPNVGAEYSKDAYVQNELALVALKLAVDVMGRNATFVSKVFRSQDYNALMWVFKQLFKKVGATKPLSSRNESAEIFVVCEGYLAPHSIDPKLFDPKFVFDQVDSQEKKITIFHPKFGVQKRHREGYDEALGQTLTNECSVSQFVASSDPIRMLTDATAILFRGEDAVFREHPETTDEVITCLKDLKVLGKADFKMLLKWRLRMVKYKEELLKAEAPEEEVEEVKAVVETEAPKELTEAEKNALIREELAQLRATQLAKKKREKKKEREKKQKLRVRAAMGMEEE…		33
Po00013591	MVRGGGTMRILTSARRPWRALAVRHVTASRPSVRGVSDWCKKSLLEAAAALQNGQVTATELTKACIDQIEATKRLNMFVWTDYDRALQLAKESDERRANGKALGTLDGIPVGVKDIFCMEGVPTTAASKILENFVSPYESTATHKLLEQGAIPVGKLNMDEFAMGSGTLYTPFGATINPWSSDFEENAVVAGGSSGGSAAAVASGCCFAALGSDTGGSVRQPAAYCGIVGLKPSYGRVSRHGMISYASSLDTPGIFARSVADAAIMLKAIAGSDDKDSTSIQSEVAQDWLNTVTQSSGRTDLSGVRIGVPEEYFVAELPEEILQVWDRGVQWLRDAGAQVVSVSLPTTKLCIPAYYILACAEASSNLSRYDGVRYGYRAKDIGFKSDGDQSDALHDLYC…		34
Po00011991	MATKKRVSYFYHPDEGHFYYGPSHPMKPHRLKLTHQLVVGYDLYRKMDVFEPHWASAEEIKAFHSADYIDFLQRINPVNQKELQPDLQKFNLGEFTDCPVFDGMFDFCRIYSGGTLDAAVRLNHGLCDIAINWAGGLHHAKKSEGSGFCYVNDIVLGILELLKYHPRVLYIDIDVHHGDGVEEAFYVTDRVMTVSFHKYGDFFPGTGDIKDIGAKNGKYYAVNFPLLSGIDDESYESVFKPVISKVMETFCPSAVVLQCGSDSLTGDRLGCFNVTTRGHGECVRFVKSFGLPTLVLGGGGYTIRNVSRAWAYETAVILDEEVSNNLPYTDYFEYYAPSFKLHLEPDPELENSNSREYLEEYKIKIFENLKALDGAPSVQMSEAPPSAMLREEDDDAMDP…		35
Po00009964	MSFDAFVQQSKAENTVVLAGVLFKRPDKNALLWKKRYCVLYKGALQIIYFENKDDFEKSQIRGKIPFSSVHKWDGKPNGFQFYTPSNQCYRVYTETEEEQTAWIAAMQTAIDMAPEKSDGESVAYQRPVASSPTSSPRAGSSFRIVRKDSWREEDVDVPAVVTELEDLRAEVTQLRAELATYEQTEKRYGTEIIREMRGRRGSVLDDGTQVNIEPREMERMRAIFDLFDTQGNGYISEDDLIDLHAKLGEPISQEDAGEAVRHMQHNDGRIDFNSFIKWWNEDHSFSNQTEAMKRYQAKFKFLKARIANPTIGNIETEAVGPFPSFEFRVNFYHTGRNGERVQISPWHDIPLYNADGSVNFICEIPKWTRKKMEIATGEPFNPIKQDTKNGKLREYGWG…		36
Po00010108	MLAAGYGTAGFTQLKDEKDTQNKNATRSEIFSADEGKRSRGKKMKWTLAGLFAVALSASVLFNSHADVPALSGSTSLRREAGLLEQALPTQVHVSLYDKTWSPAEKNVGIAVSWATGTPTQRSMVRFGRSATELSKMVEATSPCEQYEFCDYTSPWFHHVVIPGDLLEPNTTYYYRCGDPTGGWSELLTFTTSVAVGSQAPVTFAVIGDLGQTEYSEQTLRHLINQDGLTAILHAGDLSYADNYQPRWDRWGKLVEPLASTCPWMVSVGNHEEERPCQDGADRFVAYQKRFRMPYDVDDGKQAKNQYYGFRVGMVHFIVVHPYTATDANSPQYQWLSEELGRVDRTLTPWVVVIMHGPWYNSNTAHQGREPHLRMKDDMEDLLFEHKVDLVFSGHVHAY…		37
Po00002127	MNPPTEETTAAAAGAENLSKNELKRRLKAEKAAAAKAEKAAKKAQEAAAAGPKKKAPGIAVDDEDLDPTAYFANREKMLVALEKEGINPYPHKFHVSTSLPDFHAKYSSVEAGKQLDDVVVSVAGRLHSKRASGAKLVFYDLRADGVKIQVMSSADNYESEDAFFKIHSVLRRGDIVGVKGYPGKSKKGELSIFPTELVLLSPCMHMLPKAHYGLKLQDTRYRQRYLDLILNDETRNVFQTRAKIINFVRKFLDNQHFLEVETPMMNMIVGGATAKPFVTYHNDLHMNLYMRVAPELYLKQLVIGGLDRVYEIGRQFRNEGIDLTHNPEFTSCEFYMAYADYNDLMEMTEKLFSDMVKEITGSYAITIQREPEEEPITIDFTPPFRRIKMVPAVEEATG…		38
Po00007756	MMRKTGVKNRAPAPIQITAEQILQEAQDRKDDVLKPTRRRITDSEELNEYRMSKRKAFEDEIRRQRHHIGTWMKYATWEESQQEFKRARSIFERAIDVDYKNPTVWLKYAEMEMRHKFINHARNVWDRAVTLLPRIAQFWYKYAFMEEMVGNLNNARRIFERWMEWQPDDQAWYSYIKLELRANEVERARQLYERYVACHPAERSYMKFAKWEEKDQHQLVFARRIYERALEELRDDEKTEVIYIAFAAFEERCREMERARAIYQYALDRLPKEEAPQLYNAFITFEKKHGDKKRIEDVVIAKRRVVYEQQLIVVDEAPDRVRNVYKTCLSIIPHSKFTFAKIWILYAKFLIRQRDVQAARLALGESIGKCPKKKLFRSYIEIELMLGEIDRCRKIYTQ…		39
Po00001402	MATVGVLRRLSYASRRAQLTSTTSFNGLPLAQPRFSAITASAAPQWRSSLVTTSRLFSSEAGDDNPQDGADASATTKKKTTRRRKSAVDAEADVEVVETSVARLGEGDNAPNYPHVLAIPGHRRPFFPGVVLPMTITNPDVTKALLALKESGQQYVGVFLKKPTSGTQAPSTIIDPSKQGTEDLIKDLSEIHHVGSFARIDNMLPFDANSVQVLMVSQRRIVIDGVHDMGPPLRVSINPLENPDFDPKSKLIRAYSNEIVATLREIVKMNPLFKEHMQYFSQRIDIHNPYKLADFAASVTTADGEELQQVMEEMNCELRLKKALELITKELELSKVQQVIKEQVEEKVSKNQRQYLLMEQLKAIKKELGMEKDDKDAMITKYRERLDAFEPGSIPANVL…		40
Po00003914	MGVPAFYRWVQEKYPKCVVDCVEQRAVVLEGEYHHELLDVSGPNPNGFEIDNLYVDMNGLIHPCCHPEHGDAPKTEEEMYCRIMAYVDRLFAAVRPRRVLYLAIDGVAPRAKMNQQRARRFRSAQEAEQRKEIEKEALDYMRAMGHKVPEKQSEGWDSNVITPGTKFMSKLAKYMRFYIRDRINNNPAWKSIKVIFSDAGCPGEGEHKLMSYIRDQRAQPGYDPNQHHVLHGLDADLIMLGLATHEVKFSILREEVLFGKAKFERERQQQSQMMLDANGVPSQKRKRGEFGEHDADAIASDLKPLQFLHIATLREYLQIEFEPLSQALPFPYDFERVVDDFVFLCFFVGNDFLPHLPSLDIRDGALDFLILIYAKLLPALGGYLTEAGEVNLSRVDVIL…		41
Po00002035	MTMLTTLLRTTRRLRSTTRGHGRVLSHAFSVAAMPGHAAERPDASAILRPEKPANAKQQFSLDTELPGLPQLKPASQLSAPTTEVTTLPSGLRVISQDTYGQAATLGVFVDTGSRYEDVNEVGVTHLLEHLGFKGTTTRSHADLVREIEDIGALTTASVGREQIIYTIDVLRDNVDKAMDILADSVLNVELVEEEIEHIKAIMSFQTEDLMENPQALLQEYIHLAAYGEHQALGRPLQCPLDKIEALTLDTVANFRRKHFVAEKMVIAGSGVDHKTLVQMTERLFAKLPRAENTETLKPAPVEYKGGLYTIDNPDTPFSYVSVAFPTGGWHDEDLVPMCVLQTLLGGGDSFSAGGPGKGMYSRLYTSVLNRFYWVESAFAVTSIHSDVGLLGIYGAGVP…		42
Po00009239	MADEDTFRLSKVASNQLQRSLRNEESGRTKHTGRDDRATSEQVLDPRTRMILYKMLNHGVVSEINGCLSTGKEANVYHARLPDGREGAIKVYKTSILVFKDREKYMTGEFRFRNGYSKSNPRKMVKLWAEKEMRNLRRLNDAGIYSPTPMLLRSHVLLMDFIGKDGWAAPRLKDAKLSETRYRECYLYCVKMMRTMYQKCKLVHGDLSEYNILYYQSKLYFIDVSQSVEHEHPSAADFLRKDCKNVNDYFTKYGGLTTMTTQELYDFVTDPVLADEDIDEYLDELQVKIAERPTERTHAEQVEEAVFMNTFIPRSLGEVLHSEREQLDYMEGRMEKSLVSAISRLEVTPNTRGPRLMDILSAEDLAGEDDGSSSDEESDDEDNERDEEGEDGDSDDDED…		43
Po00005644	MVALQGKALALARAARAVHAKRDARSLRIGGMALIQLHAPSMAQKAMIRPSFVRSIVTTAETTESADASAHIHGHVQARLDYKKLANNLEDAIANVKKRFSDANPALVAELYEQQAKKKHEINLLRAERNTNAKQLGQAKAKGVSDEEFEALRARGQALKTEIAENEEALEALLVQLEAEAMKMPNDTHPDVPVGEEADSAIVAMHGKKPGFDFEPKDHYDLAMDLELLDTHTAAKVSSSKFVYLCNEAAMLELALVHWTLSKLRARGFTVWFPPDVAHYKMVEGCGFHPRGEATQIYSIANSDLCLTATSEITLAAMKSNEIIPSTSLPLKYAGFSHCFRTEVGHGGRQTRGIYRIHQFSKVEMFGFCADMEQSLKFFDEMVAIQTEMYTELGIHFQI…		44
Po00014750	MLVLFETAAGHALFKVQDESKLANADDVFKHFQTPEKANQVLKLKGFNAFKDTTEAVAAATDMVDGKVGKGLKKFLKKNIVDAGLKDKLAVSDKALGGIIKEKLGIQCIHDTAVNEIMRGVRANMNSLISGLEDEDLKSMTLGLSHSLSRYKLKFSADKVDTMIVQAIGLLDELDKEINTYSMRVREWFGWHFPEMGKIVTDNLQYAKCVLKMGMRSQVKNLDFSDILSEDVEASMREVCEVSMGTDISEEDVTNIASLCEQVISLTEYRAQLFDYLKNRMNAIAPNLTVMVGELVGARLIAHAGSLMNLAKHPASTVQILGAEKALFRALKTKHDTPKYGLIYHASLIGQTAPKYKGKISRVLAAKTALAVRVDALGDATEASIGYDNRAKVEARVRQ…		45
Po00011250	MALSDVGLYGLAVMGQNFALNMASHGFSVSVCNRSPDKVDATVLRAQNEGNLPLVGFKDVGEFVASLARPRKVIILVVAGKPVDDTIAQLASYMEPGDIIVDGGNEWFPNSVRRAEELKPKGIHFVGMGISGGEEGARTGPSLMPGGPKEAFDALEPILVKCAAQVDDGACTTYLGDVGSGNYVKMVHNGIEYGDMQLIAEAYDILKIAGGLTNAELAQVFDDWNKGELESFLIEITAKIFAKKDDLGSDEYLVDKILDQTGMKGTGRWTVQEAAERSIAAPTITASLDARYLSARKQERVIASKILNGPSEIPAVDKQQLIDDVRQALYASKICSYAQGLNLIREAGVQMGWDINLGECARIWKGGCIIRAAFLDRIKFAYAKDASLISLLVDPDFAQ…		46
Po00000988	MVLLARSVASLAARPHVRHASTAIKAIHAREIIDSRGNPTVEVDLTLSNSDTIYRASVPSGASTGIHEAVELRDGGSRYLGKGVLKAVDNVKNVLAPKLIGLDPTKQREIDDLMKSLDGTDNKGKLGANAILGVSLAVAKAGAAANGVPLFKHFADLIKNDNLVLPVPAFNVINGGSHAGNKLAFQEFMILPTGASSFSEAMVMGCEVYHHLKNVIKKKYGQDATNVGDEGGFAPNIQSNREGVELLMTAIEKAGYSGKVKIGMDVASSEFYTEDGHYDLDFKNNDGGKKQILTGEELAQLYIDLANEFPIVSIEDPFDQDDWTHYSAFTSKIGQAVQVVGDDLLCTNPKRIHTALDSKACNALLLKVNQIGSVSESVDAVALSKQNGWGVMTSHRSGE…		47
Po00006105	MWRYGAVKSGTVKTQAEVKDITRIERIGAHSHIRGLGLDDSLEPRAVSQGMVGQEDARKAAGIVSKMIEEGNIAGRAILLAGQPGTGKTAIAMAIAQALGEDTPFTTIAGSEVFSLEMSKTEALTQAFRRSIGVRIMEETEIIEGEVVEIQVDTPTGGVGEKIGRLTLRTTEMETVYDLGAKMIDSLTKEKVEAGDVITINKETGKITKLGRSFTRSRDYDAMGPQTRFVQCPEGELQKRKEVVHVVSLHEIDVINSRSQGFLALFAGDTGEIKDEVREQIDQKVADWREEGKATIVPGVLFIDEVHMLDIECFSWLNRALESDMAPVLIIATNRGITRIRGTNYKSPHGIPIDLLDRLMIIPTKPYTETEMRKILTIRCEEEDVEMTEDAKDLLTRIA…		48
Po00007821	MGATNSTRKLTVESIALLEMLEPNAVEVRNKALLQGRIQAILVKQWPTCRVLPFGSSENGLSFGGSDLDLGIYFEDDEVDYQNHLTTDERLELLSTVCACLGGEFEIQEFVQHARVPVVKLWDPKTQIACDVCLGSVHVLLNTALLKRYGEIDPRVRPLAFAVKYWAKQRGISDSVNGTLSSYGFALLLIFYLQSQSLLPPVGSVFHSILSEKSLPRVLHRLSSLPLDGLRPSFGSCEEESVGALLEGFFRFYTGEFSLEEDVVSVRTGKPLRKALTWTRPVAWRLSIEDPFELNHDVGRVIFSPKGQELLTNEFQRAYDMVSTGDRLEDVCAQDETVWSFSATCYICSAGSHKARECGQVTLGRPDAGRASAVPDCWYCGQSGHVKSTCPLYAFVAGS…		49
Po00003580	MTMLSKKALEGIASYKYKAGSYTFIDNQLNVFWTAAVELLPTWMAPNLVTMVGTCAMLFTTIVQLFVSPHLSEPAPFWVYLLSAVGLFFYQTMDALDGKQARRTGASSPLGQLFDHGCDAFCTIINVLSAAATVQLGSEVLTYVAISSVSITFYMAQWEEYHTGVMSCGNGWYGVTEGQLTLVAVHLLTAVVGPAFWTIVLPVPFVSITPAHVLVMALIGSNIILVSGNVLNVIRTPLEAMSAEEAGAKHRAKPVAMFQLVPISILVVLGYFWVSGPNVADYKAYPLLFLFPYGIAFVFFSTRMIVSHMCKVPFTPQLRVLIPFGLLILNTYGPTLGLFPKPLLRPLLATVLYGLGITCIYLHYVVHVVYDISCYLNIYVFKIKMKQ		50
Pp01678	MQIFVKTLTGKTITLDVEPSDSIDNVKQKIQDKEGIPPDQQRLIFAGKQLEDGRTLSDYNIQKESTLHLVLRLRGGAIEPTLAALAKKTNCEKQICRICYARLPPRATNCRKKKCGHSNQLRIKKKLK	Phytophthora parasitica	1
Pp02652	MKGGRRSLLLLLMAVALCYSALSSNSARAEVSTGSDEVLGRSTPSLLVDDLNDEPLTGGETFAFQAEVSRLMDILINSLYRTKEIFLRELISNASDALDKIRFLALSNNELLGKLRDLEIRISFDKDAGTLTIRDTGVGMTKDDLVNNLGTVAKSGTANFVEAMQAGADDSSLIGQFGVGFYSVYLVADRVRVVSKNNNDDQYIWESDANASFTITKDPRGDTLGRGTEITLFLKPDATEFQDQDKLKNLVGHYSEFITFPIYVNTTSTETYEVEEEPADVEEVVEEETDEEKPSEEDEELEAVEEEDVKTPKTRAETRTVWKWERVNEVKAIWTRSKDEISDEEYESFYHSLQKTDITDPLTWIHFQAEGEIEFKSILYVPGQAPRDLYTRFENKKAD…		2
Pp02122	MAQSVSGYSVGIDLGTTYSCVGVWQNDRVEIIANDQGNRTTPSYVAFTDTERLIGDAAKNQVAMNAHNTVFDAKRLIGRKFSDPIVQADIKHWPFKITSGPGDKPQITVQFKGESKTFQPEEISSMVLIKMREVAEAFIGKEVKNAVITVPAYFNDSQRQATKDAGAIAGLNVLRIINEPTAAAIAYGLDKKGGERNVLIFDLGGGTFDVSLLSIEEGIFEVKATAGDTHLGGEDFDNRLVDHFTQEFKRKHRKDITENQRALRRLRTACERAKRTLSSSAQAYIEIDSLFDGIDFNSTITRARFEDMCGDYFRKTMEPVEKVLRDAKLSKSQVHEVVLVGGSTRIPKVQQLLSDFFNGKEPNKSINPDEAVAYGATVQAAILSGNDSSEKLQDLLLLD…		3
Pp02122	MAQSVSGYSVGIDLGTTYSCVGVWQNDRVEIIANDQGNRTTPSYVAFTDTERLIGDAAKNQVAMNAHNTVFDAKRLIGRKFSDPIVQADIKHWPFKITSGPGDKPQITVQFKGESKTFQPEEISSMVLIKMREVAEAFIGKEVKNAVITVPAYFNDSQRQATKDAGAIAGLNVLRIINEPTAAAIAYGLDKKGGERNVLIFDLGGGTFDVSLLSIEEGIFEVKATAGDTHLGGEDFDNRLVDHFTQEFKRKHRKDITENQRALRRLRTACERAKRTLSSSAQAYIEIDSLFDGIDFNSTITRARFEDMCGDYFRKTMEPVEKVLRDAKLSKSQVHEVVLVGGSTRIPKVQQLLSDFFNGKEPNKSINPDEAVAYGATVQAAILSGNDSSEKLQDLLLLD…		4
Pp19880	MAAAVEDNSLYPIAILVDELKHEDVQLRLNSIRQIRIIAEALGPERTQNELLPFMNDSLDDEDEVLLVMAEELGDFVDVVGGPAHAYLLLKPLESLATVDEASVRDMAVRSICKVVEAMEPDHVSEHFVPVLRRLVTRDWFTSRIASCNLFQVGYTHLAADIQAEMRGMFGQLCRDDTPMVRKAASAALGGFASVMDGTSASGEMLPLFLALATDRQDSVRIHTIDNAVAMARLVPTEALLSQVLPTIFETARDGSWRVRWSVANRFPEICEALNAETINSTFCDSVVSLLEDNEAEVRTAATSKILGVVKLLQPQRIVEKIVPCFQRLARDMSDHVRSALASVVMKVAPFLGRDLTIEHLLPLFLLLLNDQNSEVRLNVISNLEEGNKVIGIELLSQS…		5
Pp10079	MPDSGAKVLTTATFNPKVVKAEYAVRGALVLRSNEYENRLANGDKSLPFDKIIPCNIGNPQVLNQEPIEFHRQVLALVNVPGLVDQPEAQKLFQPDAIARAKFYIDNIPGGTGAYGHSKGSAVVREEVARFLQRRDGHPADPEDIYLTDGASPAVQNSLLALIRDENDAIMAPIPQYPLYSAAIAINNGTLVGYYLDESNAWGLDVNELARAVKEALDAGKTVRAMAVINPGNPTGQCLSEKNIKEIIKFCKEENILILADEVYQENVYAEGKKFFSFKKVLRDMGKEYDDVELISFHSTSKGFTGECGRRGGYMELVNIDEGAKDQFYKLMSVNLCSNIEGQLMVGMMTNPPQPGDASYQRYIEQRDGTLHSLKRRAIKLVKAFNNLEGITCNETEGA…		6
Pp02202	MADANEHAETTPAPAAAVPATAVDAVAANDAALQEKLINEEYKIWKKNTPFLYDLVMTHALEWPSLSVQWLPNSHTSAGDDFSVHKLLLGTHTSGAEQNHLMVAEVRLPLEDTEIDARKYDEESQELGGFGGVSGKVDIKIRINHDGEVNRARYMPSDELIVATKTPHAEVHVFDISKRPSQPEENSGCNPDFRLLGHTKEGYGLCWDPHQPFHLISGSDDAIICEWDLRNAGKSVQPLHKYSGHSDVIEDVAWHMHHTKIFGSVGDDKKLLIWDMRSESYDKPATTVYAHTAEVNCLAFSPFSEYLVATGSADKHVNLWDMRNMKAKLHSFEGHNDEVYQIQWSPHNETILGSCSADRRLHVWDLSKIGDEQSPEDAEDGPPELLFIHGGHTSKISDF…		7
Pp01676	MAETSIYPRAELDGHNGKAVTAIATTRENPNLLLTASRDKSLLVWQLSNDGEEYGFARRRLQGHSHYVEDVVISSDGQFALSGSWDGTLRLWDLNTGITTRRFVGHTKDVLSVAFSADNRQIVSGSRDKTVKLWNTLGECKYTITEDGHTEWVSCVRFSPSTANPLIVSCGWDKVVKIWNLSNCKLRTNLFGHEGYLNTVTVSPDGSICASGGKDGTANLWDLNEGKRLYSLVAGDVIHALIFSPNRYWLCAATTSGIKIWDLESKIVVHDLQPEIEEPKGKYAQPPHCISLAWSADGSVLFSGYTDGIVRVWAVGN		8
Pp17055	MPREDTKRRTRLVDEDDGDTVEFTTSKDITVFPTFEAMGLKEDLLRGIYSYGFEKPSAIQQRAIKPAIQGRDLIAQSQSGTGKTAVFSISILQSLDTSSNETQALVISPTRELAEQTQKVVLALGDFMNVQCHACIGGKSVGEDIRRLDFGVQVVSGTPGRIFDMIRRRNLRTRNIKMLVIDEADEMLNKGFKEQIYDIYRYLPPSTQVLLVSATMPQEVLDLTRKFMNEPVKVLVKRDELTLEGIKQFFVAVEKEEWKFDTLCDLYDTLTITQAVIFCNTKRKVDWLTSKMREANFTVSAMHGDMPQKERDAIMQEFRSGGSRVLITTDVWGRGLDVQQVSLVICYDLPNNRELYIHRIGRSGRFGRKGVAINFVKDDDIRILRDIEQYYSTQIDEMP…		9
Pp17055	MPREDTKRRTRLVDEDDGDTVEFTTSKDITVFPTFEAMGLKEDLLRGIYSYGFEKPSAIQQRAIKPAIQGRDLIAQSQSGTGKTAVFSISILQSLDTSSNETQALVISPTRELAEQTQKVVLALGDFMNVQCHACIGGKSVGEDIRRLDFGVQVVSGTPGRIFDMIRRRNLRTRNIKMLVIDEADEMLNKGFKEQIYDIYRYLPPSTQVLLVSATMPQEVLDLTRKFMNEPVKVLVKRDELTLEGIKQFFVAVEKEEWKFDTLCDLYDTLTITQAVIFCNTKRKVDWLTSKMREANFTVSAMHGDMPQKERDAIMQEFRSGGSRVLITTDVWGRGLDVQQVSLVICYDLPNNRELYIHRIGRSGRFGRKGVAINFVKDDDIRILRDIEQYYSTQIDEMP…		10
Pp05608	MPKPTASAPSEAPADANNEAAEGFSGSKSFAELGVDSAICEAIEAVGWSAPSKIQQQAIPHGLAGKDIIGLAETGSGKTGAFVIPILQSLLQNPQRLYALVLAPTRELAYQIGEQFEALGASIGLKCACVVGGIDMMQQQVALARKPHVVIATPGRLVDHLENTKGFSLRTMKFLVLDEADRMLSMDFEEEINQIVQLMPADRNTYLFSATMTSKVRKLQRASLKDPVKVEITHKFATPETLKQHYLFIPAKFKDCYLAYVLNEVAGQSVLIFASTCNGTQKVTLMLRNLGFQAICLHGQMPQPSRLGALNKFKAKARNVLVCTDVASRGLDIPSVDVVINYDIPTHGKDYIHRVGRTARAGRAGVAISFVTQYDVELYQRIEHLLGTKLDAYPCEEET…		11
Pp04135	MSSTFFGALTQGAKFGGAKFQNDKQQFKHLNKATGAGKEAKKTVEVDELDFFGFNEAPKPKEKASKPRKISVDMVPEWAGNEAASKTRKVRGSKPRRKRKLSEGALEEQRLENEARQQASQLLAPPKTKADKRKEKRARRRSRTESMGSEATSQQSEDSEADSDSEVEEDDDEAVTLFKSNGEVADEEMTDAKAAKKAKKDAKKADRKNTVAAEQEEVQMLRRQLGIRVSGVSVPAPITSFADMRLDSSASAQQMKRLLLQNIERSEYKEPTSVQMQAIPSFLLRRDVLATAPTGSGKTAAFAIPILANLAAGSGTSSGIRSIVLAPTRDLAVQIRAEFTRLAAGKKLHITLLSKATAATIASQTKSKLAVNHDVLIATPLRLVHLIQESKVDLSTVEM…		12
Pp10946	MAQPKVSETLLDGQKPFAECEFGLDRRLTKAVAKMRFVHATLVQVHCIPLALQGKDLLVRARTGSGKTAAFALPLLHKILQHKQDAPASEPAVRALVLVPTKELVEQTRRHMMDLMYYCQDTVSLLALGGQSMNAQQALLRDAPDVLVATPGRLVAHLEAGNLTLKDSVQTVVIDEADLVLSFGYGEDIRTIFNALPKACQTFCMSATLSPELEKLKRSVLHNPAVVKLEEGATDGKLQQFYLPVKAADKDLLLYALLRLGVVSGKVIFFVNSTDAAYRLKLFFEQFVIKSAVLNAKLPHNSRQHIIEEFNRGLFDYLIATDDSVDRDEVGDEDEDDEEEEQEEDGEEDEAVSDVEEEEDVEKSDAESEGDEADSDKEEDDDSEKEDDEAMDSDKETSD…		13
Pp13124	MSMVFDEYGRPFIILRDQEQKERIKGVEAIKSNILAARTVSSLLRTSLGPRGMDKMMVSQDGDVTISNDGATILEQMQVEHRVAHLLVELSKSQDDEIGDGTTGVVVLAGALLEQAEKLLAHGLHPMRIADGFEEACEIACKHLEAIGDVIHFSEEDSTPLVETAMTTLSSKIVNKYKRQMAQIAVDAVMKVANFETRDVNFDLIKMEGKPGGTLGETALINGIVIDKDFSHPQMPKEVKDAKMCILTCPFEPPKPKTKHKVDITSVEAYEKLYKQEQEYFTTMIKQVKDSGANLVICQWGFDDEANHLLLQNQLPAVRWVGGVELELIAIATGGRIVPRFSELTAEKLGHAGTVREVAFGTTKERMLVIEDCASSDAITVLVRGGNKMIVEEAKRSLH…		14
Pp18230	MAAPATIARPTGETLRGKQKEKDVRMSNIIAAKAIANAIRTSLGPRGMDKMIQQGNGEVIISNDGATILSQMQVYHPTAKMLVDLSKSQDIEAGDGTTSVCVIAGALLSACEDLLLKGIHPTNISEAFGVAAVKAEEILTEMAKPVELSNREELINCVNTSLSSKVISEYADRLSPIAVDAVLKVIDIATATNVDLNTVRVVKQLGGTIDDSELVEGLVFSKGFDKTAAATAPTTIENAKIALIQFCLSAPKADMESNVVINDYAAMDRILREERKYILNLCKKVKKSGANVLLIQKSILRDATNDLSLHFLAKMGIRVITDIERNDIEHIATTLGCLPVANIEYLTPEKLGTAGLVQEETVGGHKVVKITEIVNPGKTVSILVRGSNKLVLEEADRSL…		15
Pp07737	MQQAVLDPESQVEKGENARMSSFVGAIAIADMVKTTLGPKGMDKILQSMGGPDKSISVTNDGATILRSVYVDNAAAKVLVDIAKTQDEEVGDGTTSVAVLCGELLREAEKLIDQRIHPQTIIDGWRIALTTANDALVASAKDNSQDADKFREDLMNIARTTLSSKLLTYEKDHFAKLAVDAVLRLRGSSNLDYIQIIKKAGGSLRDSYLDEGFILDKKIGVGQPKRVENAKILVANTGMDTDKIKIYGARVKVDSMDKVSAIEDAEKAKMKAKVEKIANFGINCFVNRQLIYNYPEQIFSEKGIMAIEHADFDGIEHLAAVTGGEIASTFDNPDAVQLGECKLIEEIIIGEDRMLRFSGVKTGSACSVVLRGASSHLLDEAERSLHDALAVLTQTVKYS…		16
Pp09622	MSEALDFAAMEHYRFKSDGLTTRTSVDQEECESSCNLFFFPLPELPLDQQLQLQQLSFVNTDLEPLLMREKHIEYLKRGLTRLPAGFVSLDASRPWIIYWILHALELLDALSEEVTDRVIGTLKPCWNDDHDGGFGGGPKQLGHTATNYASCLTLALLGTPEALESVDRQKLYRFFMSRKHAATGAFTAHDGGEVDVRVTYCVISIASLYGILTDELKAGVVDYILSCQTYEGGFGGEPGNEAHGGYAFCSVAALYILNAVDQIRDLPGLLHWLANRQMPFEGGYQGRTNKLVDGCYSFWQGAVPALLADVVRERYGDEVPYQCHQEQLQKYILLCGQEISGGLRDKPGKPRDHYHSCYCLSGLSVAQHGDGRGKPVVFGDASNLVARTHPAYNISYDK…		17
Pp01253	MEESLYDEFGNYIGPELHSSEDESSSGSESDAASDHESEPEVDDAGRQVDALALHNDEDNAIVLHEDKQYYPDASDVYGDAETLVMEEDAQPIEKPIIEPVKTKSFSVLEQKIPRTTYSTQFLTSLMDHPQLIRHVAVLGDLHHGKTLFTDLLVQQTHVDKWDPAVEKRYTDTRKDEQERKVSIKSAPVSLVLPTSRGKHYLLNVLDCPGHVNFSDETTAALQVADGAVIVVDAIEGVMMNTERLVKAALRANVAIVLVLNKVDRLIIELKLPPADAYFKLLHTIEEINAVIDANTPANQEKQRVSPELGNVCFASGQHGWSFTLESFAQIYAETYPGVPSSELAKRFWGDKYFNPQTRTFTKKSPYPGALRSFIQFVLEPLYKMYSKVLNGDPKELSA…		18
Pp03926	MADATPAPAPKKLTKKELRILERQKAAAAAAGPTLTDTYGELPLIQSQERPKKDYKSVKDLNPELQGESFWVRGHLQAVRAKSKIAFITLREQTATIQAILHESDKVSRPMIKFAAGVPKESVVDVFVTLTVPDSPVLSTTQKDVELNVEKFFVVSKALPELPFQVEDAARPDALVKAEGSTYVNVGLETRLNTRPLDLRTPANQCIMRIQAAVGQLFREFLIQRDFVEIHTPKLVGGASESGANCFTLKYFDQDAALAQSPQTYKQMACAVAGLERVFEIGPVFRAENSNTHRHMCEFVGLDLEMTIKEHYHEVLEVFSDLFIYIFDGLKERYAKELAIINEQYPFEPLKYNKPSLIISFEEGVKMLKEAGAEQEPEDDLSTENEKWLGRLVKEKYDT…		19
Pp18304	MVFGGEAPASSPAPEAPASTPTPAPASTPAPAATPATPEPAAGANPLLATPERASRREKMSRMRLRTAERLKESQNTAASLTTFQEVDMSKLMGLRKQYKDAFEAKHGVKLGFMSAFVKASASALLEVPGVNAMIDDEHQEIVYRDYVDMSVAVSTPKGLVTPVLKNTESMSFADVEKGLAELAARARDGKLTLEEMTGGNFTISNGGVFGSLMGTPIINLPQSGILGMHGTKMRPVVVDGEVVARPMMYLALTYDHRLIDGREGVTCLKAIADKIENPERLLLDI		20
Pp15102	MLSQLKRRFTLGRRSKILGEEDDHSATTMSLSNSNSTSSLPPVDEHHGCEYLDTALTIFVIGASGDLAKKKTYPSLFALYTMGYLPEHAVIVGYARSAKSEADFREQIAPWIKPKTPEAEARKAAFLNMCIYRSGNYDSAEDVGKVSKEMEALEEAQGFPVANRLFYFAIPPTVFVPIGTSIKKAALTTRGWNRLIVEKPFGHDLDSFDKLSQDMSALYCEDEIYRIDHYLGKEMVQNLLVLRFGNAIFEPIWNRNYVSSVTITFKEDIGTQGRGGYFDSFGIIRDVMQNHLLQVLSLVAMEPPVQAAGHNYSNYIRDEKVKVLNCIEPIKLENTVLGQYEGSKERNEPGYLEDPTVPKGSVTPTFATAIMYVNNPRWSGVPFIMKAGKALNERKGEIR…		21
Pp05048	MALLFRGSRASRAALKSASRLASRFGHERSAARCMSTQAARATLLSSDLATASTNAKPPPELQRLQLNAAILTQLQTQIQSLGNAPGSQRDAFYVVDTAAIEDRFKLWHQYLPEVRPYYAVKCNPDPALIEGLARLGAGFDCASQTEISSVLGNGVPASDIIYANPCKQGSQIAYAHANGVDMMTFDSQDELTKIHSINPSAKLVLRLYVDDSNSICRLGTKFGAMVHDVPDILNHAKALNLDVVGVSFHVGSGCFNVEAYSNAVVRARKVFDIGHSLGFNFNLLDIGGGFPGTENAPIRFEDCALELKKSLAVHFPQSSGVKVISEPGRFFAASTHTLAVNVIGRKVAPTFDVPGQPPVLASAAGQTPNYMYFVNDGLYASFNCMVYDHPTIQPVIMS…		22
Pp17090	MSLYLVTDLNFTNPKYVTLLRLSQNAILPWHPWFISNFGTPSAKTKIFGWKFPLPALRGRNPSSSTSMAQFDAYRAKMQAAGLSTEAIKAFEYSYDALVSGETGMIAESSIKPADNLPYLENKADSIRESVKADPSLLKETVVLKLNGGLGTSMGLDKAKSLLTVKGDDTFLDIMAKQVTELRATHKSHVRFVLMNSFSTSADTLEYLQKYPEIVEDETLELLQNKVPKVNAATMEPASYPANPAKEWCPPGHGDLYASLAGSGKLDKLVADGVKYMFVSNSDNLGATLDLDLLTYFAQSGKPFLMECCERTENDKKGGHLAERTADGRLILRESAQCADEDEKEFQNIEKHRYFNTNNLWIRLDKLQEELKKQGGVIRLPMIKNSKTVDPKDSSSTPV…		23
Pp17118	MEEIGLPPVTADEEPLVPVTIETKTDLYAKYKSLERHLEFLDIQEGYIKDEMKNLKRELIRAKEEVKRIQSVPLVIGQFLEMVDANYGIVGSTAGSNYYVRILSTLDRERLKPNSSVALHRHSHAVVDVLPPESDSSIQMMQMSERPDVSYSDIGGMDIQKQEVREAVELPLTHFDLYKQIGVDPPRGVLMYGPPGTGKTMLAKAVANATTAAFISVVGSEFVQKYLGEGPRMVRDVFRLAKENSPAIVFIDEVDAIATKRFDAQTGADREVQRILLELLNQMDGFDQATNVKVIMATNRADTLDPALLRPGRLDRKIEFPLPDRRQKRLIYQACTAKMNLGDEVDLEDYVNRPEKISSADIASICQEAGLQAVRKNRYVVLPKDFDKGYKNAIKRADT…		24
Pp08153	MTADVAMTSADDSAGLTSYYEKKIEHLELTVRDETQNLRRLQAQRNELNSKVRLLREELQLLQEPGSYVGEVVKQMGKSKVLVKVNPEGKYVVDVDKTIDIAKCTPNTRVALRNDSYVLHKILPTKVDPLVSLMKVEKVPDSTYDMIGGLDKQIREIKEVIELPIKHPELFDALGVAQPKGVLLYGPPGTGKTLLARAVAHHTDCTFIRVSGAELVQKYIGEGSRMVRELFVMAREASPSIIFMDEIDSIGSSRMEGGGGDSEVQRTMLELLNQLDGFEPAQNIKVIMATNRIDILDAALLRPGRIDRKIEFPNPTEGSRIDIMRIHSRKMNLLRGINLKVIAEKMPTASGAECKAVCTEAGMFALRERRIHVTQEDFEMAVSKVMKKDSEQNMSINKL…		25
Pp01488	MVLAELGSKLQGALAKLNRTTVVDDEVFNALLKEICGALLESDVQVKLVRQLRDNVKLAVNLEDASSGVNRRRLIQKSVVDQLVQMLEPEAQPYKMKKGQSNVIMFVGLQGSGKTTSIAKFAHFYQRKGWKTCMVCADTFRAGAFDQLKQNSTKLRIPFYGSYTEADPVRIAEEGVAQFRAENYELILVDTSGRHKQEADLFAEMREVSAAVQPDDVVFVMDSTIGQAVYDQASAFRETVDVGSVIITKLDGHAKGGGALSAVAATGSPIIFYGTGEHFADFESFNAQSFVSRLMGMGDIRGLMEEVKTSGMLDNQEEMVEKFQKGVFTLRDMYKQFQSVMKMGPLSKVMSMIPGLPQGMSEMMNMGGGEEEASKRLRRFLFMMDSMTDAELDGIVPLS…		26
Pp10819	MHRLAGRAPIRRGASSLNASNAFHDNMTAKIDELAQLPQTGVSLQYLLEFGTGISPQKLIQSARFLHGEMPVRYAHRIKNLENLPHGLSDMPSVKQVREWYVNSAQELLNFPKVETYQDELAFRDLIESIKGRHSGTLYTMAKGVHELKMELFKSFSEKGHGVTRKELGQRYLRSQEFADLSDLHSFLDAFYMSRIGIRMLMSQHIALHEEEEGWVGCICESTSPAEIALAAIDTARHMCLRQYGDAPEVELHGHTDFSMPFVPSHLHHMLFEVIKNSMRAVVEFHGVDNDMPPIKIVIADGEDNEDVSIKISDEGGGIPRSSVSRIWSYLYTTADSEAFERLEAPNDFGGDSPLAGLGYGLPISRLFARYFGGDLQVISMEGYGTDAYLHLKRVGDAS…		27
Pp10875	MALPPPPALAAIAAPWVIMFIFVVWAFFRGLSCSIPRSARPSKDTKQLRVGFLHPDFGIGGAENLVVNAAVALQQCGAHVTVFTAHHDVNHCFEETRGDGPLAAHVRVHGDWLPRTILGKLYAFCAVVRVLFVTLCIAVSYINDVDVFVVDQVSISIPFLRALGKPVLFYGHFPDKLLCIRSNSPWKRMYRVPLDYLEEITTAASDIIVANSKFSRGVFQEVFPRLRSKKLGVLYPPVDVKAYKTTADADVQRDSGLFVSLNRFERKKNVTLAIEALMELRSRLPSEDFQRVKLIVAGGYDPLNTENKEHLIELQDVVAKHGLKEHVEFRTSVSNSMKLELLRKAHAILYTPDREHFGIVPVEAMACGTPVIAVSSGGPLESVADGETGFLCEQKPEAF…		28
Pp00670	MAREKKEPRVKRERKGKKESRKKAAEEKKAAEKAEALENMSLADRLAEEGIIATCSHNVRSVHKNFKDINVLNFSITYFGKVLMEECDISLNYGRRYGLIGRNGSGKSTFMNVLGARGIPIPESIDIYHLKHEIEASDMTALEAVLSVDEERNKLQAEADLLSEQMTDESLSEEESESISDRLTDLYERLDDMDAATAEVRARQILAGLTFSDAMMNKKTKEFSGGWRMRIALARALFIQPTLLLLDEPTNHLDMEAVVWLEDYLSKWKKILLMISHSQEFMNEVCTNIIDLTNKKLEYYAGNYDTYVRTKAEKEENQMKRYNWEQDQIKHMKEYIAKFGHGSAKLARQAQSKEKTLAKMVREGLTEKVEKESMGDFKFPNPEPLPPPVLMFQNVAFGY…		29
Pp17400	MVLSAVFITDLKGKVIISRNYRGDIPMSASSKFTRYVQDKDDSEQRPVFTEDGYTFVYLKHNNLYLMTVTKVNSNVALMLMYLTRICQVFRDYFGELEEESIRDNFVIIFELLDETMDHGYPQTTEARILREYITQEGHRLEAAPRPPTALTNAVSWRSEGIKHRKNEIFLDVVEKLNLLVSSNGTVLHSEIIGAVKMKSFLSGMPELKLGLNDKALFEATGRSSSKGKAVEMEDIKFHQCVRLARFESDRTISFIPPDGEFDLMTYRLATHVKPLIWVEAVVEPHSRSRIEYMVKAKSQFKSRSIANNVEIVIPVPPDVDSPSFKCSIGSVTYVPDRDAIVWSIKQFNGSREYLMRAHFGLPSVDNHEATDDWKAPIQVKFEIPYFTVSGIQVRYLKI…		30
Pp10972	MMSKLSLVRQPLTRAQSSVAAAVSNYPSYVLNAPATEVTTLPSGLRVASEGSHGETATVGVWIGAGSRYETAQNNGAAHFLEHMAFKGTSKRTQQQLELEIENMGGHLNAYTSREQTVYYAKVFKKDVPRAMDILSDILQNSKLDEAAIERERDVILREMEEVNKQQEEVVFDRLHETAFMGNGLGRTILGPIENIRNLKKSDLQDYIATHYTAPRMVIAGAGAVDHSQLVELAQKSFGDLPTTPAVAPTLEPVRFLGSDVRVKDDSMPLAHVAIAFEGFSWTSEHSFPLLIMQTLLGSWDRTSGAGMNMSSKLGQVVAEKELAHSYMSFNTCYQDTGLFGVYAVADKYKLNDLTWYTMEALVRLVHKTTDEEVERAKTQLKANMLMQLDGSSPICEDI…		31
Pp02927	MATPDLELQAPPSDGVSCLRFGSRSQLLVSSWDAKLRVYDGVQLRTSVDLQAPVLSCSYGQSDSEAFAGGLDCLVKQIDLNTRQVTTLGTHAAAVRHVGYSSDLGLAVSGGWDGAIRVFDVRNGDNAQIHEAKLPGKVFGLDVRRHLLVAATSERQVSVYDLRNFSQPVVSKESPLKYQMRCVSVFPDLTGYALASVEGRVALEYLEDDPTHKRSYAFKCHRGKVDDQTLVYPVNSIAFHPTYGTFATGGCDGVVNLWDGANKKRITHLRQYPTSIAAMDFNHDGSVLAIAASYTYEQGEKDHPNDAIFLHTVQDAEVRPKKKAAA		32
Pp08105	MVKRKKHDKDKYYNLARQQGYRARSAFKLIQLNKKYDFLSTAKVCIDLCAAPGGWCQVAAKYMPASSIILGIDLLPIRPIRGVKTFQCDITTTRCRQIIKQEMQSWQADVVLCDGAPNVGAEYSKDAYVQNELALVALKLAVDVMGRGGTFVSKVFRSQDYNALLWVFKQLFKKVSATKPLSSRNESAEIFVVCEQFLAPHSIDPKLFDPKYVFDQVDAQEKTITIFHPKFGDRKRHREGYDEALGMTLTNECSVSQFIDAHDPIRLLTDTTSIKFMPEDDVYRDHKDTSDEIVTCLTDLKVLGKADFKNLLKWRTRMLKYKEELIKAENPEEEEKEEEKPAEKEPERELTEKEKDALVREELSQLRANVQAKKKREKKKERERKQKLRIRAALGMNAE…		33
Pp04927	MMRMCVSRRSAAQVAKSAWQISISRNVSDWCSKSLLTAAKALDSGDVSAVELTQACIDQVEKTRAFNMFVSTDFERALQLAKASDERRAAGHSLGLLDGIPVGVKDLFCMENVPTTASSKILENFLSPYESTATQRLLDQGAVPLGKLNMDEFAMGSGTIYSKFGATINPWSKDLGDNAVVAGGSSGGSAAAVASGCCFAALGSDTGGSVRQPAAYCGVVGLKPSYGRVSRHGMISYASSLDTPGVFARSVGDAAVVLQAIAGPDHMDSTCMTDELPENWCSNTVETSQQSKQVDLTGVRVGVPAEYFVKELPEEILSVWNNGVAWLRGAGAQVVSVSLPTTKLCIPAYYILACAEASSNLSRYDGVRYGYRAKDIALETQEDQSDALHDLYCRTRSEG…		34
Pp01052	MASATKKRVSYFYHPEEGHFYYGPGHPMKPHRMKLAHHLVVNYDLYRKMDIFEPHIASAEEIKAFHAPDYIDFLQKISPSNQKDLTSELQKYNLGDLTDCPVFDGIFDFCQIYSGGTLDAVSRLNHGQCDIAINWAGGLHHAKKSEGSGFCYVNDIVLGILELLKYHPRVLYIDIDVHHGDGVEEAFYVTDRVMTVSFHKYGDFFPGTGDIKDIGTKNGKYYAVNFPLLSGMNDESYESVFKPVIQKVMETFCPSAVVLQCGADSLTGDRLGCFNVTTRGHGECVKFVKSFGLPMLVLGGGGYTIRNVSRAWAYETSILLDEEVSNNIPYNDYFEFYAPNFKLHLEPDPDLENANSKEYLDECKHKIFENLRALTGAPSVQMNQAPPTHMLREEDEDAA…		35
Pp06991	MASTIASFANFLKQSKAHAVDNREVLIAGVLYKKPERNSLLWKKRYCVIYAGELQIVYFLSLEDFEKRAIRGKIPFSSVHAWDGKPNGFQFYTPADNCFRVYTDSSEEQQKWIDVMQQCIDNAPDKKDGEKVEYTRPVASSPSSSPKGASFRSKRSDSWREEDPDVLSMAVELEDLRSEVTTLKAELASYEQAEKKYGAEISAARTRRGSVLDDGTELNMEPQEMERMRAIFNLFDVQGNGFISEDDLLDLHAKLGEPISNEDAREAISYMHSKSATGQIDFNSFMKWWNDDHAADNQTEAMRRYQAKFKFLKARIANPEVGNIETEAVGAFPSFEFRVNFYHTGPNGERQQISPWHDIPLYNPDGTVNFICEIPKWTRKKMEIATGEPFNPIKQDTKN…		36
Pp10896	MTAKVSVKWGKQVFQDVVVDKTAPVAVFKAQLYALTSVPVERQKLMSKAWKGMLKDDVDLSTLDKLVDGTGIMLMGSAEVVQKPKEPIVFIEDMTTKDIAATGTVYPAGLVNLGNTCYMNATLQCLRPVKELREALKAQPGGVSADLANNFTTALKDMYGQLDGSVDSITPSMFVSVLRRAYPQFAQQAPRSGGYMQQDSEEFLSTLFSTLQQTLTQPAGGLKSLGATNNVVDALFGMEMDEKLECTETDMEPAVVKKEKALKLVCNITIETNHLSEGIKIGLEGTIEKHSEVKGGNAVWKKTMRINRLPKYLCVQFMRFYWKATPDSRDHAGVKCKMLRPISFPLTLDVYDFCSDELKATMKIARDRNAEKILNEFKDKPAGEKKEDEAEEKKAADED…		37
Pp06467	MSTPSDAAPPTGNATAPISKNELKRRLKAEKAAKAKAEKAAKKAAEAASKPKKAAATDDEELDPTAYFANREKTLVELEKQGINPYPHKFHVSTSLPEFHAQFGDAEAGSHLSDVVVSVAGRLHSKRASGSKLVFYDLRADGKKLQIMSDVGTYESAEAFAQIHSILRRGDIVGVKGHPGKSKKGELSIFPQQLVLLSPCMHMLPKSHAGLTLQQDTRYRQRYLDLIMNDDSRGVFQTRAKIINFIRRFLDDKNFLEVETPMMNMIVGGATAKPFVTYHNDLHMNLFMRVAPELYLKQLVIGGLDRVYEIGRQFRNEGIDLTHNPEFTSCEFYMAYADYNDLMTLTEKLFSEMVKEITGGYTITIQKEPGEEPVTIDFTPPFKRVSMVSAVEEATGVKI…		38
Pp14241	MMKKSVVKNRAPAPIQITAEQILLEANQRKEELAQPPRRRITDAAELAEYRMGKRKAFEDELRRQRHHIGTWMKYATWEESQEEFARARSVFERALDVDYKAPTIWLKYAEMEMRHKFVNHARNVWDRAVTLLPRVAQFWYKYAFMEEMLGNLNGARRVFERWMEWQPDDQAWYSYIKLEMRAKDIPRARALYERYVMCHPGEKAYIKYAKWEEKSQKQLALARRVYERALEELRSDEKTEQIYLAFALFEERCRELERARAVFKYALDTLPKEEAPALYSAFITFEKQHGDKERIEEVVIAKRRVVYEQQVAANALDYDSWLEYIKLEENEAASSQSFGLVREVYERAIANVPPIPEKKYWRRYIYLWIKYALFEELLAGDNDDSGSSSERCKQVYKT…		39
Pp05936	MATATALRRFAMARPRSHIAAVNTMRFQRAPVLAAQRVHANPFAFGNRNVFGAFYSTDSSGKDDDKDEEKPKDADDGDEGVEILIENDLATVGEGDNAPTYPHVLAMPALRRPFFPGVVLPMTITNPEVTRALMALKESGQKYVGVFLKKSSGDPLKSGGGEDLVKNLSEIHHVGSFARIDNMLPFDANSVQVLMVSQRRIAIDDIRDEGPPLRVNISNLDNPSFDPKSKLIRAYSNEIVATLREIVKMNPLFKDHMQYFSQRIDIHNPYKLADFAASVTSADGEELQQVMEEMSCEARLKKALELITKELELSKVQQTIKEQVEEKVSKNQRNYLLMEQLKAIKKELGMEKDDKDAMITKYRERLAQFEPGSIPENVNEVVEDELNKMSMLEKNSSEF…		40
Pp16540	MGVPAFYRWVLEKYPKCVVDCVESRAVVLESERHFELTDTTGPNPNGFEVDNLYVDMNGLIHPCAHPENGEAPKTEEEMYRRVMAYVDRLVAAVRPRRVLYLAIDGVAPRAKMNQQRARRFRSAQEAEQRMEVEKEALEYMSALGHKVPSKQEKPWDSNVITPGTKFMAKLAKYLRFYIRDRVNNNAAWKSIKVILSDAGVPGEGEHKLMQYIRVQRSQPGYDPNQHHVLHGLDADLIMLGLATHEVKFSILREEVLFGKQKYERERQKEQQTVLDANGTTLNKRKRGEFGEHDADLVASDLKPLQYLHIATLREYLQVEFEPLSRVLPFEYDFERVIDDFVFLCFFVGNDFLPHLPSLDIRDGALDFLILIYAKLLPAMGGYITDGGHVNLSRVDVIL…		41
Pp11254	MVSLRSFQALRRAAHLAAKSSGGRLAPLQSLAPQTRPFSQAHTPSQAVDPKDILKPELPKVTKPQLSLEQELPGLPQLKPASQLKPPQTEISVLPSGLRVISQETYGQAATLGIFIDAGSRFEDDDSIGVSHLLEHLGFKSTTSRSHAQLVHEIEDIGALTTSSCGREQIIYTIDLLRDNVEKGLELLADAILNVDLVPEEMEGIKAIMRIQTEDLMENPPAMLQEFIHAAAYGADTPLGRPLQCPLDKIDALTVEKVKKFRDQHFVAQKMVLAGSGVDHVRLVKCAEKLFANVPVASADSPMATPSSPETLEPVIYTGGLYPLPNPESEFSYAALAFPTGGWHDEDLVPICVLHTLLGGGDSFSAGGPGKGMYSRLYTSVLNRFYWVESAFAFSSIHA…		42
Pp09723	MKDEDDFRLSKAAENQLARTLRNEESGRTRHTGRDDRATTEQVLDPRTRMILYKMLNHGIVTEINGCLSTGKEANVYHARLPDGREGAIKVYKTSILVFKDREKYVSGEFRFRHGYSKSNPRKMVKLWAEKEMRNLRRLRDAGIYCPAPILLRSHVLLMDFIGRDGWAAPRLKDAKISDNRYRECYLYCVKMMRTMYQKCRLVHGDLSEYNILYYQTKLYFIDVSQSVEHEHPSANDFLRKDCRNIADYFRKTGALNPMTTQELFDFVTDPRIADEDVDDHLEAIQRVIADRPVERTNEEQVDEAVFMSTFIPRSLGEVLHSEREQLAYQEGTMEKSLVTAISRLEVEQGTTPAPAMRGTRIMDILNEGDDQEIDSSDDDSDEEEQSEGDSDSEYDDED…		43
Pp01932	MHALARVCRSRAPRAIATSGLAQVSFFSSSSSGSIATTAGSVSDVAELSNQHGHVKARLDFKKLVENVDAAIENGKKRCSDGNPQLVADLYQRQAKLRHNVNLLRAERNTHAKQLGQAAAAKKKQGKEAEQAFEALRLRGQELKREIADVEAELGQVSAELELEALKIPNDTHPDVPVGGEEESRVIMKHGEKPVFNFKPKDHYDLATDLELLDTQTAAKVAGSKFTYLCNEGAMMEIALVHWTLSKLRARGFKVMFPPDVAHYKLVEGCGFQPRGEATQIYSIANSDLCLTATSEITLAAAKSNEILSTPTLPLKYAGFSHCFRTEIGHGGRLTRGIYRIHQFSKVEMFAFCANETQAQEFFDEMVEIQTSMYAELGLHYELMDMATGDLGAPAYRKF…		44
Pp15671	MLVLFETAAGHALFKVQDEAKVASADDVFKHFSTPEKAAKVLKLKGFNAFKDTTEAVAAATDMVDGKMGKTLKKFLKKNVVDAGLKDKLAVSDKALGSLIKEKLNIACVNDSAVNEVMRGIRANMDTLITGLEDDDLKAMTLGLSHSLSRYKLKFSADKVDTMIVQAIGLLDELDKEINTYSMRVREWFGWHFPEMGKIVTDNLQYAKCVLKMGVRSQVKTLDFSDILSEDVEASMREVCEVSMGTDISEEDVTNISALCEQVISLTEYRAQLFDYLKNRMNAIAPNLTVMVGELVGARLIAHAGSLMNLAKHPASTVQILGAEKALFRALKTKHDTPKYGLIYHASLIGQTAPKHKGKISRVLAAKTALAVRVDALGDSTEATIGFDNRAKVEARVRQ…		45
Pp11762	MADLSDIGLFGLAVMGQNFALNMASHGFKVSVCNRSPDKVDATVQRAKDEGNLPLVGYKDMKEFVASLARPRKVVILVVAGKPVDLTIAALSEFMEPGDIIIDGGNEWFPNSVRRASELEPKGIHFVGMGVSGGEEGARNGPSLMPGGPKEAYDALEPIITKCAAQVDDGACTTYLGPIGSGNYVKMVHNGIEYGDMQLIAEAYDILKIAGGLTNEELASVFDEWNKGELESFLIEITAQIFAKKDDLTDDGYVVDKILDKTGMKGTGRWTVQEAAERSIAAPTITASLDARYLSARKDERVFASKILSGPSEIPAVDKQQLIDDVRQALYASKICSYAQGLNLIREAGVQMGWNVDLGECARIWKGGCIIRAKFLDRIKSAYAKDASLISLLVDPDFA…		46
Pp09888	MLARTSALRRAATTATGAVRNASTIQSIHAREIIDSRGNPTVEVDLTLSGSTEIFRASVPSGASTGIHEAVELRDGGKRYAGKGVQQAVQNVKSVLAPKLIGADPTKQRDIDNLMREIDGTENKGKLGANAILGVSLAVAKAGATAKGVPLYQHFADLIGNKNLVLPVPSFNVINGGSHAGNKLAFQEFMLLPTGAESFSEAMVMGCEVYHQLKSVIKKKYGQDATNVGDEGGFAPNIQSNREGVELLMTAISKAGYDGKIGIGMDVASSEFLTKDGKYDLDFKSENSSDLLTGEELGQLYKDLAKEFPIISIEDPFDQDDWTHYSSFTAGIGDKVQIVGDDLLCTNPKRIATALDKKACNALLLKVNQIGSVTESVDAVALAQKNGWGVMTSHRSGET…		47
Pp11903	MSGTVKTQAEVKDITRIERIGAHSHIRGLGLDDSLEPRASSQGMVGQTEARKAAGIVAKMIEEGNIAGRAILLAGKPGTGKTAIAMGIAQALGEDTPFTTIAGSEVFSLEMSKTEALTQAFRRSIGVRIMEETEIIEGEVVEIQVDTPTGGVGDKVGRLTLRTTEMETVYDLGAKMIDSLTKEKVEAGDVITINKESGKISKLGRSFTRSRDYDAMGAQTRFVQCPEGELQKRKEVVHVVSLHEIDVINSRSQGFLALFAGDTGEIKDEVREQIDTKVAEWREEGKATIVPGVLFIDEVHMLDIECFSWLNRALESDMAPVLIIATNRGITRIRGTNYKSPHGIPIDLLDRLMIIPTKPYSESEMRKILTIRCEEEDVEMTEEAKDLLTRIAVETSLRY…		48
Pp02794	MSVRRNVRLRREYLYRKGLEGKERALYEHKQQLKEAIRSGKAIPTELRSVESKLRHEMEYDDEAHEKPLNHIDDEYKNAGMFDPKIAITTSRDPSSRLKQFAQELRLIFPNAIRLNRGAHTIGDLVESARSNDFTDLLLVTETRGEPDGLVVCHLPYGPTAYFSLSNTVLRHDIEDRATISEAYPHLIINQFETPLGKRVANILKHLFPVPKPDAKRVITLSNDNDFVSFRHHVFKVTGREVELQECGPRFELQLYQVKLGTLDQKEAENEWVLRPYMNSAKKRRVL		49
Pp03873	MLGKKALEGIASYKYKAGTYTYLDNVLNHFWTYSVQFLPIWMAPNLVTMIGTGAMMFTTVVQLYYSPHFSETCPAWVYILSALGLFFYQTMDALDGKQARRTGASSPLGQLFDHGCDAVCTVFNVLSAAATCQAGVGLRPYIALSSVSIAFYLAQWEEYHTGVMSCGNGFFGVTEGQLTLVAVHLVAAFFGAGFWTAEVPIPTPFPVTMTDVLIGALVASNVLLAYGNISNVLRAAPDAIPRDELGNKHISKHLALIQLIPIGILLVLGSLWICGPDADNYANYPVLFLFPIGIGYVFFSTRMIVSHMCKIPFTPQLRVIIPFGFVIFNAYGPAVGILSKPLIPTIVASSLYVVFIVVVYLHFVSGVVKDICDFLDIFLFKLKPAATESEKAK		50
Ppseud7382849.1	METLTGKTTRVLWMPRDTVANLKLRIQEAEDISTNVQILAFNNALLEDLRTLESYQIHNRSLIYLALRLSGGFVPPGSIAGVPTNSILTHGGASPMKDSTSKENARLAPAPRSVS	Phytophthora pseudosyringae	1
Ppseud7377975.1	MSTPEAETFAFSADINQLLSLIINTFYSNKDIFLRELISNASDALDKIRYSSLTDASVLDTDKNLEIKVIPDKANGTLTIQDSGIGMTKADLINNLGTIAKSGTKAFMEALAAGADISMIGQFGVGFYSAYLVADKVVVHSKHNDDEQYVWESAAGGSFTVTPDTTEPILRGTRIVLKLKEDMLEYLEERKLKDLVKKHSEFIGFPIKLYVEKTEEKEVTDDEEEEDEKEGEDDKPKVEEVEEEEEGDKKKKTKKIKEVTHEWDHLNSQKPIWMRKPEDVTHEEYASFYKSLTNDWEEHAGVKHFSVEGQLEFKACLFTPKRAPFDMFEGGAKKKVNNIKLYVRRVFIMDNCEELMPEYLSFVKGVVDSEDLPLNISRETLQQNKILRVIKKNLIKKCL…		2
Ppseud7379880.1	MAPKRRSRKTTKDVYAAVPAEERAQLGAEAKERGNAAFASGDHAAAIKEFTTAIAYEPTNVIYFSNRSAAYLSAGQATPAMQDAKSCIDLDAKFAKGYARLGAAHFYIKNYAKAITAYTQGLTVEKGNKALQAGLTQAQAAQQVQDEEISGVEMDEATRKMKRMEIEEKINKARREREERAKRAEKGFSEVIGIDLGTTYSCVGVWKDGQVEIIANSEGNRTTPSWVAFNDSERLIGEAAKIQAAGNATNTVFDAKRIIGRSFSDEVVKKDAAHFPFTIKEGDDDKVLIEVEFKGAKKSFTPEEISSMVLLRMKETAEAFLGQSISQAVVTVPAYFNDQQRQSTKDAGSIAGLDVKRIINEPTAAALAYGLDTNAGTDGSACNVLIFDLGGGTFDVSIL…		3
Ppseud7393838.1	MNLTKIVLVAAAAFAGAVAADEATKGPRGPVIGIDLGTTYSCVGIYKDQKVEIIANDQGNRITPSYVAWDSNDERLIGDGAKNQATINPEKTLFDVKRLIGRKYNDKSVQADKKLLPYELINKDGKPFIQVEVKGEKREFAPEEVSAMVLTKMKQISEGYIGREVFDAVVTVPAYFNDAQRQATKDAGTIAGLTVQRIINEPTAAAIAYGIDKKAQGEKNVLVFDLGGGTFDVTLLAIDGGVFEVLATNGDTHLGGEDFDQRIMQYFIKKWKKDKNLDVASDKRALQKLRREAERVKRALSAQAQARLEIESLLDGEDFTESLSRARFEKLNEDLFKKTLGPVERVMKDADLKKSEVDEIVLVGGSTRIPKVQQLIKDYFNGKEPSRGVNPDEAVAYGA…		4
Ppseud7381421.1	MAAAAAEDNSLYPIAILVDELKHEDVQLRLNSIRQIRIIAEALGPERTQKELLPFMNDSLDDEDEVLLVMAEELGDFVDVVGGPAHAYLLLKPLESLATVDEASVRDMAVRSICKVVEAMESDHVAEHFVPVLRRLVTRDWFTSRIASCSLFQVGYARLSAEIQAEMRGMFGQLCRDDTPMVRKAASAALGGFASVMDGPSASGEMLPLFLALATDRQDSVRIHTIDNAVALARLVPAEVLPTQVLPTIFETARDGSWRVRWSVANRFPEICESLNAETINSTFCDSVVSLLEDNEAEVRTAATSKILGVARLLQPQRTVEKFVPCFQRLARDMSDHVRSALAAVVMKVAPFLGRDLTIEHLLPLFLLLLNDQNSEVRLNVISNLEEGNTVIGIELLSQ…		5
Ppseud7387184.1	MLARQALKQLRASPSLASRSFAVLTAATVNPNIVKAEYAVRGALVLRSNEYEDRLARGDVSLPFDKVIPCNIGNPQVLKQEPIEFHRQVLALVNVPGLVDQPEAQKLFPPDAIARAKFYIDNIVGGTGAYGHSKGSAVVREEVARFMQRRDGHPADPEDIYLTDGASPAVQNSLLALIRNENDAILAPIPQYPLYSAAIAINGGSLVGYYLDEANTWGLDVKELARAVKEARDAGKTVRAMAVINPGNPTGQCLSVKNIEEIIKFCKEEDILVLADEVYQENVYAEGKKFVSFKKVLRDMGKAYDDVELISFHSTSKGFTGECGRRGGYMELVNIDDGAKEQFYKLMSVNLCSNIEGQLMVGMMTNPPQPGDASYERYAAQRDGTLEALKRRALKLVKA…		6
Ppseud7384195.1	MPRSPAFSAAEMSDTAEHTDPTPMEDEDVQDLTGEAAAEHEEVSEPDMRLESEAYRAWKKNTPFLYDLAVTDSLDWPSLTVQWLTRLPDRGDFSEHELLLGTNTSGAEQNQLIKAKVSLPLDSISHAREFDEERQELGGYNNAARCRLEKVTHFRCNHEGEVNRARCMPSNELIVATKTPSAEVHVFDISKRPSDPDKSASSDPDFRLLGHEKEGYGLCWDPHEKLHLVSGSNDAIICEWDLEKGGKTVEPLHKYTGHSDVIEDVAWHWHHPKVIGSVGDDKKLLIWDMRSKSYDRPAATVLAHSAEVNCLAFSPSNEYLVATGSSDQHIHLWDLRNLKTKLHSLEGHTDEIYQIQWSPHHDGILGSCSADRRVLLWDLTKIGEEQEADDAKDGPPELL…		7
Ppseud7381145.1	MAETSIYPRAELDGHNGKAVTAIATTRENPNLLLTASRDKSLLVWQLSNDGEEYGFARRRLQGHSHYVEDVVISSDGQFALSGSWDGTLRLWDLNTGITTRRFVGHTKDVLSVAFSADNRQIVSGSRDKTVKLWNTLGECKYTITEDGHTEWVSCVRFSPSTANPLIVSCGWDKVVKIWNLSNCKLRTNLFGHEGYLNTVTVSPDGSICASGGKDGTANLWDLNEGKRLYSLVAGDVIHALIFSPNRYWLCAATTSGIKIWDLESKIVVHDLQPEIEEPKGKYAQPPHCISLAWSADGSVLFSGYTDGIVRVWSVGN		8
Ppseud7385904.1	MADVEDRKPTYVRRSVESLGSENVEEGQEEQVHLSEGDIETNWDEVIETFDGMELREDLLRGIYAYGFEKPSAIQQRAVKPILIGHDCIAQAQSGTGKTATFAVSILQKIDIGLKETQALILAPTRELAQQIVKVVVAIGDYMSVQVHACVGGTAVRDDIRTLQQGVHIVVGTPGRVGDMINRRALRTDEVKMFVLDEADEMLSRGFKDQIYEVFRFLPEKVQVALFSATMPLDVLEVTHRFMREPIRILVKRDELTLEGIKQFFIAIDREEWKFDTLCDLYETLTITQAIIYCNTRRKVDWLTEKMQSKDFTVSAMHGDMEQRERDIIMREFRSGSSRVLITTDLLARGIDVQQVSLVINYDLPTNRENYIHRIGRSGRFGRKGVAINFLTHNDVRYL…		9
Ppseud7385904.1	MADVEDRKPTYVRRSVESLGSENVEEGQEEQVHLSEGDIETNWDEVIETFDGMELREDLLRGIYAYGFEKPSAIQQRAVKPILIGHDCIAQAQSGTGKTATFAVSILQKIDIGLKETQALILAPTRELAQQIVKVVVAIGDYMSVQVHACVGGTAVRDDIRTLQQGVHIVVGTPGRVGDMINRRALRTDEVKMFVLDEADEMLSRGFKDQIYEVFRFLPEKVQVALFSATMPLDVLEVTHRFMREPIRILVKRDELTLEGIKQFFIAIDREEWKFDTLCDLYETLTITQAIIYCNTRRKVDWLTEKMQSKDFTVSAMHGDMEQRERDIIMREFRSGSSRVLITTDLLARGIDVQQVSLVINYDLPTNRENYIHRIGRSGRFGRKGVAINFLTHNDVRYL…		10
Ppseud7383539.1	MAAAAVADVGAVSQAPADAANEAAEGFSGSSSFAELGVDSAICEAIAAVGWSAPSKIQEQAIPPGLAGKDLIGLAETGSGKTGAFVIPILQRLLQSPQRLYALVLAPTRELAYQIGEQFEALGASIGLKCACVVGGIDMMQQQVALARKPHVVIATPGRLVDHLENTKGFSLRTIKFLVLDEADRMLSMDFEEEINQIVQLLPAERNTYLFSATMTSKVRKLQRASLKDPVKVEITHKFATPETLKQHYLFIPAKFKDCYLAYLLNEVAGQSVLIFASTCNGTQKVTLMLRNLGFQAICLHGQMPQPSRLGALNKFKAKARNVLVCTDVASRGLDIPSVDVVINYDIPTHGKDYIHRVGRTARAGRAGVAISFVTQYDVELYQRIEHLLGAKLDAYPCE…		11
Ppseud7381868.1	MSSTFFGALTQGAKFGGAKFQKDKRQFKLIDNAPGANKEDNKTTQVDELDFFGFDAAPKPKEKAPKPRKISVDKVPEWAGNEPATKPRKVKGSKPRRKRKLSEGALEEQRLEDEARQQASQLLAPPKTKAEKRKEKRARRRSRTESMGSEATSQQSDEDSEPASESEEEEEEDEESVTLFKSNGEDADEATTDVKAVKKEKKEAKKSGKKNAVAAEQEGVQLLRRQLGIRVSGVSVPAPITSFADMRVDSSASAQQMKRLLLQNIERSEYKEPTSVQMQAIPSFLLRRDVLATAPTGSGKTAAFAIPILSNLAAASGTSSGIRSIVLAPTRDLAVQIRAEFTRLAAGKKLHVTLLSKATAATIASQTKSKLAVNYDVLIATPLRLVHLIQESKVNLSTV…		12
Ppseud7387502.1	MTQPKVNETLLDGQKPFAECEFGLDRRLTKAVAKMRFVHATLVQVHCIPLALQGKDLLVRARTGSGKTAAFALPLLHKILQHKQDAPASEPAVRALVLVPTKELVEQTRRHMTELMYYCQDTVSLLALGGQSMSAQQALLRDAPDVLVATPGRLVAHLEAGNLTLKDSVQTVVIDEADLVLSFGYGEDIRTIFNALPKACQTFCMSATLSPELEKLKRSVLHNPAVVKLEEGATDGKLQQFYLPVKAADKDLLLYALLRLGVVSGKVIFFVNSTDAAYRLKLFFEQFVIKSAVLNAKLPHNSRQHIIEEFNRGLFDYLIATDDSVDRDEVGDEDEDDEEEEEDGEEGEDAEEEGKEENKSDAESDAVEGDEESEDEEDSEKEEDDEADSDKDSGDDDDS…		13
Ppseud7376156.1	MSMVFDEYGRPFIILRDQEQKERIKGVEAIKSNILAARTVSSLLRTSLGPRGMDKMMVSQDGDVTISNDGATILEQMQVEHRVAHLLVELSKSQDDEIGDGTTGVVVLAGALLEQAEKLLAHGLHPMRIADGFEEACEIACKHLEAIGDVIQFSKEDPTPLVETAMTTLSSKIVNKYKHQMAQIAVEAVMKVANLETRDVNFDLIKVEGKAGGTLGDTALINGIVIDKDFSHPQMPKEVKDAKMCILTCPFEPPKPKTKHKLDITSVEAYEKLYKQEQEYFATMIKQVKDSGANLVICQWGFDDEANHLLLQNQLPAVRWVGGVELELIAIATGGRIVPRFAELTPEKLGRAGTVREVAFGTTKERMLVIEDCASSDAITVLVRGGNKMIVEEAKRSLH…		14
Ppseud7378084.1	MAAPATIARPTGETLRGKQKEKDVRMSNIIAAKAIANAIRTSLGPRGMDKMIQQGNGEVIISNDGATILSQMQVYHPTAKMLVDLSKSQDIEAGDGTTSVCVIAGALLSACEDLLLKGIHPTNISEAFGLAAVKAEEILTHMARPVELANREELINCVNTSLSSKVISEYADRLSPIAVDAVLQVLDIATATNVDLNTVRVVRQLGGTIDDSELVQGLVFSKGFDKTASGAAPTTIENAKIALIQFCLSAPKADMESNVVINDYAAMDRILREERKYILNLCKKVKKSGANVLLIQKSILRDATNDLSLHFLAKMGIRVITDIERNDIEHIATTLGCLPVANIEYLTPEKLGTAGLVHEETVGGHKVVKITEIVNPGKTVSILVRGSNKLVLEEAERSL…		15
Ppseud7377176.1	MQHAVLDPESQVEKGENARMSSFVGAIAIADMVKTTLGPKGMDKILQSMGGPDKSISVTNDGATILRSVYVDNAAAKVLVDIAKTQDEEVGDGTTSVAVLCGELLREAEKLIDQRIHPQTIIDGWRIALTTAHDALVASARDNSQDADKFREDLLNIARTTLSSKLLTHEKGHFAQLAVDAVLRLRGSSNLDYIQIIKKAGGSLRESYLDEGFILDKKIGVGQPKRIENAKILVANTGMDTDKIKIYGARVKVDSMDKVSAIEDAEKAKMKAKVEKIANFGINCFVNRQLIYNYPEQIFSEKGIMAIEHADFDGIEHLAAVTGGEIASTFDNPDAVQLGECKLIEEIIIGEDRMLRFSGVKTGSACSVVLRGASTHLLDEAERSLHDALAVLTQTVKHS…		16
Ppseud7392988.1	MALDFAAMERYRFKSDGLATRTARDQAECESSCSLFFFPLPELPLDQQLQLQELSFASTELEPLLMREKHVAYLKRGLTRLSAGFVALDASRPWIIYWILHALELLDALPEEEAERVIGTLKPCWNDDHDGGFGGGPKQLGHTATNYASCLTLALLGTPEALESVDRQALYRFFLSRKHAATGAFTAHDGGEVDVRVTYCVVSIASLYGVLTDELKAGVVDYILSCQTYEGGFGGEPGNEAHGGYAFCSVAALYILEAVDQIRDLPGLLHWLANRQMPFEGGYQGRTNKLVDGCYSFWQGAVPALLADAVRERYGGEVPYQCHQEQLQKYILLCGQEISGGLRDKPGKPRDHYHSCYCLSGLSVAQHGDGRGEPVVFGDAANLVARTHPAYNIVYDKAV…		17
Ppseud7376856.1	MEESLYDEFGNYIGPELHSSEDEASSDSESDASEHESEAAAVDDAGRQVDALALHDALSTEDESAIVLHEDKEYYPAAGDVYGDAETLVMEEDAQTIETPIVEPVKTKTFSVLERKVPRTTYSTQFLTSLMDHPQLIRHVAVIGDLHHGKTLFTDLLVQQTHVDKWDAAADTRFTDTRKDEQERHASIKSAPVSLVLPTSRGKHFLLNVLDCPGHVNFSDETTAALQVADGAALVVDAIEGVMMNTERLLKAALRANVAIVLVLNKVDRLIIELKLPPADAYFKLLHTIEEVNAIIDANTPANQEKQRVSPELGNVCFASGQHGWSFTLESFAQIYAETYPGVPPSALAARFWGDKYFNPQTRTFTKKSPYPGALRSFIQFVLEPLYKMYSKVLNGDPK…		18
Ppseud7380636.1	MADATPAPPAPKKLTKKELRILERQKAASVAAGPTLTDTYGELPLVQSQERPNHVYKSVKDLNPELQGESFWVRGYLQAVRAKSKIAFITLREQTATIQAILHESDKVSRPMIKFAAGVSKESVVDVFVTLSTPDSPVLSTTQKDVELNVEKFFVISKALPELPFQVEDAARPDAVVKAEGSTYVNVGLETRLNTRPLDLRTPANQCIMRIQAAVGLLFREFLVQRDFVEIHTPKLVGGASESGANCFTLKYFDQDAALAQSPQTYKQMACAVAGLERVFEIGPVFRAENSNTHRHMCEFVGLDLEMTIKEHYHEVLEVFSDLFIYIFDGIKERYAKELAIINEQHPFEPLKYNKPSLIISFEEGVKMLKEAGSDQQPEEDLSTENEKWLGRLVKEKYD…		19
Ppseud7384451.1	MHGSGRVLLRTAARANGAARRSLTSLSGSAGVLAARSSKSGAMKLRSACAMPARAQCLNAATALQIRAFSSAGAATDVPVPSMGDSISEGTVVEWLKQPGDAVAEDEVVVVLETDKVSVDVRAPFAGAMGQQLAAIDDNVLVGAPLFQVVKGAAGAETKQEAKTEAAPAASAAPAGEETTVAVPSMGDSISEGTVVEWIKKAGDFVAEDEVVVVLETDKVSVDVRAPKAGTITSTLADVDQTVEIGVPLFSMVIGGEAPAAASTPAPSAPASIPAPTPAAPTPAATPEPAVAGANPLLATPERASRREKMSRMRLRTAERLKESQNTAASLTTFQEVDMSKLMGLRKQYKEAFEAKHGVKLGFMSAFVKASASALLEVPGVNAMIDDEHQEIVYRDYVD…		20
Ppseud7391896.1	MLSQLKRRFSLGRRSKIHGEEADDHSDGRRTTMSLSNSNSNSSLPPVDEHNACEYLDTALTVFVIGASGDLAKKKTYPSLFALYTMGYLPEHVVIVGYARSAKNDADFRAQIAPWIKPKTPEAEARKEAFLAKCIYRSGNYDSAEDVGKVSKEMEALEGAQGSPVANRLFYFAIPPTVFVPIGTSIKKAALTARGWNRLIVEKPFGHDLDSFDKLSHDMGALYTEDEIYRIDHYLGKEMVQNLLVLRFGNAIFEPIWNRNYVSSVTITFKEDIGTQGRGGYFDSFGIIRDVMQNHLLQVLSLVAMEPPVLAAGKDYSNYIRDEKVKVLNCIQPIKLENTVLGQYQGDKERNEPGYLEDPTVPKGSVTPTFATAIMYVNNQRWSGVPFIMKAGKALNERK…		21
Ppseud7385988.1	MALLFRGSRASRLASRFGHERSAAAARCMSTQAARATLLPSDLAMASTNAKPPPELQRLQLNAAILTQLQTQIQGLGDAAGNQRDAFYVVDTAAIEDRFKLWHQYLPDVRPYYAVKCNPDPVLIEGLARLGAGFDCASQTEISSVLGNGVPASDIIYANPCKQGSQIAYAQAQGVDMMTFDSQDELSKIHGINPTAKLVLRLYVDDSNSICRLGTKFGAMVHDVPDILNHAKALNLDVVGVSFHVGSGCFNVEAYSNAVASARKVFDIGHSIGFNLNLLDIGGGFPGSENAPIRFEDCARELKKSLAVHFPQGSGVQVISEPGRFFAAATHTLAVNVIGRKVAPTFAVPGQQPVLASAASAAGQVPNYMYFVNDGLYASFNCLVYDHPSIQPVIMSGAA…		22
Ppseud7385748.1	MHSMQLGACRAAAPILFSHRGPSIFNNPARESCSDAFTAETATQASMLLQAAAHQARLKRAPETLIGQFATHVEAGAWDSRKKIRCLISHLGEICIQIASQRMSTILQRRPLRPHALSILAVPRPNASWPSPATWKPPAPLNNTSRLVSRSMRKRGHPRGGQTESSGPRWRRCTLSGPPDLPSDLVNLFAGQPQPANCRTCSTKPPLQDGLLNAVHQRCNLISQPCACAAVCAKFDLHFVGKADTLFNVPEYKRQVCFISKFGTSSAKTKIFGWKFPLPALRGRAIPGSNSSSMAPFDAYRAKMQAEGLSTEAIKAFEYSYEALVSGETGMIAEDSIKPADDLPYLENKADSIRESVKADPALLKETVVLKLNGGLGTSMGLDKAKSLLTVKGDDTFLD…		23
Ppseud7377794.1	MGQGQSGLPRQTREEAAKKKDDAAKQKKKKFEPRGGAMTRKRRKKKGPAAAVRIPTVYPTAKCKLRLLKMERIKDFLLMEQEFIQNQEVMKPKQEKDEEERSKVDDLRGTPMGVGTLEEMIDDNHAIVSSSVGPEYYVGVMSFVNQDMLEPGCSVLLHNKVMSVVGILADDTDPMVSVMKVDKAPLESYADIGGLESQIQEIKEAVELPLTHPELYEGIGIRPPKGVILYGEPGTGKTLLAKAVANQTSATFLRIVGSELIQKYLGDGPKLVREMFRVADDHAPSIVFIDEIDAVGSKRYDSSSGGTREIQRTMLELLNQLDGFDERGDVKVIMATNAIESLDPALIRPGRIDRKIEFPLPDIKTKRRIFGIHTGRMSLGDDVDLEEFVMSKDELSGAD…		24
Ppseud7381281.1	MTADVAMATADDSAGLTGYYEQKIEHLELTVRDETQNLRRLQAQRNELNSKVRLLREELQLLQEPGSYVGEVVKQMGKSKVLVKVNPEGKYVVDVDKTIDITKCTPNTRVALRNDSYVLHKILPTKVDPLVSLMKVEKVPDSTYDMIGGLDKQIREIKEVIELPIKHPELFDALGVAQPKGVLLYGPPGTGKTLLARAVAHHTDCTFIRVSGAELVQKYIGEGSRMVRELFVMAREASPSIIFMDEIDSIGSSRMEGGGGDSEVQRTMLELLNQLDGFEPAQNIKVIMATNRIDILDAALLRPGRIDRKIEFPNPTEGSRIDIMRIHSRKMNLLRGINLKVIAEKMPTSSGAECKAVCTEAGMFALRERRIHVTQEDFEMAVSKVMKKDSEQNMSINKL…		25
Ppseud7393279.1	MVLADLGSKLQGALAKLNRTTVVDDEVFNALLKEICGALLESDVQVKLVRQLRDNVKLAVNLEDASSGANRRRLIQKSVVDQLVKMLEPEAQPYKMKKGQSNVIMFVGLQGSGKTTSIAKFAHHYQRKGWKTCMVCADTFRAGAFDQLKQNSTKLRIPFYGSYTEADPVRIAEEGVAQFRAENYELILVDTSGRHKQETDLFAEMKEVSAAVQPDDVVFVMDSTIGQAVFDQASAFRDTVDVGSVIITKLDGHAKGGGALSAVAATGSPVIFYGTGEHFADFESFNAQSFVSRLMGMGDIRGLMEEVKTSGMLDNQEEMVEKFQKGVFTLRDMYKQFQSVMKMGPLSKVMSMIPGLPQGMSEMMNMGGGEEEASKRLRRFLFMMDSMTDAELDGVVPLS…		26
Ppseud7387736.1	MHRLASRAPLRRGASSLNTSHGNMAAKIDELARLPQTGVSLQYLLEFGTDISPQKLIQSARFLHGEMPVRYAHRIKNLENLPHGLSDMPSVKQVREWYVNSARELLDFPKVETYQDELAFRSLIESIKGRHSGTLYTMAKGVHELKMELFKSFSVKNGLHHGHPRKELGERYLRSQEFADLSDLHSFLDAFYMSRIGIRMLMSQHIALHDEEEGWVGCICESTSPAEIALAAIDTARHMCLRQYGDAPEVELHGHTDFSMPFVPSHLHHMLFEVIKNSMRAVVEFHGVDNDMPPIKIVIADGEDNEDVSIKISDEGGGIPRSSVSRIWSYLYTTADSEAFERLEAPNDFGGDSPLAGLGYGLPISRLFARYFGGDLQVISMEGYGTDAYLHLKRVGDAS…		27
Ppseud7389610.1	MALPPPPALAAVAAPWVMMFVFVVWAFFRGLSCSIPRAARAAGETKKLRVAFLHPDFGIGGAENLVVNAAVALQQRGAHVTVFTAHHDVNHCFEETRGDGPLAEHVRVHGDWLPRTILGRLYAFCAVVRVLFVTLSVAVSYINDVDVFVVDQLSISIPFLRAMGKPVLFYGHFPDKLLCIRSDSPWKRMYRVPLDLLEEITTAASDIIVANSKFSRGVFQEVFPRLESKKVGVLYPPVDVKAYKATAEAEVERDSGLFVSLNRFERKKNVALAIEALVELRNRLPSDEFQRVKLIVAGGYDPLSTENKEHLIELQDVVTKYGLGEHVEFRTSVSNSMKLELLRKAHAILYTPDREHFGIVPVEAMACGTPVIAVSSGGPLESVADGETGFLCEQKPEAF…		28
Ppseud7393538.1	MAREKKEPRVKKERKGKKESRKKAAEEKKAADKAEALENMSHADRLAEEGIIATCSHNVRSVHKNFKDINVLNFSITYFGKVLMEECDISLNFGRRYGLIGRNGSGKSTFMNVLGARGIPIPDSIDIYHLKHEIEASEMTALEAVLSVDEERNKLQAEADLLSEQMTDESISEEDSESISDRLTDLYERLDDMDAATAEVRARQILSGLTFSDAMMDKKTKEFSGGWRMRIALARALFIQPTLLLLDEPTNHLDMEAVVWLEDYLAKWKKILLMISHSQEFMNEVCTNIIDLTNKKLEYYAGNYDTYVRTKAEKEENQMKRYNWEQEQIKHMKEYIAKFGHGSAKLARQAQSKEKTLAKMVRDGLTEKVEQESIGDFKFPNPEPLPPPVLMFQNVSFGY…		29
Ppseud7380875.1	MVLSAVFITDLKGKVIISRNYRGDIPMSASAKFTRYVQDKDDSEQRPVFTEDGYTFVYLKVAPHPNSAYSVIHHNNLYLMTVTKVNSNVALMLMYLTRICQVFRDYFGELEEESIRDNFVIIFELLDETMDHGYPQTTEARILREYITQEGHRLEAAPRPPTALTNAVSWRSEGIKHRKNEIFLDVVEKLNLLVSSSGTVLHSEIIGAVKMKSFLSGMPELKLGLNDKALFEATGRTSSKGKAVEMEDIKFHQCVRLARFESDRTISFIPPDGEFDLMTYRLATHVKPLIWVEAVVEPHSRSRIEYMVKAKSQFKSRSIANNVEIVIPVPPDVDSPSFKCSIGSVTYVPDRDAIVWSIKQFNGSREYLMRAHFGLPSVDNHEATDDWKAPIQVKFEIPY…		30
Ppseud7387528.1	MMSKLSLVRQPLARAQSSVAAAVSNYPSYVLNAPATEVTTLPSGLRVASEGSHGETATVGVWIGAGSRYETAQNNGAAHFLEHMAFKGTSKRTQQQLELEIENMGGHLNAYTSREQTVYYAKVFKKDVPRAMDILSDILQNSKLDEAAIERERDVILREMEEVNKQQEEVVFDRLHETAFMGNGLGRTILGPIENIRNLKKSDLQDYIATHYTAPRMVIAGAGAVDHSQLVELAQKSFGDLPTTPAVAPTLEPVRFVGSDVRIKDDSMPLAHVAIAFEGFSWTSEHAFPLLIMQTLLGSWDRTSGAGMNMSSKLGQVVAEKELAHSYMSFNTCYQDTGLFGVYAVADKYKLNDLTWYTMEALVRLVHKTTDEEVERAKTQLKANMLMQLDGSSPICEDI…		31
Ppseud7383197.1	MATQGQPPQDVELQAPPSDGVSCLRFGSRSQLLVSSWDASLRVYEGAQLRMRVELEAPVLSCSYGKGDAEAFAGGLDCAVKQVDLNTRQTTALGTHEAAVRHVGYSREFGLAVSGGWDGAVKVFDVRNGDNAQIHEAKLPGKVFAMDVRSHLVAAATADRQVAVFDLRNFAQPLVRKESPLKYQMRCVSVFPDLTGYALASVEGRVALEYFEDEQEAADPAKKKRSYAFKCHRGKVDDQTLIYPVNSIAFHPTYGTFATGGCDGVVNLWDGANKKRITHLRQYPTSIAAMEFNHDGSVLAIAASYTYEQGEKEYVPLEAEIHPNDAIFLHTVQDSEVRPKKKAAA		32
Ppseud7385655.1	MVKRKKHDKDKYYNLARQQGYRARSAFKLIQLNKKYDFLSTAKVCIDLCAAPGGWCQVAAKYMPASSIILGIDLLPIRPIRGVKTFICDITTVRCRQIIKQEMQSWQADVVLCDGAPNVGAEYSKDAYVQNELSLIALKLAVDVMGRGGTFVSKVFRSQDYNALLWVFKQLFKKVSATKPLSSRNESAEIFVVCEGYLAPHSIDPKLFDPKYVFDQVDAQEKAITIFHPKFGDRKRHREGYDDALGVTLTNECSVSQFIDAHDPIRMLTDTTSVKFLPEDDVYRDHKDTSDEIMTCLSDLKVLGKGDFKSLLKWRTRMLKYKEELLKAEKPEEEEDEEVKPAQKEPERDLTEKEKDALVREELSQLRANVQAKKKREKKKERERKQKLRIRAALGMNAD…		33
Ppseud7392614.1	MMRAGISRRSVAQVVKAAWHGSSSRSVSDWCSKTLLVASEALASGDVSAVQLTQACIEQVESTRGFNMFVATDFERALRLAEASDERRAAGRALGLLDGIPVGVKDLFCMENTPTTAASKILEGFVSPYESTTTQRLLDQGVVPLGKLNMDEFAMGSGTLYSKFGATVNPWSKGLGDKAVVAGGSSGGSAAAVASGCCFAALGSDTGGSVRQPAAYCGVVGLKPSYGRVSRHGMISYASSLDTPGIFARSVGDAAAVLKAIAGPDHMDSTCMTDELPENWCSNTVEASQKSKEVDLTGVRVGVPAEYLVKELPEEILSVWDKGVAWLRDAGAQVVSVSLPTTKLCIPAYYILACAEASSNLSRYDGVRYGYRAKDIALETQEDQSDALHDLYCRTRSEG…		34
Ppseud7381547.1	MASATKKRVSYFYHPEVGHFYYGPGHPMKPHRMKLAHHLVVNYDLYQKMDIFEPHWASADEMKVFHAPDYVEFLQRVSPANQRDMALDLTKYNFGETSDTDCPVFDGVFDFCQIYTGGTLDAVARLNFGLCDIAINWSGGLHHAKKAAGSGFCYVNDIVLGILELLKYHPRVLYIDIDAHHGDGVEEAFYVTDRVMTVSFHKYGDYFPGTGDIKDIGAKNGKYYAVNFPLHSGMDDESYESIFKPVIAKVMEAFCPSAVVLQCGADSLTGDRLGCFNVTTRGHGECVRFVKGFGLPMLVVGGGGYRIRNVSRAWAYETSILLNQEVSNDIPYNDYFEFYAPDFKLHLVPDKELKNDNTKEYLEKHKIKIFENLRTLTGAPSVQMQQAPPVRMLREEDED…		35
Ppseud7382157.1	MASTIASFANFLKQSKAHAVDNREVLIAGVLYKKPERNSLLWKKRYCVIYKGELQIVYFLSLEDFEKRAIRGKIPFSSVHAWDGKPNGFQFYTPADNCFRVYTEAAEDQLKWLEVMQKCIDNAPDKKDGEKVEYTRPVASSPSSSSPKGASFRSKRSDSWREEDPDALSMNVELEDLRSEVATLKAELASYAQAEKRYGTEISAALTRRGSVLDDGTELNIEPREMERMRAIFTLFDVQGNGFIGEDDLMDLHAKLGEPISNEDAREAISYMHSKSTTGQIDFNSFMKWWNDDHAADNQTEAMRRYQAKFKFLKARIANPEVGNIETEAVGAFPSFEFRVNFYHAAPTGERQQISPWHDIPLYNPDGTVNFICEIPKWTRKKMEIATGEPFNPIKQDTK…		36
Ppseud7389625.1	MTAKVSVKWGKQTFKDVVVDKAAPVAVLKAQLYDLTSVPVERQKLMSKAWKGMLKDDADLSTLDKLADGTGIMLMGSAEVVQKPKEPTVFIEDMTTKDIAATGTVSPAGLVNLGNTCYMNATLQCLRPVKELRQALTAQPGGVSADLANNFTTALKDMYGQLDGSVDSITPSMFVSVLRRAYPQFAQQSPRSGGYMQQDSEEFLSTLFATLQQTLTQPAGGLKSLGPASNMVDALFGLEMDEKIECTESDMEAAVVKKEKALKLVCNITIETNHLSEGIKIGLEGTIEKHSEVMGGNAVWKKTMRINRLPKYLCVQFMRFYWKATPESRDHTGVKCKMLRPISFPMTLDVYDFCSDELQATMKISRDRNAEKILNEFKDKSADEKKEDEAEEKKEADED…		37
Ppseud7379305.1	MSTPADAPPATGAAADAAAPISKNELKRRLKAEKAAKAKAEKAAKKAAEAAAKPAATSAKSAASADDEELDPTAYFANREKMLVELEKQGVNPYPHKFHVSTSLAEFHAQHGRVEAGSHLTDVVVSVAGRLHSKRASGAKLVFYDLRADGLKLQIMSDVGTYEGAEAFAQIHSVLRRGDLVGVTGHPGKSKKGELSIFPQQLVLLSPCMHMLPKAHAGLSLNQDTRYRQRYLDLIMNDDTRGVFQTRAKIINFIRRFLDEKNFLEVETPMMNMIVGGATAKPFVTYHNDLHMNLFMRVAPELYLKQLVIGGLDRVYEIGRQFRNEGIDLTHNPEFTSCEFYMAYADYNDLMTLTEKLFSEMVKEITGSYTITIQKEAGEEPVTIDFTPPFKRVSMVSAV…		38
Ppseud7379023.1	MMKKSVVKNRAPAPIQITAEQILLEANQRKEELAQPPRRRIADAAELAEYRMGKRKAFEDELRRQRHHVGTWMKYATWEESQEEFARARSVFERALDVDYKAPTVWLKYAEMEMRHKFVNHARNVWDRAVTLLPRVAQFWYKYAFMEEMLGNLHGARRVFERWMEWQPDDQAWYSYIKLEVRAKDIPRARALYERYVLCHPGEKAYVKYAKWEERSQKQLALARKVYERALEELRSDEKTEQIYLAFALFEERCRELERARAVFKYALDALPKEEAPALYSAFITFEKQHGDKERIEGVVIAKRRVVYEQQVAANTLDYDSWLEYIKLEENEAAGSQSFGLVREVYERAIANVPPISEKKYWRRYIYLWIKYALFEELLAGDSDDSGSSSERCKQVYKT…		39
Ppseud7386823.1	MATAALRRFTMARPRPHLAAANSLRFQRAPVLLAQRVRANPFAFGSRNVFGALYSTDSGGKDDDKDTEKPANDAEADDGVEVVIESDLATVGEGDKAPTYPHVLAMPAHRRPFFPGVVLPMTITNPEVTRALMALKESGQKYVGVFLKKSSGDPLKSGGGEDLVKNLSEIHHVGSFARIDNMLPFDANSVQVLMVSQRRIAIDDIRDEGPPIRVNISNLDNPPFDPKSKLIRAYSNEIVATLREIVKMNPLFKDHMQYFSQRIDIHNPYKLADFAASVTSADGEELQQVMEEMSCEARLKKALELITKELELSKVQQTIKEQVEEKVSKNQRNYLLMEQLKAIKKELGMEKDDKDAMITKYRERLAEFAPGSIPASVNEVVEDELNKMSMLEKNSSEFN…		40
Ppseud7376339.1	MGVPAFYRWVQEKYPKCVVDCVESRAVVLEGERHFELTDTTGPNPNGFEVDNLYVDMNGLIHPCAHPENGEAPKTEEEMYRRVMAYVDRLVAAVRPRRVLYLAIDGVAPRAKMNQQRARRFRAAQEAEQRVEVEKEALEYMSALGHKVPSKQEKPWDSNVITPGTKFMAKLAKHLRFYVRDRVNNNATWKSIKVVLSDAGVPGEGEHKLMQYIRVQRSQPGYDPNQHHVLHGLDADLIMLGLATHEVKFSILREEVLFGKQKYERERQKEQQMVLDANGTTLNKRKRGEFGEHDADLIASDLKPLQYLHIATLREYLQVEFEPLSRVLPFEYDFERVVDDFVFLCFFVGNDFLPHLPSLDIRDGALDFLILIYAKLLPAMGGYITNGGQVDLSRVDVIL…		41
Ppseud7389053.1	MVSLRSLQTLRRAAQLAVKSSSTRLAPLQSLAPRTRAFSQAHTPSPVVDPKDILRPEAAKDAKPQLSLERELPDLPTLKPASQLKPPQTEISVLPSGLRVISQETYGQAATLGIFIDAGSRFEDDDSVGVSHLLEHLGFKSTTSRSHAQLVHEIEDIGALTTSSCGREQIIYTIDLLRDNVEKGLELLADAILNVDLVPEEMEGIKAIMRIQTEDLIENPPAMLQEFIHAAAYGADAPLGRPLQCPLDRIDALTVEKVKKFRAEHFVAQKMVLAGSGVDHARLLKHAEKFFAKVPVAPEDTPMATPSNPKTLEPVIYNGGLYPLPNPESEFSYAALAFPTGGWHDEDLVPICVLHTLLGGGDSFSAGGPGKGMYSRLYTSVLNRFYWVESAFAFSSIHA…		42
Ppseud7383267.1	MKDEDDFRLSKAAENQLTRTLRNEESGRSRHTGRDDRATTEQVLDPRTRMILYKMLNHGIVTEINGCLSTGKEANVYHARLPDGREGAIKVYKTSILVFKDREKYVSGEFRFRHGYSKSNPRKMVKLWAEKEMRNLRRLKDSGIYCPAPILLRSHVLLMDFIGHDGWAAPRLKDAKISDGRYRECYLYCIKMMRTMYQKCRLVHGDLSEYNILYYQTKLYFIDVSQSVEHEHPSANDFLRKDCRNIADYFRKTGALNPMTTQELFDFVTDPRIVDEDVDEHLEAIQRVIADRPVERTNEEQVDDAVFMSTFIPRSLGEVLHSEREQLAYQEGTMEKALVTAISRLEVGQGTTPPPVMQGTRIMDLLNEEDDQDLNSSDDEDDDEEGDSDDDSDSNYDEL…		43
Ppseud7390255.1	MLATRCASALARACRPRASHWAAASFSSSSSPGAIATTAALGPDGAEASSNLHGHVQARLDYKKLVDNVAAAVENGRKRFSEGDPQLVADLYQRQAKLRHRANLLRAERNTHAKQLGQARKKQGAEAELAFEALRRHGQELKHEIADVEAELAQVSAELELEALKIPNDTHPDVPVGAEEDSRVVLKHGEKPVFTFTPKDHYDLAMDLELLDTQTAARVAGSKFTYLCNEGAMMEIALVHWTLSKLRARGFKIMFPPDVAHYKLVEGCGFQPRGEATQIYSIANSDLCLTATSEITLAAMKSNEILPTPSLPLKYAGFSHCFRTEIGHGGRLTRGIYRIHQFSKVEMFAFCANETQAQTFFDEMVEIQTSMYAELGLHYELVDMATGDLGAPAYRKFDL…		44
Ppseud7383329.1	MLVLFETAAGHALFKVQDEAKVASADDVYKHFSTPDKAAKVLKLKGFNAFKDTTEAVAAATDMVDGKMGKALKKFLKKNVVDAGLKDKLAVSDKALGSMIKEKLSIACVNDSAVNEVMRGIRANMDTLITGLEDDDLKAMTLGLSHSLSRYKLKFSADKVDTMIVQAIGLLDELDKEINTYSMRVREWFGWHFPEMGKIVTDNLQYAKCVLKMGMRTRVKTLDFSDILSEDVEASMREVCEVSMGTDISEEDVINISALCEQVISLTEYRAQLFDYLKNRMNAIAPNLTVMVGELVGARLIAHAGSLMNLAKHPASTVQILGAEKALFRALKTKHDTPKYGLIYHASLIGQTAPKHKGKISRVLAAKTSLAVRVDALGDATEATIGFDNRAKVEARVRQ…		45
Ppseud7389996.1	MADLSDIGLFGLAVMGQNFALNMASHGFKVSVCNRSPEKVDATVQRAKDEGNLPLVGFKEMKDFVASLARPRKVIILVVAGKPVDLTIAALSEFMEAGDIIVDGGNEWFPNSVRRASELEPKGIHFVGMGVSGGEEGARNGPSLMPGGPKEAFDALEPIITKCAAQVDDGACTTYLGPIGSGNYVKMVHNGIEYGDMQLIAEAYDILKIAGGLTNEELASVFDEWNKSELESFLIEITAQIFAKKDDLTDDGYVLDKILDKTGMKGTGRWTVQEAAERSIAAPTITASLDARYLSARKEERVLASKLLSGPSEIPAVDKQQLIDDVRQALYASKICSYAQGLNLIREAGVQMGWNVDLGECARIWKGGCIIRAKFLDRIKAAYGKDASLISLLVDPDFA…		46
Ppseud7393756.1	MVSIVSIKARQIFDSRGNPTVEVDLVTELGEYRAAVPSGASTGEFEALEMRDGGKAYMGKGVLNAVKNVNEIIAPALVGKDVTKQTELDRYMVEQLDGTQNEWGWCKKKLGANAILGVSLALCRAGAAAKKQPLWQYIADLAGNPSPCLPVPSFNIINGGSHAGNKLAMQEFMILPVGATSFTEAMQIGSEVYHNLKKVIKGRYGLDATAVGDEGGFAPNIQSNGEAIDLIEEAIKTAGYTNQVRLGMDVAASEFFTGAKDARYNLDFKNENAPESEKIPAEKLQEVYEGFIAKCADSSKIVSIEDPFDQDDWESWVKFTGKVGKDVQIVGDDLTVTNPTRVKKAIELKACNALLLKVNQIGSITESIEAVTMAKKAGWAIMASHRSGETEDTFIADLA…		47
Ppseud7378482.1	MKIEEVQSTAKSQRIASHTHVKGLGLEADGSALPIGSGLVGQEKAREAAGLVVELIKSKKMAGRALLLAGAPGTGKTALALGISQELGPKVPFCPMVGSEVYSSEVKKTEILMENFRRAIGLRIKESKEVYEGEVTEMTPEETENPLGGYGKTISHVIVGLKTTKGSKQLRLDPSIYEALQKEKVSVGDVIYIEANNGSVKRVGRSDAYATEYDLEAEEYVPIPKGDVHKKKELVQDATLHDLDIANARPQGGQDIMSMMGQMMKPKKTEITEKLRTEINKVVNRYIDQGVAELVPGVLFVDEVHMLDIECFTYLNRALESTLAPIVIFATNRGVCQIRGTDVSSPHGVPLDLLDRMLIIRTMPYSVEEMVQIIKIRAEAESIKLQEDATVRLGEIGSQ…		48
Ppseud7390370.1	MSVRRNVRLRREYLYRKGLEGKERALYEHKQQLKEAVRSGKAIPTELRGVESKLRQEMEYDDVAHEKPLSHMDDEYKNAGMFDPKIAITTSRDPSSRLKQFAQEIRLIFPNAIRLNRGAHTVGDLVESARSNDFTDLLLVTETRGEPDGLVVCHLPYGPTAYFSLSSTVLRHDIEDRATVSEAYPHLIINQFETPLGQRVANILKHLFPVPKPDSKRVITLSNDNDFVSFRHHVFKVTGREVELQECGPRFELQLYQVKLGTLDQKEAENEWVLRPYMNSAKKRRVL		49
Ppseud7388285.1	MRHRFEFVGESPFSLFCGTEAKRKKMLGKKALEGIAAYKYKAGTYTYLDNVLNHFWTYSAQFLPIWMAPNLVTMIGTGVMMLTTVVQLYYAPHFSENCPTWVYILSALGLFFYQTMDALDGKQARRTGASSPLGQLFDHGCDAVCTVFNVLSAAATCQVGAGLRSYTALSSVSIAFYLAQWEEYHTGVMSCGNGFFGVTEGQLTLVAVHLAAAFFGAGFWTAELPFATPFPATTTDVLIGSLVASNVLLAYGNISNVLRAAPDAIPRDELGNKQISKPLAVFQLIPIGILLALGSLWICGPDAENYANYPVVFLFPIGIGYVFFSTRMMMSHMCKIPFTPQLRVIIPFGFVIFNAYGPAVGILSRPLIPTIVASSMYMVFIVLVYLHFVSGVVKDICDF…		50
Prubi9040130.1	MGSAAKFRTNSYTLHLVGPKPLCGPSVGIHFARGKGIMQIFVKTLTGKTITLDVEPSDSIDNVKQKIQDKEGIPPDQQRLIFAGKQLEDGRTLSDYNIQKESTLHLVLRLRGGAIEPTLAALAKKTNCEKQICRICYARLPPRATNCRKKKCGHSNQLRIKKKLK	Phytophthora rubi	1
Prubi9019689.1	MSAPEAETFAFSADINQLLSLIINTFYSNKDIFLRELISNASDALDKIRYSSLTDASVLDTDKNLEIKVIPDKANGTLTIQDSGIGMTKADLINNLGTIAKSGTKAFMEALAAGADISMIGQFGVGFYSAYLVADKVVVHSKHNDDEQYVWESAAGGSFTVTPDTSEPILRGTRIVLTLKEDMLEYLEERKLKDLVKKHSEFIGFPIKLYVEKTEEKEVTDDEEDEDEKEGEDDKPKVEEVDEEEGEKKKTKKIKEVTHDWDHLNSQKPIWMRKPEDVTHEEYASFYKSLTNDWEEHAGVKHFSVEGQLEFKACLFAPKRAPFDMFEGGAKKKLNNIKLYVRRVFIMDNCEELMPEYLSFVKGVVDSEDLPLNISRETLQQNKILRVIKKNLVKKCLEM…		2
Prubi8962477.1	VITVPAYFNDSQRQATKDAGAIAGLNVLRIINEPTAAAIAYGLDKKGGERNVLIFDLGGGTFDVSLLSIEEGIFEVKATAGDTHLGGEDFDNRLVEYFVQEFKRKHRKDLTQNQRALRRLRTACERAKRTLSSSAQAYIEIDSLYDSVDFNSTITRARFEDLCGDYFRKTMEPVEKVLRDAKLSKSQVHEVVLVGGSTRIPKVQQLLSEFFNGKEPNKSINPDEAVAYGATVQAAILSGNDSSEKLQDLLLLDVTPLSLGLETAGGVMTTLIARNTTVPTKKSQTFSTYADNQPGVLIQVFEGERSMTRDNNLLGKFNLDGIPPMPRGVPQIDVTFDIDANGILNVSAVEKSTGKENKITITNDKGRLSQAEIDRMVAEAEKYKSEDEANKVRIEAKNA…		3
Prubi8969968.1	MNLSKILLMAAAAFAGAVTADDTKGPRGPVIGIDLGTTYSCVGIYKDQKVEIIANDQGNRITPSYVAWDSNDERLIGDGAKNQATINPEKTLFDVKRLIGRKYNDKSVQADKKLLPYELVNKDGKPFIEVEVKGEKRQFAPEEVSAMVLTKMKQISEGYIGREVFDAVVTVPAYFNDAQRQATKDAGTIAGLTVQRIINEPTAAAIAYGIDKKSQGEKNVLVFDLGGGTFDVTLLAIDGGVFEVLATNGDTHLGGEDFDQRIMQYFIKKWKKDKNINVASDKRALQKLRREAERVKRALSAQAQARLEIESLLDGEDFTESLSRARFEKLNEDLFKKTLGPVEKVMKDADLKKSEVDEIVLVGGSTRIPKVQQLIKDYFNGKEPSRGVNPDEAVAYGAA…		4
Prubi9048885.1	MGLKKWLGLDVSASQHNIKADDEVEEPLVFEQQQQQRQRRQQRAETHRRHTTWEAQQNQSHTPTYAPTRRSAPLQSRPAAYEQQERRFSTASTDRYVDARYDNDTMSSMVTAVQSPPPPALLDSDSEDSDVSVGADDDDDDFAANMPSSTPTGQSRNTTAASPMGSLASTPQRNSVKESFRFSWMNVLGQSTNSEMGQSAMAQVAEEEEAAEAAVRSSNRPDGQTPRNTAHNPDVALRPQDDEMGVVMQGWLEKCGQQFKTWNWRFFVLRNDGVLSYYADETLKKLKGSMDIGYGSKADVSVQANAMDKKFVFLISTPQRNLMISAPSERMMTKWIARLHAAGAVPTEPLDPLRKTVKFYVRDTECNHEWKRYDDPTSYIHMEGCLLKRGHVNKNWKNR…		5
Prubi8953153.1	VLALVNVPGLVDQPEVKKLFPEDAIERAKFYIDNIVGGTGAYGHSKGSACVREEVARFLQRRDNHPADPEDIYLTDGASPAVQNSLLALIRDENDAILAPIPQYPLYSAAIAINGGALVGYYLDEENAWGLDVNELARAVKEGRGAGKTVRAMAVINPGNPTGQCLSAENIEEIIKFCNDENILILADEVYQENVYAEGKTFVSFKKVLRDMGKAYDDVELISFHSTSKGFTGECGRRGGYMEL		6
Prubi9035128.1	MADASEHPEPTPAPAAASAPVPAVAVDVAAVNDAAMQEKLINEEYKIWKKNTPFLYDLVMTHALEWPSLSVQWLPNSHTSAGDDFSVHKLLLGTHTSGAEQNHLMVAEVRLPLEDTEIDARKYDEESQELGGFGGVSGKVDIKIRINHDGEVNRARYMPSDEMIVATKTPHAEVHVFDISKRPSQPEENSGSDPDFRLLGHSKEGYGLCWDPHEPFHLISGSDDAIICEWDIRNAGKTVQPLHKYSGHSDVIEDVAWHMHHTKIFGSVGDDKKLLIWDMRSESYDKPATTVYAHTAEVNCLAFSPFSEYLVATGSADKHVNLWDMRNMKARLHSFEGHNDEVYQIQWSPHNETILGSCSADRRVHVWDLSKIGDEQSPEDAEDGPPELLFIHGGHTSKI…		7
Prubi9034442.1	MAETSIYPRAELDGHNGKAVTAIATTRENPNLLLTASRDKSLLVWQLSNDGEEYGFARRRLQGHSHYVEDVVISSDGQFALSGSWDGTLRLWDLNTGITTRRFVGHTKDVLSVAFSADNRQIVSGSRDKTVKLWNTLGECKYTITEDGHTEWVSCVRFSPSTANPLIVSCGWDKVVKIWNLSNCKLRTNLFGHEGYLNTVTVSPDGSICASGGKDGTANLWDLNEGKRLYSLVAGDVIHALVFSPNRYWLCAATTSGIKIWDLESKIVVHDLQPEVEEPKGKYAQPPHCISLAWSADGSVLFSGYTDGIVRVWAVGN		8
Prubi8995947.1	MPEDTKRRSRLVDEDDGDTVEFTTSKDITVYPSFEAMGLKEDLLRGIYSYGFEKPSAIQQRAIKPAIQGRDLIAQSQSGTGKTAVFSISVLQSLDTSSNETQALVISPTRELAEQTQKVVLALGDFMNVQCHACIGGKSVGEDIRRLDFGVQVVSGTPGRIFDMIRRRNLRTRNIKMLVIDEADEMLNKGFKEQIYDIYRYLPPSTQVLLVSATMPQEVLDLTRKFMNEPVKVLVKRDELTLEGIKQFFVAVEKEEWKFDTLCDLYDTLTITQAVIFCNTKRKVDWLTAKMREANFTVSAMHGDMPQKERDAIMQEFRSGGSRVLITTDVWGRGLDVQQVSLVICYDLPNNRELYIHRIGRSGRFGRKGVAINFVKDDDIRILRDIEQYYSTQIDEMPM…		9
Prubi8995947.1	MPEDTKRRSRLVDEDDGDTVEFTTSKDITVYPSFEAMGLKEDLLRGIYSYGFEKPSAIQQRAIKPAIQGRDLIAQSQSGTGKTAVFSISVLQSLDTSSNETQALVISPTRELAEQTQKVVLALGDFMNVQCHACIGGKSVGEDIRRLDFGVQVVSGTPGRIFDMIRRRNLRTRNIKMLVIDEADEMLNKGFKEQIYDIYRYLPPSTQVLLVSATMPQEVLDLTRKFMNEPVKVLVKRDELTLEGIKQFFVAVEKEEWKFDTLCDLYDTLTITQAVIFCNTKRKVDWLTAKMREANFTVSAMHGDMPQKERDAIMQEFRSGGSRVLITTDVWGRGLDVQQVSLVICYDLPNNRELYIHRIGRSGRFGRKGVAINFVKDDDIRILRDIEQYYSTQIDEMPM…		10
Prubi8983181.1	MTTSKPVSVASQAPADAHNEDDDGFSGSQSFQELGVDAAICEAIAAVGWSQPSKIQQQAIPHGLAGKDIIGLAETGSGKTGAFVIPILQSLLQNPQRLYALVLAPTRELAYQIGEQFEALGASIGLKCACVVGGIDMMQQQVALARKPHVVIATPGRLVDHLENTKGFSLRTIKFLVLDEADRMLSMDFEEEINQIVQLMPAERNTYLFSATMTSKVRKLQRASLKDPVKVEITHKFATPETLKQHYLFIPAKFKDCYLAYLLNEVAGQSVLIFASTCNGTQKVTLMLRNLGFQAICLHGQMPQPSRLGALNKFKAKARNVLVCTDVASRGLDIPSVDVVINYDIPTHGKDYIHRVGRTARAGRAGVAISFVTQYDVELYQRIEHLLGTKLDAYPCEED…		11
Prubi9038287.1	MATKRPNNAPETEVPGDKSHKRQRLTTGSAVAFLGENHEPDPIAATATPEETEVDDDSIDAMQDSTRVAVLVPFRDNHPAQKRRAHLDEFVPYMTEFMQRHCAPKSASFHIFILEQSLDGRKFNRGKLLNAGFDMARNDYDVFIFHDVDLLPGDDLAEFYTAVPRLGPMHVARVWDRYNESSNYFGGIVAFTRQQFIKVNGFPNNFWGWGGEDNELYGRVVRKKLIIEAPVSGTIRDLEELNLEEKLAVLRSNKWKCTVKHELLKEHQRTWKKNGLKSLRYEYVDAEAINLNCTKIMVKLGPNGHWSDSRSSLERPTTPDEIPASYLVLTVPESASEEKWLLFISLWLDANSKAETMSSSFFGALTQGAKFGGAKFQKDRQQFKKLANSNRAKQQSKKT…		12
Prubi9034134.1	MTQQPKVSETLLDGQKPFAECEFGLDRRLTKAVAKMRFVHATLVQVHCIPLALQGKDLLVRARTGSGKTAAFALPLLHKILQHKQDAPASEPAVRALVLVPTKELVEQTRRHMMELMYYCQDTVSLLALGGQSMNAQQALLRDAPDVLVATPGRLVAHLEAGNLTLKDSVQTVVIDEADLVLSFGYGEDIRTIFNALPKACQTFCMSATLSPELEKLKRSVLHNPAVVKLEEGATDGKLQQFYLPVKPADKDLLLYALLRLGVVSGKVIFFVNSTDAAYRLKLFFEQFVIKSAVLNAKLPHNSRQHIIEEFNRGLFDYLIATDDSVDRDEVGDEDEDEEDEEEDGDEEEEDDDSEEEAEEEDAEKSDAESEAVEEDVEEDKDSDEDSDKDEDSEKEGDE…		13
Prubi9008595.1	MSMVFDEYGRPFIILRDQEQKARIKGVEAIKSNILAARTVSSLLRTSLGPRGMDKMMVSQDGDVTISNDGATILEQMQVEHRVAHLLVELSKSQDDEIGDGTTGVVVLAGALLEQAEKLLSNGLHPMRIADGFEEACEIACKHLEAIGDVIHFSPEDPTPLVETAMTTLSSKIVNKYKRQMAQIAVDAVMKVANFETRDVNFDLIKMEGKPGGTLGDTALIKGIVIDKDFSHPQMPKEVKDAKMCILTCPFEPPKPKTKHKLEITSVEAYEKLYQQEQEYFTTMIKQVKDSGANLVICQWGFDDEANHLLLQNQLPAVRWVGGVELELIAIATGGRIVPRFSELTPEKLGRAGTVREVAFGTTKERMLVIEDCASSDAITVLVRGGNKMIVEEAKRSLH…		14
Prubi9000009.1	MAAPATIARPTGETLRGKQKEKDVRMSNIIAAKAIANAIRTSLGPRGMDKMIQQGNGEVIISNDGATILSQMQVYHPTAKMLVDLSKSQDIEAGDGTTSVCVIAGALLSACEDLLMKGIHPTNISEAFGLAAVKAEELLTDMARPVELANREELINCVNTSLSSKVISEYTDRLSPIAVDAVLKVIDIATATNVDLNTVRVVKQLGGTIDDSELVEGLVFSKGFDKTASGSAPTTFENAKVALIQFCLSAPKADMESNVVINDYAAMDRILREERKYILNLCKKVKKSGANVLLIQKSILRDATNDLSLHFLAKMGIRVITDIERNDIEHIATTLGCLPVANIEYLTPEKLGTAGLVHEETVGGHKVVKITEIVNPGKTVSILVRGSNKLVLEEAERSL…		15
Prubi8982827.1	MQQAVLDPESQVEKGENARMSSFVGAIAIADMVKTTLGPKGMDKILQSMGGPDKSISVTNDGATILRSVYVDNAAAKVLVDIAKTQDEEVGDGTTSVAVLCGELLREAEKLIDQRIHPQTIIDGWRIALTTAHDALVGSAVDNSQDADKFREDLMNIARTTLSSKLLTYEKDHFAQLAVDAVLRLRGSSNLDYIQIIKKAGGSLRDSYLDEGFILDKKIGVGQPKRIENAKILVANTGMDTDKIKIYGARVKVDSMDKVSAIEDAEKAKMKAKVEKIANFGINCFVNRQLIYNYPEQIFSDKGIMAIEHADFDGIEHLAAVTGGEIASTFDNPDAVQLGECKLIEEIIIGEDRLLRFSGVKTGTACSVVLRGASSHLLDEAERSLHDALAVLTQTVKHS…		16
Prubi9046515.1	MMGEALDFAAMERYRFKDDGLVTRTSTDQEECESSCSLFFFPLPELPLDQQLQLQQLSFVNTELEPLLMREKHIAYLRRGLTRLSAGFVALDASRPWIIYWVLHALELLDALPEEETERAIATLKTCWNDEHGGGFGGGPKQLGHAATTYATCLTLALLGTPEALETVDRQALYRFFLARKDAVTGGFTAHDGGEVDARMTYCVISIASLFGVLTDELKVGVVDYVLSCQTYEGGFGGEPSNEAHGGLAFCSLATLYILEALDQIRDLPGLLHWLANRQMPFEGGYQGRTNKLVDGCYSFWQGAVPALLADVVREQYGDDVPYQCHREQLQKYILLCGQEISGGLRDKPGKPRDHYHSCYCLSGLSVAQHGDGKGEPVVFGDASNLVARTHPAYNIGYD…		17
Prubi8997407.1	MEESLYDEFGNYIGPELHSSEDEASSDSEIEGDAPSDREEDDNDGNDVDVDDAGRHVDTLALQDDTQMDDESAIVLHEDKQYYPEASEVYGDAETLVMEEDAQSIETPIIEPVKTKSFSVLEQKGPPRTTYSTQFLTSLMDHPQLVRHVAVVGDLHHGKTLFTDLLVQQTHVDKWDPAIETRYTDTRKDEQERKLSIKSAPVSLVLPTARGKHYLLNVLDCPGHVNFSDETTAVLQVADGAVLVVDAIEGVMMNTERVVKAALRANVAIVLVVNKVDRLIIELKLPPADAYFKLLHTIEEVNAIIDANTPADREKQRLSPELGNVCFASGQHGWSFTLESFAQIYAETYPGVPSSTLAARFWGDKYFNPQTRTFTKKSPYPGALRSFIQFVLEPLYKMY…		18
Prubi9038160.1	MADATPAPAPKKLTKKELRILERQKAAAAAAGPTLNDTFGELPLIQSQERPNKAYKSVKDLHPELQGESFWVRGHLQAVRAKSKIAFITLREQTATIQAILHESDKVSRPMIKFAAGVSKESVVDVFVTLSVPDSPVLSTTQKDVELNVEKFFVVSKALPELPFQVEDAARPDAIVKAEGSTYANVGLETRLNTRPLDLRTPANQCIMRIQAAVGQLFREFLIKRDFVEIHTPKLVGGASESGANCFTLKYFDQDAALAQSPQTYKQMACAVAGLERVFEIGPVFRAENSNTHRHMCEFVGLDLEMTIKEHYHEVLEVFSDLFIYIFEGLEERYAKDLAIINEQHPFEPLKFKKPSLIISFEEGVKMLKEAGASQEPEEDLSTENEKWLGRLVKEKYDT…		19
Prubi8973379.1	MHGSGRVLLRAAARANGAARPSLTSISSSSGVLAVRSSKSGVSTLRGACVSSVRAQRLSAVSSVQLRAFSASAEATDVPVPSMGDSISEGTVVEWLKQPGDAVAEDEVVVVLETDKVSVDVRAPFAGAMGQQLAAIDDNVLVGASLFQIVKGAEAAPAAATEAPAAAAAAPSGEETTVPVPSMGDSISEGTVVEWLKKAGDFAAEDEVVVVLETDKVSVDVRAPKAGTVTSILADVDQTVEIGVPLFKMVLGGEAPAAAAPAASTPAPAAPVSTPAPAAAAPTPAAAPVAQPDVAGANPLLATPERASRREKMSRMRLRTAERLKESQNTAASLTTFQEVDMSKLMGLRKQYKDAFEAKHGVKLGFMSAFVKASASALLEVPGVNAMIDDEHQEIVYRD…		20
Prubi9034020.1	MLSQLKRRFTLGRRSQIHGEEEEGQRQRPDRMSLSASNSTESLPTVDEHNACEYLDTALTIFVIGASGDLAKKKTYPSLFALYTSGYLPEHVVIVGYARSGKSDVDFRAQIAPWIKPKTPEAEAKKEAFLAKCIYRSGSYDSAEDVGKVSKEMETLETAQGSPVANRLFYFAIPPTVFVPIGTSIKQAALTSRGWNRLIVEKPFGHDLDSFNKLSQDMGALYGEDEIYRIDHYLGKEMVQNLLVLRFGNTIFEPIWNRNYVSSVTITFKEDIGTQGRGGYFDSYGIIRDVMQNHLLQVLSLVAMEPPVLCAGKDYSNYIRDEKVKVLNCIEPIKLENTVLGQYEGDKERNEPGYLEDPTVPKGSVTPTFATAIMYVNNARWAGVPFIMKAGKALNERKG…		21
Prubi9033559.1	MALLLRGPRSSRALLTSASRLVSRFGHERSASLSTKQAARATLLPSDLATASTNAKPPPELQRLQLSAPILTQLQTQIQSLGAAASSPRDAFYVVDTAAVEDRFKLWHEHLPEVRPYYAVKCNPDPALIEGLARLGAGFDCASQTEIRSVLGNGVPASDIIYANPCKQGSQIAYAQAHGVDTMTFDSQDELSKIQSINPNAKLVLRVYVDDSNSICRLGTKFGAMVHDCPDILAHAKALNLDVVGVSFHVGSGCFNVAAYSDAVARARQVFDMGHALGFNLNLLDIGGGFPGSENAPIRFEDCARELKKALAIHFPQNSGVQVISEPGRFFAAATHTLAVNVIGRKVAPTFDVPGQPPVLASAAAAAGQVPNYMYFVNDGLYASFNCLVYDHPTIQPVI…		22
Prubi9020857.1	MAPFDAYRAKMQAAGLSTEAIKAFEYSYDALVSGETGMIAEDSIKPADNLPYLENKEGSIRESVQADPALLKETVVLKLNGGLGTSMGLDKAKSLLTVKGDDTFLDIMAKQVTELRSTHKSNVRFVLMNSFSTSADTLEYLQKYPELVEDEALELLQNKVPKVNAATMEPATYAANPSKEWCPPGHGDLYASLAGSGKLDKLVADGVKYMFVSNSDNLGATLDLDLLTYFAQSGKPFLMECCERTENDKKGGHLAERLADGRLILRESAQCADEDEKEFQNITKHRYFNTNNLWIRLDKLQEELKKQGGVIRLPMIKNSKTVDPKDSSSTPVFQLETAMGAAIECFDSAGAVCVPRTRFAPVKKCDDLILLRSDAYVITEDYRPVIAPEREGVAPIVSL…		23
Prubi9029588.1	MEEIGLPPVSLDEDPLVPVSIERKTDLYAKFKSLERHLEFLDIQEGYIKDEMKNLKRELIRAKEEVKRIQSVPLVIGQFLEMVDANYGIVGSTAGSNYYVRILSTLDRERLKPNSSVALHRHSHAVVDVLPPESDSSIQMMQMSERPDVSYADIGGMDIQKQEVREAVELPLTHFDLYKQIGVDPPRGVLMYGPPGTGKTMLAKAVANATTAAFISVVGSEFVQKYLGEGPRMVRDVFRLAKENSPAIVFIDEVDAIATKRFDAQTGADREVQRILLELLNQMDGFDQATNVKVIMATNRADTLDPALLRPGRLDRKIEFPLPDRRQKRLIYQACTAKMNLGDEVDLEDYVNRPEKISSADIASICQEAGLQAVRKNRYVVLPKDFDKGYKNAIKRADT…		24
Prubi9034292.1	MTADVAMTSADESAGLTSYYEQKIEHLEMTVRDETQNLRRLQAQRNELNSKVRLLREELQLLQEPGSYVGEVVKQMGKSKVLVKVNPEGKYVVDVDKTIDITKCTPNTRVALRNDSYVLHKILPTKVDPLVSLMKVEKVPDSTYDMIGGLDKQIREIKEVIELPIKHPELFDALGVAQPKGVLLYGPPGTGKTLLARAVAHHTDCTFIRVSGAELVQKYIGEGSRMVRELFVMAREASPSIIFMDEIDSIGSSRMEGGGGDSEVQRTMLELLNQLDGFEPAQNIKVIMATNRIDILDAALLRPGRIDRKIEFPNPTEGSRIDIMRIHSRKMNLLRGINLKVIAEKMPTSSGAECKAVCTEAGMFALRERRIHVTQEDFEMAVSKVMKKDSEQNMSINKL…		25
Prubi9015840.1	MVLAELGSKLQGALAKLNRTTVVDDEVFNALLKEICGALLESDVQVKLVRELRDNVKLAVSLEDASSGVNRRRLIQKSVVDQLVQMLEPEAQPYKMKKGQSNVIMFVGLQGSGKTTSIAKIAHHYQRKGWKTCMVCADTFRAGAFDQLKQNSTKLRIPFYGSYTEADPVRIAEEGVAQFRAENYELILVDTSGRHKQEVDLFAEMREVSAAVQPDDVVFVMDSTIGQAVFDQASAFRETVDVGSVIITKLDGHAKGGGALSAVAATGSPIIFYGTGEHFADFESFNAQSFVSRLMGMGDIRGLMEEVKTSGMLDNQEEMVEKFQKGVFTLRDMYKQFQSVMKMGPLSKVMSMIPGLPQGMSEMMNMGGGEEEASKRLRRFLFMMDSMTDAELDGVVPLS…		26
Prubi9044384.1	MRRVAPLRRAASSSTSSLRLSDASMAAKIEDLARLPQTGVSLQYLLEFGTQISPQKLIQSARFLHGELPVRYAHRIKNLENLPHGLSDMPSVQQVRAWYVDSAQELLSFPKVETFQDELAFRSLIESIKTRHSGTLYTMAKGVHELKMQLFRSFSQKDARALGAKDLGARYLRSQEFADLSDLHSFLDAFYMSRIGIRMLMSQHIALHDEESGWVGCICESTSPAEIALAAIDTARHMCLRQYGDAPEVELHGHTDFSMPFVPSHLHHMLFEVIKNSMRAVVEFHGVDNDMPPIKIVIADGEDNEDVSIKISDEGGGIPRSSVSRIWSYLYTTADSEAFERLEAPNDFGGDSPLAGLGYGLPISRLFARYFGGDLQVISMEGYGTDAYLHLKRVGDASE…		27
[truncated: 373 more rows]
