# Supplementary material for: A Phytophthora receptor-like kinase regulates oospore development and can activate pattern-triggered plant immunity
Source: Nat Commun. 2023 Jul 31;14:4593. doi: 10.1038/s41467-023-40171-7 (PMC10390575; doi:10.1038/s41467-023-40171-7)
Supplement: Supplementary file 6 — Supplementary data 3_new [file 41467_2023_40171_MOESM6_ESM.zip › 40171/Readme for Suppl. Data 3.txt]

rlkecdxin_e4ea9_env folder
---------------------------
templates 101: templates used to model structure of PsRLK6ECD.
Out.tar.gz folder
---------------------------
Bfd.mgnify30.metaeuk30.smag30.a3m: A3M formatted input in a combination of BFD and Magnify databases. 
msa.sh: Sh formatted input MSA.
pdb70.m8: templates in pdb70 database.
uniref.a3m: A3M formatted searched in uniref database.
cite.bibtexfile: citations for all used tools and databases.
config.json: a configuration file to show used parameter.
log.txt: a parameter log file.
rlkecdxin_e4ea9.a3m: A3M formatted input MSA of PsRLK6ECD (multiple sequence alignment).
rlkecdxin_e4ea9.csv: the sequence of PsRLK6ECD used for structure modelling.
rlkecdxin_e4ea9.coverage: plots of the MSA coverage used for PsRLK6ECD.
The rlkecdxin_e4ea9.pae: predicted alignment error provided by AlphaFold2 helps to rank the structure.
rlkecdxin_e4ea9.plddt: prediction of high certainty of five models and serve as an evaluation of prediction quality.
rlkecdxin_e4ea9.predicted_aligned_error_v1.json: a configuration file using AlphaFold-DB's format.
---------------------------------------------------------------------------------------------------------------------------------
rlkecdxin_e4ea9_scores_rank_001_alphafold2_ptm_model_4_seed_000.json: 
a configuration file for model_4 which contains an array (list of lists) for PAE, a list with the average pLDDT and the pTMscore.
rlkecdxin_e4ea9_scores_rank_002_alphafold2_ptm_model_5_seed_000.json: 
a configuration file for model_5 which contains an array (list of lists) for PAE, a list with the average pLDDT and the pTMscore.
rlkecdxin_e4ea9_scores_rank_003_alphafold2_ptm_model_3_seed_000.json: 
a configuration file for model_3 which contains an array (list of lists) for PAE, a list with the average pLDDT and the pTMscore.
rlkecdxin_e4ea9_scores_rank_004_alphafold2_ptm_model_2_seed_000.json: 
a configuration file for model_2 which contains an array (list of lists) for PAE, a list with the average pLDDT and the pTMscore.
rlkecdxin_e4ea9_scores_rank_005_alphafold2_ptm_model_1_seed_000.json: 
a configuration file for model_1 which contains an array (list of lists) for PAE, a list with the average pLDDT and the pTMscore.
-------------------------------------------------------------------------------------------------------------------------------------------------------------
rlkecdxin_e4ea9_unrelaxed_rank_001_alphafold2_ptm_model_4-5_seed_000.pdb: PDB formatted structures sorted by avg. pLDDT and complexes are sorted by pTMscore.
rlkecdxin_e4ea9_unrelaxed_rank_002_alphafold2_ptm_model_5-5_seed_000.pdb: PDB formatted structures sorted by avg. pLDDT and complexes are sorted by pTMscore.
rlkecdxin_e4ea9_unrelaxed_rank_003_alphafold2_ptm_model_3-5_seed_000.pdb: PDB formatted structures sorted by avg. pLDDT and complexes are sorted by pTMscore.
rlkecdxin_e4ea9_unrelaxed_rank_004_alphafold2_ptm_model_2-5_seed_000.pdb: PDB formatted structures sorted by avg. pLDDT and complexes are sorted by pTMscore.
rlkecdxin_e4ea9_unrelaxed_rank_005_alphafold2_ptm_model_1-5_seed_000.pdb: PDB formatted structures sorted by avg. pLDDT and complexes are sorted by pTMscore.
