# Supplementary material for: A Phytophthora receptor-like kinase regulates oospore development and can activate pattern-triggered plant immunity
Source: Nat Commun. 2023 Jul 31;14:4593. doi: 10.1038/s41467-023-40171-7 (PMC10390575; doi:10.1038/s41467-023-40171-7)
Supplement: Supplementary file 8 — Source Data [file 41467_2023_40171_MOESM8_ESM.xlsx]

## Sheet: Fig. 1b
Source data for Figure 1b
	flg22			GFP			PsRLK6ECD			PsRLK7ECD
Time (min)	RLU Mean(×104)	SD	Time (min)	RLU Mean(×104)	SD	Time (min)	RLU Mean(×104)	SD	Time (min)	RLU Mean(×104)	SD
1	0.822125	0.25409	1	0.871625	0.113738	1	0.156875	0.081224	1	0.910375	0.085803
2	1.6355	0.266621	2	0.78425	0.08867	2	0.169125	0.0848	2	0.831	0.127144
3	2.06013	0.245985	3	0.6955	0.115638	3	0.189375	0.101973	3	0.734125	0.162445
4	2.84963	0.318361	4	0.62775	0.112825	4	0.224125	0.128975	4	0.67475	0.166656
5	3.48988	0.741615	5	0.53875	0.115538	5	0.2815	0.178962	5	0.6325	0.218874
6	4.21413	1.87463	6	0.48325	0.109763	6	0.366125	0.262347	6	0.561875	0.231126
7	6.20325	3.6318	7	0.403875	0.12139	7	0.486875	0.368253	7	0.513	0.301739
8	7.92938	5.13375	8	0.3465	0.12269	8	0.62775	0.519928	8	0.46575	0.348436
9	9.22488	6.08054	9	0.30275	0.138701	9	0.788375	0.69166	9	0.411	0.38068
10	9.71387	6.33557	10	0.286375	0.128605	10	0.9585	0.820085	10	0.41075	0.441407
11	9.74638	6.14325	11	0.2785	0.146967	11	1.183	0.984644	11	0.41525	0.47455
12	9.53975	5.97535	12	0.273375	0.151567	12	1.37775	1.10135	12	0.432875	0.520402
13	8.8355	5.56588	13	0.266875	0.158028	13	1.5675	1.21653	13	0.44075	0.563801
14	7.91087	4.9493	14	0.263375	0.158533	14	1.77087	1.35411	14	0.450875	0.590654
15	7.12188	4.53987	15	0.254875	0.169997	15	1.9855	1.37431	15	0.442875	0.584265
16	6.27125	4.24395	16	0.256625	0.17859	16	2.22125	1.4831	16	0.449125	0.627552
17	5.561	3.96352	17	0.254625	0.187006	17	2.41012	1.57055	17	0.477125	0.656654
18	4.87713	3.69986	18	0.271875	0.180304	18	2.64425	1.66622	18	0.492	0.670703
19	4.308	3.53953	19	0.26275	0.18099	19	2.85525	1.72759	19	0.493375	0.68294
20	3.71663	3.16176	20	0.264875	0.180197	20	3.03713	1.7419	20	0.49675	0.68862
21	3.226	2.6972	21	0.266375	0.168774	21	3.25813	1.77776	21	0.506	0.694677
22	2.837	2.35791	22	0.25075	0.169692	22	3.39513	1.768	22	0.496875	0.664046
23	2.48325	2.03451	23	0.263	0.175612	23	3.55675	1.76572	23	0.504	0.686527
24	2.10688	1.65209	24	0.258875	0.165749	24	3.73663	1.75101	24	0.5085	0.67098
25	1.87312	1.40322	25	0.262125	0.173144	25	3.86687	1.70722	25	0.529	0.688837
26	1.67512	1.12697	26	0.26475	0.177463	26	3.99375	1.70161	26	0.51	0.670911
27	1.56025	1.00876	27	0.25325	0.168376	27	4.15062	1.6989	27	0.503125	0.649296
28	1.43225	0.852977	28	0.268125	0.187434	28	4.21675	1.59255	28	0.505375	0.651703
29	1.37475	0.84192	29	0.242	0.165997	29	4.26813	1.58787	29	0.50275	0.646107
30	1.29625	0.777477	30	0.250375	0.17762	30	4.27363	1.54046	30	0.49775	0.600049
31	1.2685	0.727826	31	0.24225	0.175313	31	4.35787	1.47926	31	0.48625	0.603328
32	1.21575	0.674603	32	0.2595	0.19221	32	4.38338	1.47587	32	0.4925	0.586524
33	1.137	0.65246	33	0.244125	0.18804	33	4.36625	1.47231	33	0.487	0.566441
34	1.136	0.642691	34	0.2415	0.178129	34	4.334	1.43324	34	0.490375	0.561237
35	1.093	0.581488	35	0.250625	0.190341	35	4.15963	1.36956	35	0.4685	0.526294
36	1.09512	0.583573	36	0.243625	0.183919	36	4.02975	1.30374	36	0.471	0.508287
37	1.0955	0.530328	37	0.252625	0.190393	37	3.87663	1.30871	37	0.4615	0.505417
38	1.05288	0.537833	38	0.252	0.192859	38	3.77625	1.31282	38	0.47025	0.489831
39	1.05238	0.483583	39	0.24725	0.193823	39	3.58937	1.2943	39	0.4515	0.470645
40	1.04038	0.508641	40	0.238875	0.192452	40	3.38713	1.20399	40	0.444625	0.424918
41	1.068	0.485002	41	0.23775	0.19498	41	3.21975	1.25654	41	0.449375	0.42534
42	1.0505	0.462896	42	0.238125	0.194026	42	3.06237	1.20522	42	0.453875	0.413563
43	1.09375	0.469808	43	0.2475	0.200217	43	3.00625	1.20633	43	0.457375	0.405095
44	1.08163	0.461063	44	0.24225	0.192888	44	2.828	1.19024	44	0.4435	0.36519
45	1.1045	0.472212	45	0.23675	0.19626	45	2.62387	1.12045	45	0.428875	0.352661
46	1.13213	0.472461	46	0.237125	0.195362	46	2.59762	1.16558	46	0.44275	0.341189
47	1.08963	0.457004	47	0.241125	0.209306	47	2.39938	1.12068	47	0.4395	0.329883
48	1.10662	0.456989	48	0.254125	0.221098	48	2.37438	1.12038	48	0.427375	0.295997
49	1.08475	0.433911	49	0.242125	0.205401	49	2.27562	1.11568	49	0.434875	0.292578
50	1.10712	0.431496	50	0.233625	0.201672	50	2.1705	1.09451	50	0.437125	0.277918
51	1.09537	0.445579	51	0.2455	0.214682	51	2.15612	1.03969	51	0.4445	0.28194
52	1.10587	0.428165	52	0.242125	0.201063	52	2.09813	1.07692	52	0.441625	0.251783
53	1.09413	0.411486	53	0.247875	0.20792	53	2.03825	0.966089	53	0.4415	0.254515
54	1.068	0.40061	54	0.24275	0.201867	54	2.00525	1.036	54	0.440875	0.248096
55	1.08275	0.399521	55	0.243875	0.206115	55	1.98125	0.980179	55	0.452	0.236514
56	1.0715	0.392985	56	0.252875	0.215537	56	1.94725	0.953174	56	0.46675	0.240323
57	1.063	0.401575	57	0.24925	0.213933	57	1.89138	0.929245	57	0.46475	0.231043
58	1.055	0.354241	58	0.25575	0.223712	58	1.89675	0.910287	58	0.451	0.252512
59	1.075	0.365587	59	0.248	0.210847	59	1.8625	0.895106	59	0.453	0.215813
60	1.07088	0.359262	60	0.267875	0.235494	60	1.837	0.906966	60	0.475125	0.228828

## Sheet: Fig. 1c
Source data for Figure 1c
	Concentration	0 μmol	0.01 μmol	0.1 μmol	1 μmol	5 μmol
		Total RLU (x104)
PsRLK6ECD	rep1	11.764	38.35	88.2815	238.523	417.262
	rep2	9.406	14.27	138.5	181.168	314.307
	rep3	8.949	32.53	167.625	184.043	403.726
	rep4	12.426	15.494	100.963	294.235	372.039
	rep5	16.613	21.238	141.565	267.965	207.394
	rep6	20.244	26.935	121.26	276.211	350.168

## Sheet: Fig. 1d
Source data for Figure 1c

## Sheet: Fig. 1e
Source data for Figure 1e
	GFP	PsRLK6ECD		p-value of GFP vs PsRLK6ECD	0.0189
rep1	1.18587	340.152
rep2	0.932876	285.517
rep3	0.881257	455.545

## Sheet: Fig. 1f
Source data for Figure 1f
	GFP	PsRLK6ECD		p-value of GFP vs PsRLK6ECD	0.0211
rep1	1.05848	146.691
rep2	0.888169	159.886
rep3	1.05335	95.5856

## Sheet: Fig. 1h
Source data for Figure 1h
	rep1	rep2	rep3	rep4	rep5	rep6	rep7	rep8	rep9	rep10	rep11	rep12	rep13	rep14	rep15	rep16	rep17		p-value of GFP vs PsRLK6ECD	6.49e-10
GFP	3.301	4.284	4.08	4.094	3.739	3.95	4.157	3.035	4.023	4.18	4.468	3.01	3.278	3.892	3.807	3.228	3.985
PsRLK6ECD	2.128	1.926	1.098	1.074	1.447	1.948	1.144	1.251	2.012	1.881	1.137	1.778	1.904	2.081	1.52	2.053	1.385

## Sheet: Fig. 1i
Source data for Figure 1i
	GFP	PsRLK6ECD		p-value of GFP vs PsRLK6ECD	0.0094
rep1	1.09615	0.0850087
rep2	1.09191	0.0964123
rep3	0.811936	0.0757002

## Sheet: Fig. 2a
Source data for Figure 2a
Time (min)	TRV:GFP+PsRLK6ECD		TRV:GFP+GFP		TRV:BAK1+PsRLK6ECD		TRV:BAK1+GFP
	RLU Mean(×104)	SD	RLU Mean(×104)	SD	RLU Mean(×104)	SD	RLU Mean(×104)	SD
1	0.006	0.002872	0.024625	0.020316	0.018667	0.003944	0.00575	0.003269
2	0.008	0.003808	0.02525	0.020376	0.026	0.007832	0.003625	0.002446
3	0.008375	0.003426	0.028875	0.018957	0.038	0.007915	0.004125	0.003655
4	0.00725	0.003152	0.029875	0.020233	0.048	0.008305	0.00475	0.001785
5	0.007875	0.004622	0.029625	0.020137	0.06	0.007308	0.005375	0.003806
6	0.006375	0.00374	0.0315	0.021178	0.061333	0.019172	0.005375	0.004121
7	0.006375	0.003498	0.030875	0.023961	0.076	0.01715	0.004875	0.005011
8	0.00925	0.004023	0.02825	0.020553	0.09	0.019097	0.0055	0.005074
9	0.012	0.007583	0.03125	0.022101	0.108	0.030084	0.005875	0.005395
10	0.014625	0.010511	0.0325	0.021846	0.118	0.03215	0.007625	0.006382
11	0.02225	0.019854	0.033125	0.025379	0.136667	0.038534	0.00925	0.007327
12	0.032	0.029232	0.032	0.023409	0.154	0.039704	0.007375	0.005678
13	0.06125	0.047491	0.0315	0.023043	0.174	0.0315	0.0105	0.010124
14	0.095	0.098429	0.02725	0.022191	0.222	0.059108	0.01025	0.010207
15	0.15525	0.160872	0.030125	0.024756	0.252	0.06108	0.0115	0.013481
16	0.238	0.228771	0.0325	0.022727	0.292	0.099304	0.0135	0.013528
17	0.343875	0.316386	0.033375	0.021348	0.312	0.101536	0.012875	0.016412
18	0.475375	0.40277	0.031875	0.02014	0.344	0.109517	0.01325	0.011562
19	0.597125	0.500974	0.032375	0.02161	0.3708	0.104284	0.01875	0.018853
20	0.753875	0.568004	0.0315	0.019144	0.4336	0.08509	0.01675	0.016776
21	0.91325	0.656799	0.0325	0.021783	0.499	0.095043	0.017125	0.017822
22	1.03375	0.683054	0.035125	0.024091	0.542667	0.119603	0.018	0.015882
23	1.16362	0.702102	0.031	0.01995	0.609	0.130204	0.016125	0.015471
24	1.25337	0.722225	0.03475	0.020825	0.690333	0.169617	0.0185	0.014883
25	1.379	0.735496	0.03275	0.020687	0.528667	0.145266	0.019375	0.019026
26	1.44825	0.737398	0.034875	0.023412	0.493333	0.14488	0.0165	0.014344
27	1.5575	0.698172	0.033625	0.022483	0.415667	0.161387	0.02	0.013946
28	1.59688	0.708093	0.03525	0.023193	0.401333	0.138408	0.017375	0.012051
29	1.66613	0.695061	0.0365	0.018296	0.392333	0.131283	0.0175	0.014414
30	1.68775	0.659517	0.034125	0.018428	0.385333	0.143344	0.019375	0.015771
31	1.7175	0.647335	0.033875	0.021139	0.402667	0.179669	0.0205	0.017357
32	1.76838	0.61757	0.036875	0.018408	0.406333	0.14532	0.01925	0.017057
33	1.72962	0.587976	0.03725	0.022393	0.398333	0.166723	0.017875	0.012384
34	1.79875	0.582771	0.03675	0.019415	0.415333	0.144797	0.018875	0.012683
35	1.78375	0.584881	0.03575	0.018424	0.411	0.185238	0.020125	0.012424
36	1.72388	0.497539	0.037625	0.017124	0.393333	0.166348	0.021	0.015443
37	1.75537	0.503077	0.040125	0.025522	0.357333	0.142579	0.01975	0.014592
38	1.70863	0.484217	0.038	0.020579	0.342	0.14084	0.0225	0.011522
39	1.7145	0.485576	0.039875	0.022133	0.302667	0.115803	0.021125	0.013869
40	1.68863	0.450702	0.03675	0.025791	0.287333	0.109335	0.02275	0.010894
41	1.64037	0.44204	0.036625	0.019754	0.232333	0.084675	0.01875	0.008885
42	1.613	0.482909	0.038	0.017393	0.211667	0.084541	0.019	0.011608
43	1.57088	0.436481	0.041875	0.024872	0.191	0.051468	0.0225	0.01255
44	1.53525	0.423962	0.036	0.018708	0.146667	0.04601	0.023	0.010464
45	1.47762	0.409578	0.03625	0.023322	0.151333	0.037553	0.024625	0.010295
46	1.49012	0.432991	0.042	0.027386	0.123	0.026476	0.023375	0.010234
47	1.4535	0.388019	0.037625	0.0215	0.114	0.029462	0.02525	0.007661
48	1.40863	0.416452	0.04375	0.030474	0.098	0.030243	0.023375	0.009848
49	1.36813	0.364003	0.044125	0.024013	0.102333	0.01867	0.02475	0.011903
50	1.35737	0.41117	0.042625	0.024789	0.089667	0.021242	0.02925	0.012091
51	1.30688	0.352966	0.038125	0.022391	0.088667	0.021156	0.024375	0.009151
52	1.28763	0.375109	0.04375	0.022971	0.089667	0.013237	0.024625	0.012864
53	1.28075	0.388956	0.043375	0.02255	0.082	0.015663	0.0215	0.009014
54	1.2315	0.361448	0.044875	0.032838	0.069333	0.018463	0.023	0.00911
55	1.24025	0.36713	0.040125	0.022391	0.071333	0.009068	0.0245	0.011715
56	1.20875	0.367997	0.043625	0.021365	0.064333	0.009268	0.020375	0.006999
57	1.19237	0.382653	0.04825	0.026943	0.074333	0.027066	0.022875	0.009225
58	1.16463	0.366291	0.045	0.025529	0.060333	0.010919	0.019625	0.008366
59	1.14237	0.347126	0.0455	0.035969	0.069333	0.015691	0.020375	0.008184
60	1.14362	0.371074	0.04875	0.029226	0.060333	0.017259	0.02025	0.009984

## Sheet: Fig. 2b
Source data for Figure 2b
	TRV:GFP+PsRLK6ECD	TRV:GFP+GFP	TRV:BAK1+PsRLK6ECD	TRV:BAK1+GFP
N=3	Total RLU (x104)
rep1	89.466	1.946	8.754	1.238
rep2	53.495	2.453	5.139	0.962
rep3	72.394	2.147	6.378	1.035
	GFP		PsRLK6ECD
	Total RLU (x104)
	Mean	SD	Mean	SD
TRV:GFP	71.785	2.182	6.757	1.07833
TRV:BAK1	17.9932	0.255306	1.83706	0.143012
		p-value of WT+PsRLK6ECD+ vs sobir1+PsRLK6ECD		0.00338648
		0
		0

## Sheet: Fig. 2c
Source data for Figure 2c
	WT+PsRLK6ECD		WT+GFP		sobir1+PsRLK6ECD		sobir1+GFP
Time (min)	RLU Mean(×104)	SD	RLU Mean(×104)	SD	RLU Mean(×104)	SD	RLU Mean(×104)	SD
1	0.017125	0.005925	0.295375	0.16857	0.080125	0.020003	0.665625	0.446511
2	0.01525	0.006815	0.31	0.173416	0.064375	0.013729	0.358125	0.265552
3	0.014875	0.006604	0.346625	0.202643	0.066375	0.022181	0.41025	0.324052
4	0.01375	0.005068	0.3605	0.230394	0.069625	0.01724	0.42375	0.343383
5	0.015875	0.007373	0.341625	0.23174	0.069	0.02176	0.4285	0.362216
6	0.01475	0.005426	0.358375	0.239219	0.0655	0.019281	0.42225	0.382227
7	0.013625	0.006061	0.358375	0.23176	0.070125	0.020028	0.44375	0.402158
8	0.016125	0.003655	0.3545	0.23249	0.066375	0.021668	0.429375	0.396202
9	0.029	0.018062	0.371875	0.263356	0.0725	0.030533	0.43475	0.415457
10	0.0735	0.065343	0.378125	0.256582	0.0745	0.032101	0.428875	0.411892
11	0.16975	0.172117	0.38075	0.266644	0.089375	0.044615	0.446875	0.435714
12	0.31125	0.302529	0.4075	0.281841	0.106625	0.072229	0.441375	0.430774
13	0.5185	0.483137	0.414125	0.288465	0.131375	0.098823	0.437875	0.432049
14	0.865625	0.774416	0.43225	0.304243	0.178375	0.111006	0.459875	0.436303
15	1.35075	1.12297	0.444125	0.328324	0.240875	0.136437	0.4575	0.438166
16	1.94225	1.55782	0.439625	0.313319	0.327625	0.167319	0.47275	0.436052
17	2.65225	2.00193	0.453625	0.319924	0.43	0.226657	0.473625	0.419704
18	3.4705	2.50776	0.446375	0.302845	0.5425	0.2781	0.47425	0.423216
19	4.22262	2.92821	0.442125	0.315227	0.6385	0.34142	0.466625	0.403459
20	4.87662	3.22614	0.4455	0.321778	0.728625	0.393052	0.477625	0.399312
21	5.379	3.41402	0.44525	0.327076	0.838625	0.446247	0.470375	0.381437
22	5.83413	3.59694	0.460625	0.320803	0.914625	0.460196	0.459625	0.361045
23	6.15637	3.69055	0.483625	0.346746	0.955125	0.507473	0.4405	0.346275
24	6.36188	3.6829	0.467625	0.323287	0.970625	0.484266	0.4455	0.333872
25	6.49625	3.71143	0.485875	0.34193	0.987125	0.495681	0.431375	0.332113
26	6.57487	3.58723	0.47425	0.326937	0.996	0.492858	0.409	0.308054
27	6.62038	3.60888	0.451625	0.323475	0.946375	0.476204	0.404375	0.289697
28	6.61875	3.60489	0.447	0.324838	0.9355	0.416425	0.38225	0.275213
29	6.591	3.44562	0.454	0.319616	0.872875	0.387361	0.351	0.253037
30	6.5845	3.42595	0.44825	0.323852	0.83475	0.360991	0.344875	0.239935
31	6.53437	3.31225	0.455875	0.3255	0.78675	0.333838	0.325125	0.20143
32	6.45838	3.25109	0.406625	0.27895	0.73475	0.289904	0.3125	0.192656
33	6.34962	3.1929	0.406375	0.273007	0.71975	0.271445	0.296875	0.197838
34	6.30112	3.13104	0.395125	0.254308	0.703	0.259154	0.277125	0.181147
35	6.2315	3.1288	0.400125	0.256796	0.67425	0.258242	0.25675	0.15563
36	6.13462	3.02237	0.38375	0.259935	0.653875	0.235223	0.260875	0.171904
37	6.02937	2.94028	0.377625	0.251761	0.650625	0.249999	0.256	0.16568
38	5.94588	2.90108	0.3715	0.234921	0.647125	0.237942	0.24725	0.153759
39	5.81888	2.85193	0.360875	0.240166	0.6495	0.232842	0.240625	0.156864
40	5.77888	2.78132	0.34425	0.223344	0.651875	0.233497	0.231875	0.145943
41	5.71775	2.75626	0.33875	0.217135	0.63825	0.23482	0.228	0.131941
42	5.58237	2.67884	0.317125	0.197338	0.63475	0.224367	0.227375	0.126317
43	5.49712	2.61664	0.319125	0.196805	0.6535	0.240777	0.213875	0.116558
44	5.38475	2.51099	0.309	0.188177	0.657875	0.235111	0.21575	0.11734
45	5.24263	2.49953	0.292	0.162154	0.655625	0.243184	0.22225	0.104103
46	5.17075	2.43053	0.285	0.160654	0.6555	0.238268	0.21425	0.112956
47	5.06025	2.37125	0.2665	0.150753	0.66925	0.254532	0.218375	0.109326
48	4.95875	2.28512	0.2755	0.142632	0.65625	0.235406	0.2135	0.097012
49	4.87975	2.21916	0.262875	0.130721	0.67875	0.249954	0.2215	0.098459
50	4.8045	2.17248	0.24725	0.12698	0.67075	0.258042	0.214	0.099029
51	4.76225	2.18642	0.24025	0.116604	0.67175	0.24976	0.22025	0.093086
52	4.691	2.13641	0.226625	0.097181	0.683875	0.270661	0.225	0.09491
53	4.58413	2.02741	0.223375	0.103467	0.685	0.248123	0.217375	0.092454
54	4.55262	1.97164	0.23025	0.113103	0.686875	0.267411	0.22275	0.087791
55	4.49225	1.95283	0.203875	0.092935	0.681125	0.29266	0.2215	0.094004
56	4.429	1.87121	0.201375	0.094814	0.7075	0.288903	0.21725	0.095508
57	4.33038	1.84674	0.191375	0.091288	0.7045	0.272387	0.22525	0.088699
58	4.293	1.81715	0.186375	0.092791	0.7115	0.294038	0.230125	0.095935
59	4.23337	1.78281	0.173125	0.078033	0.708625	0.295178	0.236375	0.110779
60	4.16713	1.69622	0.174125	0.091791	0.7355	0.300923	0.2365	0.107356

[truncated: 45 more sheets: Fig. 2d, Fig. 2e, Fig. 2f, Fig. 2g, Fig. 2h, Fig. 3a, Fig. 3b, Fig. 3c, Fig. 3d, Fig. 3e, Fig. 3f, Fig. 3g, Fig. 3h, Fig. 3i, Fig. 4b, Fig. 4d, Fig. 4e, Fig. 4f, Fig. 5d, Fig. 5e …]
